# Supplementary material for: NMNAT1 Activates Autophagy to Delay D‐Galactose‐Induced Aging in Cochlear Hair Cells
Source: Aging Cell. 2026 Jan 11;25(2):e70373. doi: 10.1111/acel.70373 (PMC12793064; doi:10.1111/acel.70373)
Supplement: Supplementary file 4 — Table S1: acel70373‐sup‐0004‐TableS1.xlsx. [file ACEL-25-e70373-s001.xlsx]

## Sheet: 原始数据
Accession	Description	Coverage [%]	# Peptides	# PSMs	# Unique Peptides	# AAs	MW [kDa]	calc. pI	Score Sequest HT: Sequest HT	Abundances (Grouped): F1, 126	Abundances (Grouped): F1, 127N	Abundances (Grouped): F1, 127C	Abundances (Grouped): F1, 128N	Abundances (Grouped): F1, 129N	Abundances (Grouped): F1, 129C	Abundances (Grouped): F1, 130N	Abundances (Grouped): F1, 130C	Abundances (Grouped): F1, 131
Q9QXS1	Plectin OS=Mus musculus OX=10090 GN=Plec PE=1 SV=3	49	230	568	226	4691	533.9	5.96	1582.75	65	95.4	98.9	102.3	102.7	102.5	114.9	105.3	113.1
Q9JHU4	Cytoplasmic dynein 1 heavy chain 1 OS=Mus musculus OX=10090 GN=Dync1h1 PE=1 SV=2	43	184	434	184	4644	531.7	6.42	1190.08	126.7	97.7	93.7	95.4	95.9	96.9	108.6	96.2	88.9
Q8VDD5	Myosin-9 OS=Mus musculus OX=10090 GN=Myh9 PE=1 SV=4	57	123	573	105	1960	226.2	5.66	1689.44	135.1	92.4	93.4	102.5	98	92.8	98.3	100.1	87.4
Q8BTM8	Filamin-A OS=Mus musculus OX=10090 GN=Flna PE=1 SV=5	51	114	332	101	2647	281	6.04	1003.86	98.8	90.5	92.8	111.9	105.7	100.4	99.4	100	100.4
P16546	Spectrin alpha chain, non-erythrocytic 1 OS=Mus musculus OX=10090 GN=Sptan1 PE=1 SV=4	54	128	243	128	2472	284.4	5.33	671	72.6	86.6	90	110.4	110.9	107.7	102.3	105.8	113.7
Q61879	Myosin-10 OS=Mus musculus OX=10090 GN=Myh10 PE=1 SV=2	52	103	244	84	1976	228.9	5.54	719.69	133.4	96	94.9	99.5	96.9	97.3	91.9	101.3	88.9
Q8VHX6	Filamin-C OS=Mus musculus OX=10090 GN=Flnc PE=1 SV=3	45	104	218	89	2726	290.9	5.95	602.58	102.7	98.5	94.3	98.8	100.3	98.2	104.4	101.3	101.5
Q62261	Spectrin beta chain, non-erythrocytic 1 OS=Mus musculus OX=10090 GN=Sptbn1 PE=1 SV=2	43	96	190	94	2363	274.1	5.58	542.57	75.5	86.7	92.9	113	109	104.6	101.5	107.3	109.6
Q91ZX7	Prolow-density lipoprotein receptor-related protein 1 OS=Mus musculus OX=10090 GN=Lrp1 PE=1 SV=1	27	103	215	103	4545	504.4	5.36	531.32	81	101.4	109.4	102.6	103	105.4	102.7	96.2	98.2
P26039	Talin-1 OS=Mus musculus OX=10090 GN=Tln1 PE=1 SV=2	45	88	191	78	2541	269.7	6.18	538.98	104.3	99.3	100.2	100.8	102.1	92.9	100.3	99.8	100.4
Q80X90	Filamin-B OS=Mus musculus OX=10090 GN=Flnb PE=1 SV=3	36	73	162	62	2602	277.7	5.71	481.27	87.5	88.6	97.1	112.2	109.5	103	98.9	99.2	104.1
Q68FD5	Clathrin heavy chain 1 OS=Mus musculus OX=10090 GN=Cltc PE=1 SV=3	45	67	210	67	1675	191.4	5.69	634.23	122.6	92.8	94.8	93.7	101.7	93.9	110	93	97.6
P20152	Vimentin OS=Mus musculus OX=10090 GN=Vim PE=1 SV=3	79	44	635	35	466	53.7	5.12	1863.06	59.2	90.3	98.4	103.4	96.9	100.6	106.8	128.4	116.1
P11276	Fibronectin OS=Mus musculus OX=10090 GN=Fn1 PE=1 SV=4	33	63	230	63	2477	272.4	5.59	632.68	65.9	105.8	115.3	105	109.9	105.2	101.8	94.8	96.4
Q9JKF1	Ras GTPase-activating-like protein IQGAP1 OS=Mus musculus OX=10090 GN=Iqgap1 PE=1 SV=2	42	58	142	58	1657	188.6	6.48	423.94	115.6	92.8	100.2	102	98.3	93.1	103.3	102.1	92.7
Q69ZN7	Myoferlin OS=Mus musculus OX=10090 GN=Myof PE=1 SV=2	43	79	182	77	2048	233.2	6.16	491.09	82.9	98.5	102.8	97.4	101.3	97.9	111.4	100.9	106.9
P60710	Actin, cytoplasmic 1 OS=Mus musculus OX=10090 GN=Actb PE=1 SV=1	70	24	594	11	375	41.7	5.48	2005.86	129	93.6	90.5	104	102.4	88.8	104.2	97.3	90.2
Q8VDN2	Sodium/potassium-transporting ATPase subunit alpha-1 OS=Mus musculus OX=10090 GN=Atp1a1 PE=1 SV=1	47	46	181	30	1023	112.9	5.45	531.71	83	95.7	101.2	96.1	102.8	98.2	114.9	101.7	106.4
P38647	Stress-70 protein, mitochondrial OS=Mus musculus OX=10090 GN=Hspa9 PE=1 SV=3	60	44	161	43	679	73.4	6.07	476.97	77.6	103.2	94.6	94.4	105.4	100.4	114.3	99	111.1
P57780	Alpha-actinin-4 OS=Mus musculus OX=10090 GN=Actn4 PE=1 SV=1	55	46	140	34	912	104.9	5.41	435.04	92.6	92.7	101	109	116.9	94.3	93.4	102.6	97.5
P20029	Endoplasmic reticulum chaperone BiP OS=Mus musculus OX=10090 GN=Hspa5 PE=1 SV=3	58	39	218	36	655	72.4	5.16	654.83	74.2	107.4	106.9	105.4	102.9	107	94.5	103.8	97.8
P48678	Prelamin-A/C OS=Mus musculus OX=10090 GN=Lmna PE=1 SV=2	68	47	221	45	665	74.2	6.98	603.7	55.4	94	104.4	100.8	96.4	97.6	111	123.8	116.7
Q99PV0	Pre-mRNA-processing-splicing factor 8 OS=Mus musculus OX=10090 GN=Prpf8 PE=1 SV=2	32	60	107	60	2335	273.4	8.84	279.94	104.2	95.6	95.8	99.5	100.1	96.3	106.4	99.6	102.4
P63038	60 kDa heat shock protein, mitochondrial OS=Mus musculus OX=10090 GN=Hspd1 PE=1 SV=1	71	30	136	30	573	60.9	6.18	431.88	72.6	105.1	95.3	99.9	109.7	111.4	95	99.4	111.6
O55143	Sarcoplasmic/endoplasmic reticulum calcium ATPase 2 OS=Mus musculus OX=10090 GN=Atp2a2 PE=1 SV=2	39	40	129	40	1044	114.8	5.34	402.38	85.1	99.3	101.6	95.4	102.4	101.2	113.1	97.3	104.5
Q99PL5	Ribosome-binding protein 1 OS=Mus musculus OX=10090 GN=Rrbp1 PE=1 SV=2	51	59	130	59	1605	172.8	9.33	330.13	68.7	101.6	107.2	108.7	99.9	106.6	96.9	103.8	106.7
P11499	Heat shock protein HSP 90-beta OS=Mus musculus OX=10090 GN=Hsp90ab1 PE=1 SV=3	54	38	151	22	724	83.2	5.03	445.35	124.1	102.5	97.6	103	98.9	99.4	90.8	96	87.6
Q6P4T2	U5 small nuclear ribonucleoprotein 200 kDa helicase OS=Mus musculus OX=10090 GN=Snrnp200 PE=1 SV=1	33	62	109	62	2136	244.4	6.06	314.7	111.6	94.5	96.8	97.6	103.1	96.6	105.9	94.6	99.2
Q64727	Vinculin OS=Mus musculus OX=10090 GN=Vcl PE=1 SV=4	56	58	115	58	1066	116.6	6	317.13	111.3	100.6	104.3	101.7	98.3	100.5	86.9	98.6	98
P68369	Tubulin alpha-1A chain OS=Mus musculus OX=10090 GN=Tuba1a PE=1 SV=1	63	25	350	2	451	50.1	5.06	1156.81	130.5	100.4	94.4	90.9	97.2	97.3	103.3	93	92.9
P70227	Inositol 1,4,5-trisphosphate receptor type 3 OS=Mus musculus OX=10090 GN=Itpr3 PE=1 SV=3	23	56	91	48	2670	304.1	6.54	248.3	82.9	97.9	101.2	97.2	103.7	99.1	112.4	101.9	103.8
Q9CW03	Structural maintenance of chromosomes protein 3 OS=Mus musculus OX=10090 GN=Smc3 PE=1 SV=2	47	55	91	55	1217	141.5	7.18	257.1	86	95.3	99.5	106.5	100.4	103.5	101.9	105.4	101.5
P58252	Elongation factor 2 OS=Mus musculus OX=10090 GN=Eef2 PE=1 SV=2	52	41	130	40	858	95.3	6.83	346.15	130.6	98.2	98.9	98.5	106.7	92.3	99.6	87.8	87.4
P63017	Heat shock cognate 71 kDa protein OS=Mus musculus OX=10090 GN=Hspa8 PE=1 SV=1	65	36	149	24	646	70.8	5.52	410.07	92.9	101.3	115	108.8	102.3	103.2	88.6	97.3	90.6
P68373	Tubulin alpha-1C chain OS=Mus musculus OX=10090 GN=Tuba1c PE=1 SV=1	62	24	298	2	449	49.9	5.1	996.27	111.3	98.9	100.8	94.8	102	97.6	115.1	88.3	91.3
E9PVA8	eIF-2-alpha kinase activator GCN1 OS=Mus musculus OX=10090 GN=Gcn1 PE=1 SV=1	24	64	105	64	2671	292.8	7.36	256.4	116.9	97	91.5	91.4	94.5	94.6	118.3	97.4	98.5
Q7TPR4	Alpha-actinin-1 OS=Mus musculus OX=10090 GN=Actn1 PE=1 SV=1	45	35	100	23	892	103	5.38	278.99	94.6	90.2	100.7	106.4	116.3	95.6	94.1	101.9	100.2
Q8CGC7	Bifunctional glutamate/proline--tRNA ligase OS=Mus musculus OX=10090 GN=Eprs1 PE=1 SV=4	28	41	105	40	1512	170	7.66	279.56	108.8	101.3	91.4	96.1	99.5	95	114	98.6	95.3
P08113	Endoplasmin OS=Mus musculus OX=10090 GN=Hsp90b1 PE=1 SV=2	40	35	135	33	802	92.4	4.82	383.67	78.7	108.8	102.3	102.2	108.8	104.7	97.6	98.7	98.2
Q71LX4	Talin-2 OS=Mus musculus OX=10090 GN=Tln2 PE=1 SV=3	29	55	85	45	2375	253.5	5.8	227.78	88.7	98.7	102.4	99.6	105.6	93.4	104.7	102.5	104.5
P14733	Lamin-B1 OS=Mus musculus OX=10090 GN=Lmnb1 PE=1 SV=3	59	40	141	35	588	66.7	5.16	391.98	62	95.4	104	102.7	98.3	104.6	104.2	117.5	111.2
P68368	Tubulin alpha-4A chain OS=Mus musculus OX=10090 GN=Tuba4a PE=1 SV=1	56	22	260	4	448	49.9	5.06	904.91	130.9	101.5	90.8	90.6	98.1	89.2	115	90.2	93.7
Q01853	Transitional endoplasmic reticulum ATPase OS=Mus musculus OX=10090 GN=Vcp PE=1 SV=4	53	36	86	36	806	89.3	5.26	275.4	103.5	97.2	105.2	103.8	105	94.1	98	94	99.2
Q8VDJ3	Vigilin OS=Mus musculus OX=10090 GN=Hdlbp PE=1 SV=1	40	46	85	46	1268	141.7	6.87	253.88	92.9	98.8	98.5	101.1	105.6	101.9	103.4	97.4	100.4
Q6ZWR6	Nesprin-1 OS=Mus musculus OX=10090 GN=Syne1 PE=1 SV=2	8	61	80	60	8799	1009.3	5.59	219.73	75.7	95.6	96.6	95.6	101.3	101.9	114.7	105.6	112.9
F6ZDS4	Nucleoprotein TPR OS=Mus musculus OX=10090 GN=Tpr PE=1 SV=1	24	56	72	56	2431	273.8	5.03	200.26	85.3	100.6	98.1	108.8	102.7	104.7	89.5	103	107.3
P52480	Pyruvate kinase PKM OS=Mus musculus OX=10090 GN=Pkm PE=1 SV=4	46	25	122	25	531	57.8	7.47	389.83	127.2	95.9	95.3	102.5	104.4	91.6	93.2	93.6	96.2
Q64511	DNA topoisomerase 2-beta OS=Mus musculus OX=10090 GN=Top2b PE=1 SV=2	35	52	91	43	1612	181.8	8.29	216.8	111.2	100	99.2	99.8	100.4	99.8	99	93.5	97.1
Q8VEK3	Heterogeneous nuclear ribonucleoprotein U OS=Mus musculus OX=10090 GN=Hnrnpu PE=1 SV=1	49	38	141	38	800	87.9	6.24	365	93.5	100	99.1	95.9	96.3	98.5	114.4	100.8	101.5
Q05793	Basement membrane-specific heparan sulfate proteoglycan core protein OS=Mus musculus OX=10090 GN=Hspg2 PE=1 SV=1	17	49	111	49	3707	398	6.32	274.26	74.8	106.6	111.5	106.6	113.1	104.7	100	90.8	91.9
P56480	ATP synthase subunit beta, mitochondrial OS=Mus musculus OX=10090 GN=Atp5f1b PE=1 SV=2	58	20	131	20	529	56.3	5.34	386.45	71.6	103.4	97.8	110.4	101.8	108.7	91.2	108.5	106.6
P07901	Heat shock protein HSP 90-alpha OS=Mus musculus OX=10090 GN=Hsp90aa1 PE=1 SV=4	52	34	129	20	733	84.7	5.01	378.8	132.4	97.1	99.1	105.7	100.2	96.9	85.6	97.5	85.5
P99024	Tubulin beta-5 chain OS=Mus musculus OX=10090 GN=Tubb5 PE=1 SV=1	57	20	213	4	444	49.6	4.89	560.64	131.7	99.2	93.4	92.7	97.4	96.2	104.9	89.8	94.6
Q9CU62	Structural maintenance of chromosomes protein 1A OS=Mus musculus OX=10090 GN=Smc1a PE=1 SV=4	47	61	95	61	1233	143.1	7.64	225.47	80.8	95.7	97.1	103.6	103	99.4	110.7	103.6	106
P26231	Catenin alpha-1 OS=Mus musculus OX=10090 GN=Ctnna1 PE=1 SV=1	43	33	68	33	906	100	6.23	208.74	69.6	94.8	101.3	103.7	99.9	105.3	105.3	107	112.9
Q03265	ATP synthase subunit alpha, mitochondrial OS=Mus musculus OX=10090 GN=Atp5f1a PE=1 SV=1	54	28	184	28	553	59.7	9.19	550.45	94.3	99.1	95	98.2	100.4	105.7	96.7	108.8	101.9
Q9D0E1	Heterogeneous nuclear ribonucleoprotein M OS=Mus musculus OX=10090 GN=Hnrnpm PE=1 SV=3	51	37	130	37	729	77.6	8.63	339.95	82.8	100.3	98.4	104.4	100.4	104	110	100.5	99.4
Q60847	Collagen alpha-1(XII) chain OS=Mus musculus OX=10090 GN=Col12a1 PE=2 SV=3	19	50	71	50	3120	340	5.64	188.34	81.1	101	107.5	111	102.7	110.5	91.6	97.7	96.9
Q61941	NAD(P) transhydrogenase, mitochondrial OS=Mus musculus OX=10090 GN=Nnt PE=1 SV=2	29	31	96	31	1086	113.8	7.64	292.72	83.6	104	106.9	100.4	100.6	105.6	106.4	97.9	94.6
Q9WTI7	Unconventional myosin-Ic OS=Mus musculus OX=10090 GN=Myo1c PE=1 SV=2	37	37	90	37	1063	121.9	9.35	285	104.6	98.3	98.4	91.3	107.9	96.3	108.8	95.5	98.9
Q61768	Kinesin-1 heavy chain OS=Mus musculus OX=10090 GN=Kif5b PE=1 SV=3	50	44	75	35	963	109.5	6.44	206.23	108	105.4	98.4	97	100.3	93.2	102.3	100.4	95.1
B2RQC6	CAD protein OS=Mus musculus OX=10090 GN=Cad PE=1 SV=1	23	41	69	41	2225	243.1	6.43	216.76	113.8	99.3	94.4	93.1	98.5	97.6	112.7	96.3	94.2
P19096	Fatty acid synthase OS=Mus musculus OX=10090 GN=Fasn PE=1 SV=2	17	35	77	35	2504	272.3	6.58	221.35	111.1	98.7	90.7	100.5	102.6	98.2	108.1	94.3	95.7
P70398	Probable ubiquitin carboxyl-terminal hydrolase FAF-X OS=Mus musculus OX=10090 GN=Usp9x PE=1 SV=2	20	45	66	45	2559	290.5	5.87	193.22	119.4	103.2	95.3	95.4	100.4	92.8	112.1	90.3	91
P68372	Tubulin beta-4B chain OS=Mus musculus OX=10090 GN=Tubb4b PE=1 SV=1	51	19	179	1	445	49.8	4.89	464.86	127.7	99.1	94.4	89	97.3	93.2	106.7	96	96.5
Q6PDQ2	Chromodomain-helicase-DNA-binding protein 4 OS=Mus musculus OX=10090 GN=Chd4 PE=1 SV=1	28	44	81	34	1915	217.6	5.81	207.62	92.6	100.2	95.2	96.8	100.4	97.6	109.8	101.8	105.4
O08788	Dynactin subunit 1 OS=Mus musculus OX=10090 GN=Dctn1 PE=1 SV=3	41	40	60	40	1281	141.6	5.9	154.85	114.4	99.9	92.9	94.3	96.3	108.7	98.3	103.9	91.3
O08810	116 kDa U5 small nuclear ribonucleoprotein component OS=Mus musculus OX=10090 GN=Eftud2 PE=1 SV=1	46	34	61	33	971	109.3	5	173.44	100.9	99	95.2	99.7	101.8	97	107.2	98.8	100.3
Q78PY7	Staphylococcal nuclease domain-containing protein 1 OS=Mus musculus OX=10090 GN=Snd1 PE=1 SV=1	38	32	81	32	910	102	7.43	257.06	86.3	99.6	98.9	97.5	103.5	96.6	116.5	98.1	103.1
P10126	Elongation factor 1-alpha 1 OS=Mus musculus OX=10090 GN=Eef1a1 PE=1 SV=3	59	22	196	21	462	50.1	9.01	615.6	123.1	108.4	97.3	95.8	99.7	97.3	101.7	89.3	87.3
P26443	Glutamate dehydrogenase 1, mitochondrial OS=Mus musculus OX=10090 GN=Glud1 PE=1 SV=1	45	24	83	24	558	61.3	8	269.86	89.5	95.1	94.7	96	108.9	102.2	105.1	99.8	108.7
Q9EPU0	Regulator of nonsense transcripts 1 OS=Mus musculus OX=10090 GN=Upf1 PE=1 SV=2	38	37	63	37	1124	123.9	6.61	180.75	106.2	99.9	99.8	94.8	97	98.1	106.4	98.5	99.4
Q61554	Fibrillin-1 OS=Mus musculus OX=10090 GN=Fbn1 PE=1 SV=2	22	53	79	53	2873	312.1	4.92	165.48	74.2	102.7	106.6	106.3	134	100.2	100.6	80.2	95.1
Q7TMK9	Heterogeneous nuclear ribonucleoprotein Q OS=Mus musculus OX=10090 GN=Syncrip PE=1 SV=2	39	21	84	21	623	69.6	8.59	267.62	95.8	105.3	101.4	97.9	99.8	99	105.8	94.9	100.1
A2AN08	E3 ubiquitin-protein ligase UBR4 OS=Mus musculus OX=10090 GN=Ubr4 PE=1 SV=1	12	54	77	54	5180	571.9	6.06	165.81	116.4	97.6	91.5	95.2	97.5	94	114	98.6	95.2
Q6NZJ6	Eukaryotic translation initiation factor 4 gamma 1 OS=Mus musculus OX=10090 GN=Eif4g1 PE=1 SV=1	25	40	78	35	1600	176	5.4	188.36	99.5	100.1	94.3	99.7	99.3	99.7	106.7	99.7	101
P14824	Annexin A6 OS=Mus musculus OX=10090 GN=Anxa6 PE=1 SV=3	47	33	103	31	673	75.8	5.5	262.55	101.2	111	116	105.7	86.5	112.2	78.6	86.5	102.2
O70133	ATP-dependent RNA helicase A OS=Mus musculus OX=10090 GN=Dhx9 PE=1 SV=2	27	34	73	34	1380	149.4	6.83	216	86.1	97.5	98.6	99.5	107.4	98.4	112.5	94.3	105.8
P26041	Moesin OS=Mus musculus OX=10090 GN=Msn PE=1 SV=3	52	38	89	28	577	67.7	6.6	228.93	107.3	108.5	115.9	107.3	107.7	92.3	82.2	92	86.7
O08553	Dihydropyrimidinase-related protein 2 OS=Mus musculus OX=10090 GN=Dpysl2 PE=1 SV=2	61	23	70	18	572	62.2	6.38	214.13	108.3	97.2	103.5	101.4	104.7	95.4	90.5	97	102
Q99KI0	Aconitate hydratase, mitochondrial OS=Mus musculus OX=10090 GN=Aco2 PE=1 SV=1	43	30	68	30	780	85.4	7.93	189.77	76.5	100.8	91.4	94.7	110.5	101.8	109.4	97.9	117.1
Q99NB9	Splicing factor 3B subunit 1 OS=Mus musculus OX=10090 GN=Sf3b1 PE=1 SV=1	30	32	62	32	1304	145.7	7.09	187.27	128.1	93	94.6	97	97.8	95.7	100.6	93.9	99.3
P14211	Calreticulin OS=Mus musculus OX=10090 GN=Calr PE=1 SV=1	54	19	86	19	416	48	4.49	310.96	67.4	113	103.4	102.4	108.4	104.5	92.1	102.7	106.1
P42932	T-complex protein 1 subunit theta OS=Mus musculus OX=10090 GN=Cct8 PE=1 SV=3	52	29	81	29	548	59.5	5.62	228.24	122.4	102.3	95.7	98.2	103.7	94.1	95.1	93.1	95.4
O88685	26S proteasome regulatory subunit 6A OS=Mus musculus OX=10090 GN=Psmc3 PE=1 SV=2	61	23	65	23	442	49.5	5.19	192.23	115.1	101.1	99.1	98.6	99.2	94.9	102.8	94.6	94.6
P60843	Eukaryotic initiation factor 4A-I OS=Mus musculus OX=10090 GN=Eif4a1 PE=1 SV=1	53	23	95	11	406	46.1	5.48	274.75	114.5	111.1	97.3	92.3	95.1	98.1	106.1	90.5	95
O55029	Coatomer subunit beta' OS=Mus musculus OX=10090 GN=Copb2 PE=1 SV=2	38	31	71	31	905	102.4	5.3	201.52	110.5	102.1	98	94.8	101.2	105	96.5	94	97.8
P62196	26S proteasome regulatory subunit 8 OS=Mus musculus OX=10090 GN=Psmc5 PE=1 SV=1	64	25	61	23	406	45.6	7.55	177.91	127.4	102	92.8	97.4	96.9	95.1	99.8	94.6	93.9
A2AGT5	Cytoskeleton-associated protein 5 OS=Mus musculus OX=10090 GN=Ckap5 PE=1 SV=1	19	38	61	38	2032	225.5	7.96	149.88	88.7	96.4	94.4	102.9	102.5	102.9	111.9	99	101.3
Q61543	Golgi apparatus protein 1 OS=Mus musculus OX=10090 GN=Glg1 PE=1 SV=1	31	34	66	34	1175	133.6	6.84	193.56	87.5	101.1	111.9	102.9	102.9	104.8	95.4	94.9	98.6
P80318	T-complex protein 1 subunit gamma OS=Mus musculus OX=10090 GN=Cct3 PE=1 SV=1	52	28	71	28	545	60.6	6.7	211.16	117.5	94.9	94.7	96.6	99.6	93.7	104.3	98.8	99.9
P97310	DNA replication licensing factor MCM2 OS=Mus musculus OX=10090 GN=Mcm2 PE=1 SV=3	32	24	63	24	904	102	5.72	176.43	119.7	110.4	100.8	92.4	95.5	95.8	104.3	91.6	89.6
P09411	Phosphoglycerate kinase 1 OS=Mus musculus OX=10090 GN=Pgk1 PE=1 SV=4	57	22	85	17	417	44.5	7.9	254.59	100.5	82.9	86.2	108.2	105.3	105.5	102.8	107.8	100.7
Q91V92	ATP-citrate synthase OS=Mus musculus OX=10090 GN=Acly PE=1 SV=1	35	33	66	33	1091	119.7	7.44	175.6	130.3	92.3	94.5	107.3	109.1	96	96.8	90.1	83.6
Q8BGQ7	Alanine--tRNA ligase, cytoplasmic OS=Mus musculus OX=10090 GN=Aars1 PE=1 SV=1	31	25	61	25	968	106.8	5.67	172.04	117.2	98.5	89.1	97.5	107.1	95.6	103.9	93.1	98.1
Q7TMM9	Tubulin beta-2A chain OS=Mus musculus OX=10090 GN=Tubb2a PE=1 SV=1	51	18	174	1	445	49.9	4.89	414.84	124.3	94.7	85.1	98	95.3	87.1	110	94.9	110.5
Q6ZQ38	Cullin-associated NEDD8-dissociated protein 1 OS=Mus musculus OX=10090 GN=Cand1 PE=1 SV=2	30	31	58	28	1230	136.2	5.78	159.67	130.6	87.7	92.6	97	98.1	89	110.3	101.3	93.4
Q8CIE6	Coatomer subunit alpha OS=Mus musculus OX=10090 GN=Copa PE=1 SV=2	31	36	68	36	1224	138.3	7.65	166	112.7	96.9	95	90.5	102.5	99.6	108.8	92.9	101
Q8BKC5	Importin-5 OS=Mus musculus OX=10090 GN=Ipo5 PE=1 SV=3	32	27	57	27	1097	123.5	4.93	181.15	124.5	92.7	91.8	95	95.3	91.1	109.6	103.4	96.6
Q91ZW3	SWI/SNF-related matrix-associated actin-dependent regulator of chromatin subfamily A member 5 OS=Mus musculus OX=10090 GN=Smarca5 PE=1 SV=1	35	37	82	26	1051	121.6	8.15	192.58	102.4	99.2	97.3	99.4	97.7	99.6	103.8	100.5	100.1
P11103	Poly [ADP-ribose] polymerase 1 OS=Mus musculus OX=10090 GN=Parp1 PE=1 SV=3	26	23	49	23	1013	113	8.95	144.21	98.6	100.7	94.2	94.1	101.9	93	114.1	99.2	104.2
P25206	DNA replication licensing factor MCM3 OS=Mus musculus OX=10090 GN=Mcm3 PE=1 SV=2	40	26	68	26	812	91.5	5.55	178.98	114	107.2	96.9	95.9	95.4	95	109.8	94.8	91
Q8R081	Heterogeneous nuclear ribonucleoprotein L OS=Mus musculus OX=10090 GN=Hnrnpl PE=1 SV=2	50	22	84	22	586	63.9	8.1	224.28	83.3	97.9	98	104	100.9	100.4	111.9	101.8	102
Q6P5E4	UDP-glucose:glycoprotein glucosyltransferase 1 OS=Mus musculus OX=10090 GN=Uggt1 PE=1 SV=4	29	36	61	36	1551	176.3	5.62	164.93	86.8	105	100.8	99.7	106.3	104	101	98.3	98.1
P09405	Nucleolin OS=Mus musculus OX=10090 GN=Ncl PE=1 SV=2	37	31	97	31	707	76.7	4.75	247.44	105.8	107.6	111.7	96.9	90	97	91	99.5	100.6
Q9CWF2	Tubulin beta-2B chain OS=Mus musculus OX=10090 GN=Tubb2b PE=1 SV=1	51	18	173	1	445	49.9	4.89	409.41
Q62167	ATP-dependent RNA helicase DDX3X OS=Mus musculus OX=10090 GN=Ddx3x PE=1 SV=3	47	32	101	9	662	73.1	7.18	223.67	96.4	95.8	101.2	97.7	102.7	98.5	107.3	99.8	100.6
G5E829	Plasma membrane calcium-transporting ATPase 1 OS=Mus musculus OX=10090 GN=Atp2b1 PE=1 SV=1	28	30	53	20	1220	134.7	5.91	138.16	91.6	101.2	103.6	98.4	102.7	101.8	102	97.7	100.9
Q61656	Probable ATP-dependent RNA helicase DDX5 OS=Mus musculus OX=10090 GN=Ddx5 PE=1 SV=2	48	29	77	21	614	69.2	8.92	219.4	85.7	94.5	100.3	104	108.3	101.2	107.3	98	100.7
Q6GQT9	Nodal modulator 1 OS=Mus musculus OX=10090 GN=Nomo1 PE=1 SV=1	25	27	55	27	1214	133.3	6.09	137.85	88	100.1	102.6	98.4	98	99.7	108.9	102.2	102.1
Q61316	Heat shock 70 kDa protein 4 OS=Mus musculus OX=10090 GN=Hspa4 PE=1 SV=1	39	30	56	28	841	94.1	5.24	138.7	109.7	99.7	96.6	101.1	104.4	98.1	99	97.1	94.4
P80314	T-complex protein 1 subunit beta OS=Mus musculus OX=10090 GN=Cct2 PE=1 SV=4	47	22	68	22	535	57.4	6.4	200.73	113.8	94.8	95.4	101.3	97.4	93.6	102.5	103.4	97.8
P27773	Protein disulfide-isomerase A3 OS=Mus musculus OX=10090 GN=Pdia3 PE=1 SV=2	40	22	103	22	505	56.6	6.21	267.34	77.9	109.4	103.4	105.7	115.1	102.6	97.6	91.7	96.7
Q6PIC6	Sodium/potassium-transporting ATPase subunit alpha-3 OS=Mus musculus OX=10090 GN=Atp1a3 PE=1 SV=1	24	21	72	5	1013	111.6	5.41	206.92	108.3	97.4	94.1	107.1	103.9	119.9	101	99.7	68.5
Q9JIF7	Coatomer subunit beta OS=Mus musculus OX=10090 GN=Copb1 PE=1 SV=1	30	26	61	26	953	107	6	154.21	117.8	101.1	93.2	93.6	96.7	95.5	108.8	94.9	98.4
B2RXS4	Plexin-B2 OS=Mus musculus OX=10090 GN=Plxnb2 PE=1 SV=1	20	31	53	31	1842	206.1	5.87	143	75.8	101.1	103.3	99.1	102.8	101.2	104.8	102.9	108.9
Q9QXZ0	Microtubule-actin cross-linking factor 1 OS=Mus musculus OX=10090 GN=Macf1 PE=1 SV=2	8	52	60	47	7354	831.4	5.43	128.34	88.3	96.4	98.5	104	102.4	105.4	101.9	100.3	102.8
P42227	Signal transducer and activator of transcription 3 OS=Mus musculus OX=10090 GN=Stat3 PE=1 SV=2	38	22	49	22	770	88	6.3	135.02	115.1	105.4	92.9	90.1	91.8	93.1	116.4	101.1	94
Q922F4	Tubulin beta-6 chain OS=Mus musculus OX=10090 GN=Tubb6 PE=1 SV=1	42	16	119	6	447	50.1	4.89	283.31	119.7	99.9	96.1	91.4	95.7	91	106.9	101.2	98.1
Q8VIJ6	Splicing factor, proline- and glutamine-rich OS=Mus musculus OX=10090 GN=Sfpq PE=1 SV=1	35	23	71	22	699	75.4	9.44	185.82	63.8	97.5	94.7	111.1	105.8	99.9	110.4	110.3	106.5
P23116	Eukaryotic translation initiation factor 3 subunit A OS=Mus musculus OX=10090 GN=Eif3a PE=1 SV=5	31	43	69	43	1344	161.8	6.77	174.54	119.8	95	100.8	101.6	99.6	96.3	93.1	101	92.8
Q920B9	FACT complex subunit SPT16 OS=Mus musculus OX=10090 GN=Supt16h PE=1 SV=2	28	28	61	28	1047	119.7	5.66	162.43	108.7	99	101.5	98.7	96.8	101.7	98.6	97	98
Q9DBG3	AP-2 complex subunit beta OS=Mus musculus OX=10090 GN=Ap2b1 PE=1 SV=1	33	27	52	16	937	104.5	5.38	150.15	93.2	95	98.8	97.3	107.5	98.9	105.6	103.2	100.6
Q60715	Prolyl 4-hydroxylase subunit alpha-1 OS=Mus musculus OX=10090 GN=P4ha1 PE=1 SV=2	49	22	66	22	534	60.9	5.9	192.49	94.8	107.1	100.4	98.1	99.6	105.5	99.6	96.4	98.6
Q8BMK4	Cytoskeleton-associated protein 4 OS=Mus musculus OX=10090 GN=Ckap4 PE=1 SV=2	39	26	94	26	575	63.7	5.64	255.81	86	106.5	108.2	98.7	91.5	106.8	93.8	108.3	100.2
Q8BMJ2	Leucine--tRNA ligase, cytoplasmic OS=Mus musculus OX=10090 GN=Lars1 PE=1 SV=2	22	24	51	24	1178	134.1	7.05	151.34	112.9	97.1	92	95.8	100.8	98.4	112.7	100.2	90.1
Q6PIE5	Sodium/potassium-transporting ATPase subunit alpha-2 OS=Mus musculus OX=10090 GN=Atp1a2 PE=1 SV=1	22	19	65	3	1020	112.1	5.55	191.59	105.4	84.1	130.8	111.6	78.2	90.6	113.7	92.4	93.3
Q9JKR6	Hypoxia up-regulated protein 1 OS=Mus musculus OX=10090 GN=Hyou1 PE=1 SV=1	32	26	55	26	999	111.1	5.19	154.55	95.2	105.8	101.1	102.2	97.2	104.8	91.8	102.4	99.5
P17426	AP-2 complex subunit alpha-1 OS=Mus musculus OX=10090 GN=Ap2a1 PE=1 SV=1	33	30	56	19	977	107.6	7.03	153.79	116.9	92.6	96	98.4	103.6	94.6	104.9	96.4	96.6
P29341	Polyadenylate-binding protein 1 OS=Mus musculus OX=10090 GN=Pabpc1 PE=1 SV=2	42	23	86	23	636	70.6	9.5	224.69	98.9	100.7	105.2	102.5	100.5	101.4	96.1	94.9	99.8
P80313	T-complex protein 1 subunit eta OS=Mus musculus OX=10090 GN=Cct7 PE=1 SV=1	48	24	55	24	544	59.6	7.84	149.89	115	93.2	92.6	98.6	99.3	95.3	103.1	101.7	101.3
Q7TMY8	E3 ubiquitin-protein ligase HUWE1 OS=Mus musculus OX=10090 GN=Huwe1 PE=1 SV=5	10	35	51	35	4377	482.3	5.22	124.72	108.3	100.7	95.8	96.4	99.4	95.5	106.3	99.5	98.1
Q8CI94	Glycogen phosphorylase, brain form OS=Mus musculus OX=10090 GN=Pygb PE=1 SV=3	34	27	55	23	843	96.7	6.73	166.06	124.3	92.5	97.9	100.6	103.6	96.6	93.3	95.6	95.6
Q9Z1Q9	Valine--tRNA ligase OS=Mus musculus OX=10090 GN=Vars1 PE=1 SV=1	20	21	53	21	1263	140.1	7.77	165.61	99.6	95	93.2	100.3	106.3	98.6	108.7	98.9	99.5
P62737	Actin, aortic smooth muscle OS=Mus musculus OX=10090 GN=Acta2 PE=1 SV=1	40	16	352	3	377	42	5.39	933.14	126.2	91.9	85.5	106.6	100.1	87.9	106.1	98.4	97.2
Q6ZQ08	CCR4-NOT transcription complex subunit 1 OS=Mus musculus OX=10090 GN=Cnot1 PE=1 SV=2	15	35	48	35	2375	266.6	7.11	120.92	104.1	96.3	94	95.1	99.2	97	112.3	102	100
O08528	Hexokinase-2 OS=Mus musculus OX=10090 GN=Hk2 PE=1 SV=1	32	26	49	23	917	102.5	6.11	132.59	94	100.1	93.5	97.6	98.4	100.5	108.3	100.5	107
P02469	Laminin subunit beta-1 OS=Mus musculus OX=10090 GN=Lamb1 PE=1 SV=3	22	35	56	34	1786	197	4.94	148.51	64.5	103.5	102.6	103.1	105.9	105.5	108.3	97.6	109
Q8BL66	Early endosome antigen 1 OS=Mus musculus OX=10090 GN=Eea1 PE=1 SV=2	24	31	47	30	1411	160.8	5.77	144.86	76.1	95.9	97.4	100.2	105.1	108.8	98	101	117.6
Q99LF4	RNA-splicing ligase RtcB homolog OS=Mus musculus OX=10090 GN=Rtcb PE=1 SV=1	54	21	50	21	505	55.2	7.23	145	110.5	96.3	93.5	97.5	104.3	94	112	97.1	94.8
Q60932	Voltage-dependent anion-selective channel protein 1 OS=Mus musculus OX=10090 GN=Vdac1 PE=1 SV=3	78	18	126	17	296	32.3	8.43	408.13	92	97.8	108.1	100.6	98.4	106.6	99.1	106.3	91
P49718	DNA replication licensing factor MCM5 OS=Mus musculus OX=10090 GN=Mcm5 PE=1 SV=2	38	26	59	26	734	82.4	8.29	184.15	135.7	102.6	95.2	90.7	92.5	91.9	107.9	93.2	90.2
P14873	Microtubule-associated protein 1B OS=Mus musculus OX=10090 GN=Map1b PE=1 SV=2	17	35	58	35	2464	270.1	4.83	168.99	81.3	106.8	98.7	106.5	105.1	106.2	97.1	101.8	96.5
Q61699	Heat shock protein 105 kDa OS=Mus musculus OX=10090 GN=Hsph1 PE=1 SV=2	31	23	48	21	858	96.3	5.53	134.2	106.5	107.8	98.7	96.7	100.3	99.1	107.6	88.7	94.6
P46471	26S proteasome regulatory subunit 7 OS=Mus musculus OX=10090 GN=Psmc2 PE=1 SV=5	67	26	59	26	433	48.6	5.95	166.92	116.1	101.9	96.7	100.9	97.3	97	105.3	95.7	89.1
P51150	Ras-related protein Rab-7a OS=Mus musculus OX=10090 GN=Rab7a PE=1 SV=2	75	15	61	15	207	23.5	6.7	195.89	81.9	99.4	106.8	100.1	102.7	101.7	100	102.1	105.2
P09103	Protein disulfide-isomerase OS=Mus musculus OX=10090 GN=P4hb PE=1 SV=2	51	23	83	23	509	57	4.88	238.06	70.8	103.8	103.3	105.1	111	105.5	97.4	98.8	104.3
Q8CAQ8	MICOS complex subunit Mic60 OS=Mus musculus OX=10090 GN=Immt PE=1 SV=1	26	22	68	22	757	83.8	6.61	192.23	80.1	101.9	105.8	97.6	95.8	103.3	105.5	103.6	106.4
Q61595	Kinectin OS=Mus musculus OX=10090 GN=Ktn1 PE=1 SV=1	21	30	56	30	1327	152.5	5.86	149.82	66.8	99.1	98.9	98.6	101.4	101.1	114.4	107.7	112
Q05920	Pyruvate carboxylase, mitochondrial OS=Mus musculus OX=10090 GN=Pc PE=1 SV=1	28	29	48	29	1178	129.6	6.71	135.36	77	92.2	85.3	89.4	103.8	101	118.2	110.5	122.6
P35564	Calnexin OS=Mus musculus OX=10090 GN=Canx PE=1 SV=1	34	31	94	31	591	67.2	4.64	190.17	77.2	105.5	111.9	99	100	105.4	91.8	109.2	100
P17182	Alpha-enolase OS=Mus musculus OX=10090 GN=Eno1 PE=1 SV=3	47	15	54	11	434	47.1	6.8	163.83	141.3	100.9	99.9	109.4	114.7	94.7	82.9	79.1	77.2
Q9Z1G4	V-type proton ATPase 116 kDa subunit a1 OS=Mus musculus OX=10090 GN=Atp6v0a1 PE=1 SV=3	23	19	51	18	839	96.4	6.76	158.58	83.6	100	104.1	98.8	102.6	100.3	105.9	103.9	100.7
P63101	14-3-3 protein zeta/delta OS=Mus musculus OX=10090 GN=Ywhaz PE=1 SV=1	63	15	52	12	245	27.8	4.79	154.33	107.3	104.4	100.8	103.7	103.5	99	86.9	93.7	100.8
P11087	Collagen alpha-1(I) chain OS=Mus musculus OX=10090 GN=Col1a1 PE=1 SV=4	31	32	53	31	1453	137.9	5.85	115.7	76.8	106.3	112.8	102.6	104.9	106.4	92.7	94.6	102.8
Q62318	Transcription intermediary factor 1-beta OS=Mus musculus OX=10090 GN=Trim28 PE=1 SV=3	38	22	49	22	834	88.8	5.77	136.19	96.6	100.4	92.9	100.1	97.9	99.7	107.5	96.2	108.8
Q5SWU9	Acetyl-CoA carboxylase 1 OS=Mus musculus OX=10090 GN=Acaca PE=1 SV=1	18	40	51	40	2345	265.1	6.39	136.51	112.2	98	94.9	100.2	97.8	95.7	107.1	98.2	95.9
Q6A0A9	Constitutive coactivator of PPAR-gamma-like protein 1 OS=Mus musculus OX=10090 GN=FAM120A PE=1 SV=2	26	25	48	23	1112	121.6	8.92	133.99	104.3	103	99.2	97.1	100.2	96.8	103.2	94	102.3
Q99K51	Plastin-3 OS=Mus musculus OX=10090 GN=Pls3 PE=1 SV=3	39	22	60	20	630	70.7	5.62	167.31	115.3	99.7	95.1	99.5	106.9	98.8	100	91.2	93.5
P16858	Glyceraldehyde-3-phosphate dehydrogenase OS=Mus musculus OX=10090 GN=Gapdh PE=1 SV=2	45	13	104	13	333	35.8	8.25	313.92	125.8	97.5	95.4	100.5	100.7	103.1	102.2	95.6	79.1
Q9QXX4	Calcium-binding mitochondrial carrier protein Aralar2 OS=Mus musculus OX=10090 GN=Slc25a13 PE=1 SV=1	34	19	43	14	676	74.4	8.6	141.39	87.1	98.7	102.3	96	101.6	101	108.5	102.2	102.7
P07356	Annexin A2 OS=Mus musculus OX=10090 GN=Anxa2 PE=1 SV=2	58	21	144	21	339	38.7	7.69	439.91	83	97.4	107.3	101.3	94.2	103.3	102	105	106.4
P26043	Radixin OS=Mus musculus OX=10090 GN=Rdx PE=1 SV=3	46	27	46	16	583	68.5	6.2	128.95	92.5	103.8	107.7	104.5	106.6	92.9	92.7	100.8	98.4
Q9D6F9	Tubulin beta-4A chain OS=Mus musculus OX=10090 GN=Tubb4a PE=1 SV=3	42	15	128	2	444	49.6	4.88	315.95	103.8	72.8	108.4	113.4	97.9	101.1	101.4	71.4	129.8
Q00PI9	Heterogeneous nuclear ribonucleoprotein U-like protein 2 OS=Mus musculus OX=10090 GN=Hnrnpul2 PE=1 SV=2	38	25	57	25	745	84.9	4.89	143.05	95.6	97.9	101	102.7	99.3	97.8	103.8	100.7	101.2
Q8BFR5	Elongation factor Tu, mitochondrial OS=Mus musculus OX=10090 GN=Tufm PE=1 SV=1	53	22	54	22	452	49.5	7.56	153.41	86.8	101.3	88.4	89.7	107.7	99.9	114.1	98.9	113.1
P08003	Protein disulfide-isomerase A4 OS=Mus musculus OX=10090 GN=Pdia4 PE=1 SV=3	34	23	62	23	638	71.9	5.31	171.04	84.6	109.9	105.4	104.3	113.2	105	89.9	94.1	93.6
P49717	DNA replication licensing factor MCM4 OS=Mus musculus OX=10090 GN=Mcm4 PE=1 SV=1	32	27	54	26	862	96.7	7.2	157.37	117.7	109.6	94.3	101.4	94.4	92.8	104.4	94.1	91.3
P62192	26S proteasome regulatory subunit 4 OS=Mus musculus OX=10090 GN=Psmc1 PE=1 SV=1	61	25	53	23	440	49.2	6.21	128.99	122.8	96.5	97.5	100.8	96.4	96	99.6	101.9	88.5
P80315	T-complex protein 1 subunit delta OS=Mus musculus OX=10090 GN=Cct4 PE=1 SV=3	47	22	57	21	539	58	8.02	150.96	124.9	96.7	95.5	98.3	98.3	95.2	98.7	96.8	95.7
P17710	Hexokinase-1 OS=Mus musculus OX=10090 GN=Hk1 PE=1 SV=3	31	26	46	23	974	108.2	6.8	134.44	85.4	98.4	97	105	105.6	100.2	104	102.1	102.4
Q3TXS7	26S proteasome non-ATPase regulatory subunit 1 OS=Mus musculus OX=10090 GN=Psmd1 PE=1 SV=1	33	26	50	26	953	105.7	5.39	132.21	122.2	96.1	89.3	98.8	97.3	94.8	105.2	98	98.2
Q60597	2-oxoglutarate dehydrogenase, mitochondrial OS=Mus musculus OX=10090 GN=Ogdh PE=1 SV=3	29	27	47	27	1023	116.4	6.83	109.33	74.4	97.7	94.3	95.2	115.2	106.8	109.1	99.1	108.3
Q9ERU9	E3 SUMO-protein ligase RanBP2 OS=Mus musculus OX=10090 GN=Ranbp2 PE=1 SV=2	12	34	53	33	3053	340.9	6.18	134.79	93.8	96.4	95.4	98.1	102.7	99.6	109.6	99.7	104.6
E9Q7G0	Nuclear mitotic apparatus protein 1 OS=Mus musculus OX=10090 GN=Numa1 PE=1 SV=1	17	33	49	33	2094	235.5	5.87	119.87	99.3	94.7	89.7	106.6	95.4	101.8	97.2	102	113.3
P62908	40S ribosomal protein S3 OS=Mus musculus OX=10090 GN=Rps3 PE=1 SV=1	77	17	97	17	243	26.7	9.66	279.11	113.5	105.7	101.6	95.8	98.6	101.1	97.4	91.8	94.6
Q501J6	Probable ATP-dependent RNA helicase DDX17 OS=Mus musculus OX=10090 GN=Ddx17 PE=1 SV=1	42	28	62	20	650	72.4	8.59	163.41	79.3	97.6	97.2	103	104.5	95.7	115.3	103.7	103.7
Q9WTM5	RuvB-like 2 OS=Mus musculus OX=10090 GN=Ruvbl2 PE=1 SV=3	49	24	46	24	463	51.1	5.64	129.81	109.8	104.5	94.5	103.8	102.6	97.5	93.3	97.9	96
O88569	Heterogeneous nuclear ribonucleoproteins A2/B1 OS=Mus musculus OX=10090 GN=Hnrnpa2b1 PE=1 SV=2	56	20	99	18	353	37.4	8.95	286.83	57.4	94.1	101.8	110.6	105.4	104.5	105	111.5	109.7
P70168	Importin subunit beta-1 OS=Mus musculus OX=10090 GN=Kpnb1 PE=1 SV=2	35	26	60	26	876	97.1	4.78	152.85	118.5	95.8	95	98.2	97.7	95.8	104.6	99.8	94.6
Q8VDM4	26S proteasome non-ATPase regulatory subunit 2 OS=Mus musculus OX=10090 GN=Psmd2 PE=1 SV=1	28	24	48	24	908	100.1	5.17	119.45	118.1	103.5	95.7	97.9	99.2	93.7	103.9	93.6	94.4
Q9JIK5	Nucleolar RNA helicase 2 OS=Mus musculus OX=10090 GN=Ddx21 PE=1 SV=3	27	23	46	23	851	93.5	9.11	148.82	116.1	103.7	97.3	91.4	91.8	96.5	107.4	94.8	101.1
P19324	Serpin H1 OS=Mus musculus OX=10090 GN=Serpinh1 PE=1 SV=3	38	16	55	16	417	46.5	8.82	189.13	94.6	111.1	106.3	103.7	105.6	103.9	89.2	94.5	91.2
P43277	Histone H1.3 OS=Mus musculus OX=10090 GN=H1-3 PE=1 SV=2	48	15	157	1	221	22.1	11.03	405.37	170.8	99.3	100.1	93.1	88.1	93.9	75.9	94.1	84.7
P30999	Catenin delta-1 OS=Mus musculus OX=10090 GN=Ctnnd1 PE=1 SV=2	32	27	53	27	938	104.9	6.87	150.05	73.2	92.6	101.4	99.4	108.1	100	106.7	106.7	111.9
Q91VR5	ATP-dependent RNA helicase DDX1 OS=Mus musculus OX=10090 GN=Ddx1 PE=1 SV=1	39	25	48	25	740	82.4	7.21	140.49	89.9	92.2	94.1	102.7	104.2	96.5	112.1	103.3	104.8
Q8CGK3	Lon protease homolog, mitochondrial OS=Mus musculus OX=10090 GN=Lonp1 PE=1 SV=2	24	22	50	22	949	105.8	6.57	129.25	81	102.4	92.6	95.7	104.6	103.7	112.5	98.9	108.5
P54071	Isocitrate dehydrogenase [NADP], mitochondrial OS=Mus musculus OX=10090 GN=Idh2 PE=1 SV=3	45	20	64	19	452	50.9	8.69	202.16	93.6	98.2	90.9	94.9	109.1	104.7	103.3	95.1	110
P09055	Integrin beta-1 OS=Mus musculus OX=10090 GN=Itgb1 PE=1 SV=1	29	22	56	22	798	88.2	5.94	169.69	85.6	100.7	109.9	98.9	97.6	107.4	88.4	109.1	102.5
P37040	NADPH--cytochrome P450 reductase OS=Mus musculus OX=10090 GN=Por PE=1 SV=2	36	21	57	21	678	77	5.53	149.72	86.9	97.8	103.6	98.4	100.2	101.1	108.7	98.9	104.4
Q91ZU6	Dystonin OS=Mus musculus OX=10090 GN=Dst PE=1 SV=2	5	39	45	35	7393	833.7	5.31	113.54	83.6	97	99.5	98.1	103.2	99	106.4	104.3	108.9
Q61937	Nucleophosmin OS=Mus musculus OX=10090 GN=Npm1 PE=1 SV=1	53	13	83	13	292	32.5	4.77	253.29	95.8	111.5	105.5	102.9	100.6	97.9	95.2	94.7	95.9
Q9ERD7	Tubulin beta-3 chain OS=Mus musculus OX=10090 GN=Tubb3 PE=1 SV=1	38	14	134	2	450	50.4	4.93	347.74	116.9	107.5	103.1	89.3	101	97.6	108.9	98.4	77.3
P47856	Glutamine--fructose-6-phosphate aminotransferase [isomerizing] 1 OS=Mus musculus OX=10090 GN=Gfpt1 PE=1 SV=3	47	24	37	24	697	78.5	6.84	105.87	126.6	99.8	86.7	89.6	92.3	91.4	111.8	100.8	100.9
P97311	DNA replication licensing factor MCM6 OS=Mus musculus OX=10090 GN=Mcm6 PE=1 SV=1	33	28	47	28	821	92.8	5.45	127.05	116.8	109.5	96.9	95.8	95.4	96.2	104.8	91	93.6
Q6P5F9	Exportin-1 OS=Mus musculus OX=10090 GN=Xpo1 PE=1 SV=1	23	20	44	20	1071	123	6.07	133.64	136.1	96.9	96.4	95.9	98.4	84.7	103.8	95.5	92.2
P62259	14-3-3 protein epsilon OS=Mus musculus OX=10090 GN=Ywhae PE=1 SV=1	67	17	64	16	255	29.2	4.74	164.6	102.2	104.8	103.1	105.5	103.7	99.9	86.2	95.2	99.5
P02468	Laminin subunit gamma-1 OS=Mus musculus OX=10090 GN=Lamc1 PE=1 SV=2	19	27	46	27	1607	177.2	5.21	128.58	67.2	104.8	101.2	99.1	101.8	101.3	112.9	100.8	110.9
Q8CIB5	Fermitin family homolog 2 OS=Mus musculus OX=10090 GN=Fermt2 PE=1 SV=1	37	22	44	22	680	77.8	6.7	124.42	107	101.7	98.5	93.6	99.1	91.9	108.2	97.3	102.7
Q01320	DNA topoisomerase 2-alpha OS=Mus musculus OX=10090 GN=Top2a PE=1 SV=2	20	30	51	21	1528	172.7	8.6	128.21	119.9	106.2	103.5	99.7	107	99.3	91.3	86	87.2
Q04750	DNA topoisomerase 1 OS=Mus musculus OX=10090 GN=Top1 PE=1 SV=2	35	31	51	28	767	90.8	9.33	136.21	114.7	104.3	105.3	98.5	96.9	94.4	97.5	96.6	91.7
O35887	Calumenin OS=Mus musculus OX=10090 GN=Calu PE=1 SV=1	52	14	56	14	315	37	4.67	161.34	87.9	104.6	100	109.7	107.5	101.2	87.4	95.4	106.4
Q922D8	C-1-tetrahydrofolate synthase, cytoplasmic OS=Mus musculus OX=10090 GN=Mthfd1 PE=1 SV=4	28	26	47	25	935	101.1	7.14	133.64	134	104	96.4	97.8	98.9	93.7	98.8	87.7	88.8
P11983	T-complex protein 1 subunit alpha OS=Mus musculus OX=10090 GN=Tcp1 PE=1 SV=3	47	21	47	21	556	60.4	6.16	141.51	116.4	97.2	94.5	95.6	97.9	94.8	113.8	96.3	93.5
Q99JB2	Stomatin-like protein 2, mitochondrial OS=Mus musculus OX=10090 GN=Stoml2 PE=1 SV=1	51	14	39	14	353	38.4	8.87	131.01	75.1	105.4	105.3	102.6	99.2	106.7	98	104.6	103
Q61553	Fascin OS=Mus musculus OX=10090 GN=Fscn1 PE=1 SV=4	49	21	41	21	493	54.5	6.89	127.8	125.5	104.9	100.7	105.8	104.9	95.4	92.4	85.9	84.5
P47738	Aldehyde dehydrogenase, mitochondrial OS=Mus musculus OX=10090 GN=Aldh2 PE=1 SV=1	36	18	68	17	519	56.5	7.62	182.7	74.1	99	91.5	92.2	113	106.7	110.1	98	115.5
Q9EQP2	EH domain-containing protein 4 OS=Mus musculus OX=10090 GN=Ehd4 PE=1 SV=1	43	19	45	17	541	61.4	6.76	127.01	109.9	101.6	98.6	100	97.2	94.2	98.9	101.8	97.7
P17427	AP-2 complex subunit alpha-2 OS=Mus musculus OX=10090 GN=Ap2a2 PE=1 SV=2	30	29	49	18	938	104	6.93	125.52	112.1	92.6	98.8	94.3	105.5	97.8	103.8	98	97.2
Q9Z204	Heterogeneous nuclear ribonucleoproteins C1/C2 OS=Mus musculus OX=10090 GN=Hnrnpc PE=1 SV=1	39	18	64	18	313	34.4	5.05	180.25	90.6	100	102.6	104	95.7	105.4	97.4	104.5	99.8
Q3U7R1	Extended synaptotagmin-1 OS=Mus musculus OX=10090 GN=Esyt1 PE=1 SV=2	25	25	52	25	1092	121.5	5.95	147.35	79.6	100	105.5	98.5	100.7	104.2	102.1	104.4	104.9
P39054	Dynamin-2 OS=Mus musculus OX=10090 GN=Dnm2 PE=1 SV=2	32	26	48	17	870	98.1	7.43	130.95	113.1	98.4	96	100.9	93.4	95.4	105.8	102.5	94.4
Q62095	ATP-dependent RNA helicase DDX3Y OS=Mus musculus OX=10090 GN=Ddx3y PE=1 SV=2	35	24	87	1	658	73.4	7.53	189.76	95.1	105.9	101.4	86.8	102.3	102.8	111.6	96.8	97.5
Q91YQ5	Dolichyl-diphosphooligosaccharide--protein glycosyltransferase subunit 1 OS=Mus musculus OX=10090 GN=Rpn1 PE=1 SV=1	40	24	74	24	608	68.5	6.46	218.61	91.9	103.4	105.5	96.8	98.6	105.5	102.2	100.5	95.6
Q8BWT1	3-ketoacyl-CoA thiolase, mitochondrial OS=Mus musculus OX=10090 GN=Acaa2 PE=1 SV=3	50	13	35	13	397	41.8	8.09	106.28	108.7	93.3	88.3	86	97.8	96.3	114.8	101	113.9
Q91W50	Cold shock domain-containing protein E1 OS=Mus musculus OX=10090 GN=Csde1 PE=1 SV=1	37	30	44	30	798	88.7	6.37	112.69	101.2	101.5	99.1	93.9	102.2	101.7	109.3	93.3	98
Q921M3	Splicing factor 3B subunit 3 OS=Mus musculus OX=10090 GN=Sf3b3 PE=1 SV=1	24	25	52	25	1217	135.5	5.26	126.11	86.7	100.9	99.4	101.6	107.4	101.9	102.9	96.2	102.9
P14576	Signal recognition particle 54 kDa protein OS=Mus musculus OX=10090 GN=Srp54 PE=1 SV=2	45	20	43	20	504	55.7	8.75	121.84	95.9	98.7	98.8	98.5	106	100.3	101.9	102.8	97.1
Q9Z2X1	Heterogeneous nuclear ribonucleoprotein F OS=Mus musculus OX=10090 GN=Hnrnpf PE=1 SV=3	45	12	57	10	415	45.7	5.49	212.27	89.1	99.3	108.4	101.3	106	100.5	109.5	92.3	93.6
Q02053	Ubiquitin-like modifier-activating enzyme 1 OS=Mus musculus OX=10090 GN=Uba1 PE=1 SV=1	29	25	41	19	1058	117.7	5.66	119.73	120	104	95.9	96.8	100.1	91	104.3	93.4	94.4
Q58A65	C-Jun-amino-terminal kinase-interacting protein 4 OS=Mus musculus OX=10090 GN=Spag9 PE=1 SV=2	23	28	41	28	1321	146.1	5.15	100.07	105.2	103.8	101.7	104.2	96.9	99	93.6	99.2	96.4
Q9Z2I0	Mitochondrial proton/calcium exchanger protein OS=Mus musculus OX=10090 GN=Letm1 PE=1 SV=1	31	19	47	19	738	82.9	6.52	145.77	83.9	95.9	100.8	97.9	96.3	104.1	106.4	103.7	110.9
P46735	Unconventional myosin-Ib OS=Mus musculus OX=10090 GN=Myo1b PE=1 SV=3	23	26	47	26	1107	128.5	9.26	133.51	109.3	97.1	96.1	94.8	103.8	92.5	108.3	98.2	99.9
Q3V3R1	Monofunctional C1-tetrahydrofolate synthase, mitochondrial OS=Mus musculus OX=10090 GN=Mthfd1l PE=1 SV=2	23	17	40	16	977	105.7	7.02	120.38	88.9	100.8	90.4	89.5	103	100.1	123.2	90.4	113.7
P46460	Vesicle-fusing ATPase OS=Mus musculus OX=10090 GN=Nsf PE=1 SV=2	33	24	51	23	744	82.6	6.95	154.29	101	99.3	91.9	100.7	103.3	100.9	102	100.3	100.7
Q8VHE0	Translocation protein SEC63 homolog OS=Mus musculus OX=10090 GN=Sec63 PE=1 SV=4	29	20	39	20	760	87.8	5.38	121.15	92.8	100	102.4	97.1	102.1	102.9	103.3	96	103.4
Q6P542	ATP-binding cassette sub-family F member 1 OS=Mus musculus OX=10090 GN=Abcf1 PE=1 SV=1	29	21	48	21	837	94.9	6.51	111.65	97.9	99.4	97.2	101.5	98.5	94	107.2	102.7	101.5
P80316	T-complex protein 1 subunit epsilon OS=Mus musculus OX=10090 GN=Cct5 PE=1 SV=1	44	21	39	20	541	59.6	6.02	130.4	115.6	94.6	94.2	96.4	102.2	99	99.8	96.1	102.1
P14685	26S proteasome non-ATPase regulatory subunit 3 OS=Mus musculus OX=10090 GN=Psmd3 PE=1 SV=3	53	27	59	27	530	60.7	8.44	170.84	126.5	107.3	99.3	99.4	91.8	99.8	90.4	97.1	88.4
Q7TMB8	Cytoplasmic FMR1-interacting protein 1 OS=Mus musculus OX=10090 GN=Cyfip1 PE=1 SV=1	23	27	44	14	1253	145.1	6.9	120.23	114.1	94.2	97.6	95.4	101	92.7	109	99.9	96.1
Q76MZ3	Serine/threonine-protein phosphatase 2A 65 kDa regulatory subunit A alpha isoform OS=Mus musculus OX=10090 GN=Ppp2r1a PE=1 SV=3	44	23	58	16	589	65.3	5.11	136.54	115	94.1	93	100.4	101.3	97.7	101.9	98.8	97.8
P35278	Ras-related protein Rab-5C OS=Mus musculus OX=10090 GN=Rab5c PE=1 SV=2	72	10	62	7	216	23.4	8.41	189.49	82.3	103.4	109.3	101.6	99.9	106.1	89.2	110.1	98.1
P97434	Myosin phosphatase Rho-interacting protein OS=Mus musculus OX=10090 GN=Mprip PE=1 SV=2	27	25	34	25	1024	116.3	6.21	98.9	82.6	88.7	88.4	106.2	103.8	100.5	109.7	109.5	110.6
Q99JY0	Trifunctional enzyme subunit beta, mitochondrial OS=Mus musculus OX=10090 GN=Hadhb PE=1 SV=1	31	12	38	11	475	51.4	9.38	123.72	92.8	97	96.7	94.6	100.4	102.2	102.6	106.6	107
P68254	14-3-3 protein theta OS=Mus musculus OX=10090 GN=Ywhaq PE=1 SV=1	61	15	45	10	245	27.8	4.78	133.02	115.7	101.4	95.5	104.1	103.6	99.4	94.3	89.4	96.6
Q9Z0X1	Apoptosis-inducing factor 1, mitochondrial OS=Mus musculus OX=10090 GN=Aifm1 PE=1 SV=1	29	17	42	17	612	66.7	9.17	122.28	70.7	94.7	106	103.2	99.9	102.1	102.3	110.9	110.1
P61979	Heterogeneous nuclear ribonucleoprotein K OS=Mus musculus OX=10090 GN=Hnrnpk PE=1 SV=1	44	19	85	19	463	50.9	5.54	232.04	85.6	95.2	100	106.8	101	99.4	102.6	103.3	106
Q05186	Reticulocalbin-1 OS=Mus musculus OX=10090 GN=Rcn1 PE=1 SV=1	56	16	40	16	325	38.1	4.84	124.13	85.1	116.2	106.3	105.3	109.3	107.9	85.5	90.5	93.9
Q8BP47	Asparagine--tRNA ligase, cytoplasmic OS=Mus musculus OX=10090 GN=NARS1 PE=1 SV=2	33	18	39	17	559	64.2	5.86	114.69	114.3	111.8	98.1	89.8	99.8	90.6	105.1	90.2	100.3
Q11011	Puromycin-sensitive aminopeptidase OS=Mus musculus OX=10090 GN=Npepps PE=1 SV=2	31	25	40	25	920	103.3	5.9	118.89	125.4	88.9	92.9	102.6	104	97	98.6	96.9	93.7
Q61881	DNA replication licensing factor MCM7 OS=Mus musculus OX=10090 GN=Mcm7 PE=1 SV=1	42	23	49	23	719	81.2	6.37	144.6	113.1	106	95.2	94	98	92.8	110.8	96.6	93.4
Q8BG05	Heterogeneous nuclear ribonucleoprotein A3 OS=Mus musculus OX=10090 GN=Hnrnpa3 PE=1 SV=1	37	17	73	15	379	39.6	9.01	211.54	54	93.1	101	108.3	105.7	102.4	107.8	110.9	116.7
P25976	Nucleolar transcription factor 1 OS=Mus musculus OX=10090 GN=Ubtf PE=1 SV=1	33	28	47	28	765	89.5	5.76	124.59	105.1	101.5	91.8	94.7	95.2	97.7	103.1	107.1	103.8
P08249	Malate dehydrogenase, mitochondrial OS=Mus musculus OX=10090 GN=Mdh2 PE=1 SV=3	51	14	61	14	338	35.6	8.68	188.87	78.5	101.4	94.9	100.7	117.7	108.2	90.4	96.1	112.1
P08752	Guanine nucleotide-binding protein G(i) subunit alpha-2 OS=Mus musculus OX=10090 GN=Gnai2 PE=1 SV=5	47	13	52	8	355	40.5	5.45	163.21	83.3	100.8	107.8	99	106.5	100.5	103.2	95.6	103.2
Q8BX70	Vacuolar protein sorting-associated protein 13C OS=Mus musculus OX=10090 GN=Vps13c PE=1 SV=2	10	29	36	29	3748	419.8	6.81	83.45	110.5	96.4	96.6	92.6	98.9	97	104.8	97	106.2
P55937	Golgin subfamily A member 3 OS=Mus musculus OX=10090 GN=Golga3 PE=1 SV=3	20	22	28	22	1487	167.1	5.4	89.6	87.2	105.3	97.3	107	98.9	108	96.4	99	100.8
Q61753	D-3-phosphoglycerate dehydrogenase OS=Mus musculus OX=10090 GN=Phgdh PE=1 SV=3	26	13	38	13	533	56.5	6.54	134.09	120	104.9	91.4	96.5	100.1	94.9	110.7	91.3	90.1
Q60634	Flotillin-2 OS=Mus musculus OX=10090 GN=Flot2 PE=1 SV=2	44	20	33	20	428	47	5.2	100.88	79.6	102	106.2	103.4	97.9	106.3	99.8	107.1	97.6
Q8BMA6	Signal recognition particle subunit SRP68 OS=Mus musculus OX=10090 GN=Srp68 PE=1 SV=2	36	22	46	22	625	70.5	8.57	123	105.2	96.9	97.1	95.1	99.6	95	109.8	100.2	101.1
Q3TKT4	Transcription activator BRG1 OS=Mus musculus OX=10090 GN=Smarca4 PE=1 SV=1	19	31	41	22	1613	181.3	8	110.61	98.6	102.4	98	102.4	95.4	100.5	103.3	98.1	101.2
Q8BJ71	Nuclear pore complex protein Nup93 OS=Mus musculus OX=10090 GN=Nup93 PE=1 SV=1	36	30	48	30	819	93.2	5.72	109.27	105.6	101.5	98.1	98.2	100	98.6	101.6	97.5	99
Q8BKG3	Inactive tyrosine-protein kinase 7 OS=Mus musculus OX=10090 GN=Ptk7 PE=1 SV=1	24	21	41	21	1062	117.5	6.84	125.07	80.3	95.4	99.7	99.2	101	101.9	107.2	108.6	106.6
O54724	Caveolae-associated protein 1 OS=Mus musculus OX=10090 GN=Cavin1 PE=1 SV=1	36	14	52	13	392	43.9	5.52	151.56	83.2	104.1	103.2	108.9	92.2	103.4	89.7	110.9	104.3
Q9Z277	Tyrosine-protein kinase BAZ1B OS=Mus musculus OX=10090 GN=Baz1b PE=1 SV=2	19	31	51	31	1479	170.5	8.6	119.63	98.2	99.5	96.8	97.6	101.6	96.1	106.2	101.1	102.9
Q9QZE5	Coatomer subunit gamma-1 OS=Mus musculus OX=10090 GN=Copg1 PE=1 SV=1	31	22	37	20	874	97.5	5.35	105.34	129.1	100.6	94.8	92.4	94.3	94	109	95.9	89.9
P46061	Ran GTPase-activating protein 1 OS=Mus musculus OX=10090 GN=Rangap1 PE=1 SV=2	32	17	35	17	589	63.5	4.68	112.52	107.7	95.5	93.2	95.6	101.9	98.6	104.5	97.3	105.7
P58774	Tropomyosin beta chain OS=Mus musculus OX=10090 GN=Tpm2 PE=1 SV=1	62	24	57	14	284	32.8	4.7	135.73	77.3	98.9	105.7	123.7	98.1	92.1	86.1	110.8	107.3
O08917	Flotillin-1 OS=Mus musculus OX=10090 GN=Flot1 PE=1 SV=1	47	18	36	18	428	47.5	7.15	118.31	78.3	103.3	103.1	101.7	101	101.9	102.1	103.3	105.4
Q9R112	Sulfide:quinone oxidoreductase, mitochondrial OS=Mus musculus OX=10090 GN=Sqor PE=1 SV=3	41	17	40	17	450	50.3	9.09	114.85	78.6	89.3	91.5	92.6	101.6	95.8	119.1	115.7	115.8
Q4VA53	Sister chromatid cohesion protein PDS5 homolog B OS=Mus musculus OX=10090 GN=Pds5b PE=1 SV=1	20	29	48	24	1446	164.3	8.5	118.76	110.3	105.2	94.1	93.3	102.4	96.2	102.5	96.9	99
Q3UW53	Protein Niban 1 OS=Mus musculus OX=10090 GN=Niban1 PE=1 SV=2	24	21	44	21	926	102.6	4.78	119.64	105.5	103.4	108.7	98.7	102.6	94.3	99.6	94.8	92.2
P70388	DNA repair protein RAD50 OS=Mus musculus OX=10090 GN=Rad50 PE=1 SV=1	23	33	44	33	1312	153.4	6.95	104.59	105.2	100.7	89.5	94.6	99.7	98.3	115.4	97.7	98.9
Q6PDI5	Proteasome adapter and scaffold protein ECM29 OS=Mus musculus OX=10090 GN=Ecpas PE=1 SV=3	16	25	36	25	1840	203.6	7.06	79.8	115.5	100.8	93.5	92.2	96.3	96.5	111	93.9	100.5
Q91VD9	NADH-ubiquinone oxidoreductase 75 kDa subunit, mitochondrial OS=Mus musculus OX=10090 GN=Ndufs1 PE=1 SV=2	33	19	43	19	727	79.7	5.72	120.48	60	91.2	92	95.5	112.1	102.6	119.8	104.6	122.4
P62821	Ras-related protein Rab-1A OS=Mus musculus OX=10090 GN=Rab1A PE=1 SV=3	81	15	72	8	205	22.7	6.21	209.55	85	104.3	109.9	100.1	98.8	108.7	92.1	101.8	99.4
P58281	Dynamin-like 120 kDa protein, mitochondrial OS=Mus musculus OX=10090 GN=Opa1 PE=1 SV=1	29	24	33	24	960	111.3	7.55	94.77	62.5	92.6	101.4	95.7	105.4	102.4	115.9	112.9	111.2
P50516	V-type proton ATPase catalytic subunit A OS=Mus musculus OX=10090 GN=Atp6v1a PE=1 SV=2	40	19	35	19	617	68.3	5.58	99.24	107.2	96	98	105.2	104.7	96.1	96	98.8	98
Q91YR7	Pre-mRNA-processing factor 6 OS=Mus musculus OX=10090 GN=Prpf6 PE=1 SV=1	32	31	46	31	941	106.7	8.09	117.24	109.8	104.8	93.6	91.5	98.3	97	109.3	95.7	99.9
Q8CCK0	Core histone macro-H2A.2 OS=Mus musculus OX=10090 GN=Macroh2a2 PE=1 SV=3	48	19	53	17	372	40.1	9.69	154.42	100.2	101.5	102.5	100.2	101.8	103.1	91	104.3	95.3
Q61598	Rab GDP dissociation inhibitor beta OS=Mus musculus OX=10090 GN=Gdi2 PE=1 SV=1	54	19	38	15	445	50.5	6.25	100.47	121.1	101.3	104.6	102.3	105.4	93.4	89.7	89.6	92.6
Q9CY58	Plasminogen activator inhibitor 1 RNA-binding protein OS=Mus musculus OX=10090 GN=Serbp1 PE=1 SV=2	40	19	40	19	407	44.7	8.54	101.5	56.6	103	112.9	114.4	107.9	106.2	89.5	97.7	111.8
P49312	Heterogeneous nuclear ribonucleoprotein A1 OS=Mus musculus OX=10090 GN=Hnrnpa1 PE=1 SV=2	50	15	60	11	320	34.2	9.23	190.01	62.7	99.2	102.8	107.6	101.5	104.5	106.5	107.7	107.7
Q91YE6	Importin-9 OS=Mus musculus OX=10090 GN=Ipo9 PE=1 SV=3	24	20	39	20	1041	116	4.81	120.39	127.7	97.3	96.5	97.9	97.9	93.8	104.9	94.2	89.9
Q922Q8	Leucine-rich repeat-containing protein 59 OS=Mus musculus OX=10090 GN=Lrrc59 PE=1 SV=1	49	17	64	17	307	34.9	9.52	194.06	79.5	101.1	105	96.8	100.1	101	109.8	102	104.7
Q9WU78	Programmed cell death 6-interacting protein OS=Mus musculus OX=10090 GN=Pdcd6ip PE=1 SV=3	32	28	42	28	869	96	6.52	97.02	116.4	101.5	101.9	92.9	99	91.9	97	100.6	99
Q9EPE9	Endoplasmic reticulum transmembrane helix translocase OS=Mus musculus OX=10090 GN=Atp13a1 PE=1 SV=2	24	23	32	23	1200	132.3	8.03	99.05	86.6	100.3	97.6	97.9	100.9	99.6	114.4	96.6	106.1
Q9Z1Z2	Serine-threonine kinase receptor-associated protein OS=Mus musculus OX=10090 GN=Strap PE=1 SV=2	51	12	32	12	350	38.4	5.12	99.17	122	91.4	92.7	103.8	105.7	100.5	95.9	95.2	92.7
Q8K1M6	Dynamin-1-like protein OS=Mus musculus OX=10090 GN=Dnm1l PE=1 SV=2	34	23	42	23	742	82.6	7.05	117.11	117.8	99.8	98.4	97.6	97.2	94.2	103.1	97.3	94.6
Q91VC3	Eukaryotic initiation factor 4A-III OS=Mus musculus OX=10090 GN=Eif4a3 PE=1 SV=3	41	18	50	15	411	46.8	6.73	128.45	89.4	103.3	100.7	97.7	103.3	101.2	99.9	101.1	103.3
P61222	ATP-binding cassette sub-family E member 1 OS=Mus musculus OX=10090 GN=Abce1 PE=1 SV=1	38	20	53	20	599	67.3	8.34	118.06	131	100.1	93.4	97.1	93.2	99.8	106.6	94.1	84.8
P47962	60S ribosomal protein L5 OS=Mus musculus OX=10090 GN=Rpl5 PE=1 SV=3	37	15	49	15	297	34.4	9.77	130.02	116.9	96.1	100	97.8	99.2	96.5	95.6	99.2	98.5
Q8BRF7	Sec1 family domain-containing protein 1 OS=Mus musculus OX=10090 GN=Scfd1 PE=1 SV=1	28	15	40	15	639	72.3	6.38	115.62	73.7	96.8	100.6	93.7	98	98.7	116.6	112.4	109.5
P13595	Neural cell adhesion molecule 1 OS=Mus musculus OX=10090 GN=Ncam1 PE=1 SV=3	25	20	38	20	1115	119.4	4.83	92.01	81.3	98.2	103.7	104.5	98.6	108.9	97.5	106	101.3
P68040	Receptor of activated protein C kinase 1 OS=Mus musculus OX=10090 GN=Rack1 PE=1 SV=3	68	16	55	16	317	35.1	7.69	148.41	129.7	97.6	97	98.1	100.2	96.1	98.2	92.5	90.5
Q8CIN4	Serine/threonine-protein kinase PAK 2 OS=Mus musculus OX=10090 GN=Pak2 PE=1 SV=1	44	16	41	13	524	57.9	5.77	110.59	109.6	103.8	98	98.7	96.4	99.8	102.8	99.7	91.2
P54775	26S proteasome regulatory subunit 6B OS=Mus musculus OX=10090 GN=Psmc4 PE=1 SV=2	49	21	42	20	418	47.4	5.21	109.93	119.6	98.3	96.3	99.3	99.1	97.3	101.5	98.1	90.4
Q8K2B3	Succinate dehydrogenase [ubiquinone] flavoprotein subunit, mitochondrial OS=Mus musculus OX=10090 GN=Sdha PE=1 SV=1	28	13	40	13	664	72.5	7.37	124.3	73.6	92.6	96.4	98.2	103.2	99.4	119.5	101.8	115.2
P27659	60S ribosomal protein L3 OS=Mus musculus OX=10090 GN=Rpl3 PE=1 SV=3	45	18	87	18	403	46.1	10.21	229.21	130.5	101.3	101.5	93.9	92.1	97.7	94.4	96.1	92.5
Q91V41	Ras-related protein Rab-14 OS=Mus musculus OX=10090 GN=Rab14 PE=1 SV=3	67	13	45	12	215	23.9	6.21	124.49	91.8	103.1	112.4	103	97.4	116.5	90.8	96.1	88.9
Q9ERK4	Exportin-2 OS=Mus musculus OX=10090 GN=Cse1l PE=1 SV=1	25	24	47	24	971	110.4	5.77	128.4	122.6	102.9	91.2	94.8	97.3	96.5	105.6	93.9	95.1
P13864	DNA (cytosine-5)-methyltransferase 1 OS=Mus musculus OX=10090 GN=Dnmt1 PE=1 SV=5	18	27	41	27	1620	183.1	7.74	102.29	99.3	107	97.1	98.6	102	96.9	109.7	90	99.4
Q8BTI8	Serine/arginine repetitive matrix protein 2 OS=Mus musculus OX=10090 GN=Srrm2 PE=1 SV=3	13	29	41	29	2703	294.7	12.03	92.95	112.5	93.4	94.9	96	95.4	96.7	93.3	104.2	113.5
P12970	60S ribosomal protein L7a OS=Mus musculus OX=10090 GN=Rpl7a PE=1 SV=2	50	18	48	18	266	30	10.56	136.29	139.3	98.9	104	94.2	92	98.5	92.9	96.1	84.1
Q61696	Heat shock 70 kDa protein 1A OS=Mus musculus OX=10090 GN=Hspa1a PE=1 SV=2	30	15	35	4	641	70	5.72	107.99	113.7	107.7	114.2	109	111.8	106.3	73.6	79.8	83.9
P26040	Ezrin OS=Mus musculus OX=10090 GN=Ezr PE=1 SV=3	30	22	41	13	586	69.4	6.1	121.49	105.8	105.3	112	108	104.5	92.6	84.4	96	91.4
Q9JLN9	Serine/threonine-protein kinase mTOR OS=Mus musculus OX=10090 GN=Mtor PE=1 SV=2	13	28	32	28	2549	288.6	7.17	89.36	115.4	97.1	98.4	91.4	96.7	92.4	111.2	100	97.4
Q62188	Dihydropyrimidinase-related protein 3 OS=Mus musculus OX=10090 GN=Dpysl3 PE=1 SV=1	40	16	45	12	570	61.9	6.49	132.59	103.9	100.7	98.6	107.6	107.7	89.5	87.5	102.4	102.1
Q99KV1	DnaJ homolog subfamily B member 11 OS=Mus musculus OX=10090 GN=Dnajb11 PE=1 SV=1	38	15	36	15	358	40.5	6.32	113.63	89.6	103.7	106	107.4	101	103.8	88.7	101.5	98.4
Q6P9Q4	FH1/FH2 domain-containing protein 1 OS=Mus musculus OX=10090 GN=Fhod1 PE=1 SV=3	18	20	30	20	1197	129.5	6.28	83.35	105.5	98.5	97.8	95.3	96.2	93.2	105.6	97.1	110.8
Q9Z1X4	Interleukin enhancer-binding factor 3 OS=Mus musculus OX=10090 GN=Ilf3 PE=1 SV=2	28	20	42	16	898	96	8.76	107.75	110.8	99.3	94.5	96	96.7	93.3	102	103.2	104.2
Q9D0R2	Threonine--tRNA ligase 1, cytoplasmic OS=Mus musculus OX=10090 GN=Tars1 PE=1 SV=2	32	21	43	20	722	83.3	7.36	115.74	121.6	103.4	93.4	95.8	103.8	95.7	105.8	91.1	89.2
Q8R1Q8	Cytoplasmic dynein 1 light intermediate chain 1 OS=Mus musculus OX=10090 GN=Dync1li1 PE=1 SV=1	35	16	29	15	523	56.6	6.42	83.13	115.5	95	102.5	100.4	98.1	100.4	98.2	99.1	90.8
Q08943	FACT complex subunit SSRP1 OS=Mus musculus OX=10090 GN=Ssrp1 PE=1 SV=2	30	18	39	18	708	80.8	6.76	116.4	110.9	100.4	103.3	100.4	98.1	103.3	92	96	95.7
O35737	Heterogeneous nuclear ribonucleoprotein H OS=Mus musculus OX=10090 GN=Hnrnph1 PE=1 SV=3	37	14	57	4	449	49.2	6.3	177.93	86.8	97.5	108.5	106.1	105	100	102	93.6	100.6
P67778	Prohibitin OS=Mus musculus OX=10090 GN=Phb PE=1 SV=1	55	15	56	15	272	29.8	5.76	159.14	87.3	101.1	104.1	96.3	96.8	105	104.9	104.8	99.7
Q8BJS4	SUN domain-containing protein 2 OS=Mus musculus OX=10090 GN=Sun2 PE=1 SV=3	23	15	32	14	731	81.6	7.02	89.85	85.7	93.5	103.6	99.2	97.5	104.6	104	112.5	99.3
P47857	ATP-dependent 6-phosphofructokinase, muscle type OS=Mus musculus OX=10090 GN=Pfkm PE=1 SV=3	34	22	34	18	780	85.2	8	99.01	131.7	96.4	93.4	94.2	98.2	94.2	100.7	95.3	95.8
Q8C2Q3	RNA-binding protein 14 OS=Mus musculus OX=10090 GN=Rbm14 PE=1 SV=1	41	22	51	22	669	69.4	9.67	129.04	80.6	97.6	90.7	106.4	99.4	105.7	109.1	105.4	105
Q9CZU3	Exosome RNA helicase MTR4 OS=Mus musculus OX=10090 GN=Mtrex PE=1 SV=1	25	23	33	23	1040	117.6	6.4	87.24	107.3	98.5	94.9	98.7	103	97.1	105.3	96.2	99
Q61687	Transcriptional regulator ATRX OS=Mus musculus OX=10090 GN=Atrx PE=1 SV=3	11	20	25	20	2476	278.4	6.68	68.1	89.4	98.5	102.9	97.4	99.3	100.1	100.2	106.1	106
P62960	Y-box-binding protein 1 OS=Mus musculus OX=10090 GN=Ybx1 PE=1 SV=3	53	12	49	8	322	35.7	9.88	122.03	85.8	94.3	105.8	105.2	94.7	104.7	90.1	107.2	112.2
P14148	60S ribosomal protein L7 OS=Mus musculus OX=10090 GN=Rpl7 PE=1 SV=2	42	17	58	17	270	31.4	10.89	166.95	139.4	104.6	102.5	93.2	87.3	99.4	87.5	95	90.9
P11881	Inositol 1,4,5-trisphosphate receptor type 1 OS=Mus musculus OX=10090 GN=Itpr1 PE=1 SV=2	11	30	39	22	2749	313	6.04	87.84	80.5	94.4	98.3	102.4	99.2	100.3	112.3	101.1	111.6
P62334	26S proteasome regulatory subunit 10B OS=Mus musculus OX=10090 GN=Psmc6 PE=1 SV=1	55	19	43	19	389	44.1	7.49	102.51	108.9	98.7	96.3	100	98	96.5	108.5	96.5	96.6
P70333	Heterogeneous nuclear ribonucleoprotein H2 OS=Mus musculus OX=10090 GN=Hnrnph2 PE=1 SV=1	42	15	58	6	449	49.2	6.3	158.51	120.6	91.7	98.5	95.3	110.9	95.6	100.5	93	93.9
Q9D8W5	26S proteasome non-ATPase regulatory subunit 12 OS=Mus musculus OX=10090 GN=Psmd12 PE=1 SV=4	37	17	40	17	456	52.9	7.06	104.71	110.6	104.8	98	97.6	96.8	96.5	105	98.6	92
Q9D8E6	60S ribosomal protein L4 OS=Mus musculus OX=10090 GN=Rpl4 PE=1 SV=3	40	18	67	18	419	47.1	11	188.48	126.1	101.7	102.5	92.8	92.1	95.7	96.2	98.8	94.1
Q9D662	Protein transport protein Sec23B OS=Mus musculus OX=10090 GN=Sec23b PE=1 SV=1	25	14	28	12	767	86.4	6.96	94.59	115.6	98.3	101.4	99.7	95	93.4	99.7	97.5	99.4
Q99104	Unconventional myosin-Va OS=Mus musculus OX=10090 GN=Myo5a PE=1 SV=2	15	27	33	26	1853	215.4	8.63	85.96	106.6	107.7	96.2	93.6	101.3	99.1	94.6	96.4	104.5
Q99K48	Non-POU domain-containing octamer-binding protein OS=Mus musculus OX=10090 GN=Nono PE=1 SV=3	45	19	66	18	473	54.5	8.95	158.77	79.1	97.5	94.2	104.6	101.7	101.7	111.2	106.5	103.3
Q8BHN3	Neutral alpha-glucosidase AB OS=Mus musculus OX=10090 GN=Ganab PE=1 SV=1	20	20	41	20	944	106.8	6.06	115.08	83.1	113.7	103.8	99.8	96.9	96.3	100.8	101.1	104.5
Q62448	Eukaryotic translation initiation factor 4 gamma 2 OS=Mus musculus OX=10090 GN=Eif4g2 PE=1 SV=2	32	27	41	27	906	102	7.14	95.36	105.6	101.5	100.1	100.1	95.9	98.5	102.8	97.2	98.3
O35643	AP-1 complex subunit beta-1 OS=Mus musculus OX=10090 GN=Ap1b1 PE=1 SV=2	27	21	36	10	943	103.9	5.17	90.66	112.4	98.1	97.5	98.9	98.8	94.6	105.7	103.2	90.7
Q8BSY0	Aspartyl/asparaginyl beta-hydroxylase OS=Mus musculus OX=10090 GN=Asph PE=1 SV=1	24	19	38	19	741	83	5.08	105.74	81.9	103.1	102.5	93.9	100.4	108.8	105.5	102.2	101.7
P70335	Rho-associated protein kinase 1 OS=Mus musculus OX=10090 GN=Rock1 PE=1 SV=1	23	30	32	24	1354	158.1	5.86	77.18	102.7	94.7	92.6	102.7	105.8	96.7	102	103.9	98.8
P05064	Fructose-bisphosphate aldolase A OS=Mus musculus OX=10090 GN=Aldoa PE=1 SV=2	47	16	44	16	364	39.3	8.09	124.69	119.8	98.7	104.6	103.3	109.1	91	90.9	88.6	94.1
O70475	UDP-glucose 6-dehydrogenase OS=Mus musculus OX=10090 GN=Ugdh PE=1 SV=1	35	14	26	14	493	54.8	7.56	82.12	124.1	108.1	94.4	97.4	100	95.3	102.1	88.8	89.8
Q61033	Lamina-associated polypeptide 2, isoforms alpha/zeta OS=Mus musculus OX=10090 GN=Tmpo PE=1 SV=4	27	16	39	7	693	75.1	8.05	118.88	73.2	91.3	95.8	103.7	103.4	105.9	112.4	108.4	105.9
Q6A026	Sister chromatid cohesion protein PDS5 homolog A OS=Mus musculus OX=10090 GN=Pds5a PE=1 SV=3	24	30	42	25	1332	150.2	7.85	98.96	110.7	103.8	96.5	96.8	98	94.8	109.4	92.6	97.4
Q9D024	Coiled-coil domain-containing protein 47 OS=Mus musculus OX=10090 GN=Ccdc47 PE=1 SV=2	35	17	42	17	483	55.8	4.84	116.04	86.9	102.3	106.8	102.3	98.8	104.5	97.9	101.1	99.5
Q9R0B9	Procollagen-lysine,2-oxoglutarate 5-dioxygenase 2 OS=Mus musculus OX=10090 GN=Plod2 PE=1 SV=2	25	18	43	18	737	84.4	6.89	114.14	87.3	106.2	101.2	99.4	105.4	98.2	102.9	97.2	102.2
Q99JY9	Actin-related protein 3 OS=Mus musculus OX=10090 GN=Actr3 PE=1 SV=3	51	19	31	19	418	47.3	5.88	92.18	113.2	94	99.8	103.6	106.9	95.1	95.8	94.5	97.1
Q9ESD7	Dysferlin OS=Mus musculus OX=10090 GN=Dysf PE=1 SV=3	15	25	33	23	2090	237.8	5.6	75.65	89.4	100.9	103.5	99.7	99	95.3	112.2	96.9	103.1
P25444	40S ribosomal protein S2 OS=Mus musculus OX=10090 GN=Rps2 PE=1 SV=3	49	14	58	14	293	31.2	10.24	159.35	140.8	107.1	103.9	90.3	93.9	94.7	89.1	89.7	90.4
P62880	Guanine nucleotide-binding protein G(I)/G(S)/G(T) subunit beta-2 OS=Mus musculus OX=10090 GN=Gnb2 PE=1 SV=3	43	11	48	5	340	37.3	6	134.43	84.7	95.6	108.9	100.4	106.2	101.2	107	94.3	101.6
Q6ZWX6	Eukaryotic translation initiation factor 2 subunit 1 OS=Mus musculus OX=10090 GN=Eif2s1 PE=1 SV=3	63	18	33	18	315	36.1	5.08	88.88	84.5	99.3	99.6	104.6	103.6	102.1	100.6	102.6	103.2
P28660	Nck-associated protein 1 OS=Mus musculus OX=10090 GN=Nckap1 PE=1 SV=2	25	26	38	26	1128	128.7	6.62	86.9	111.4	95.5	96.3	98.7	101.5	94.9	109.2	98.9	93.6
Q6PB66	Leucine-rich PPR motif-containing protein, mitochondrial OS=Mus musculus OX=10090 GN=Lrpprc PE=1 SV=2	14	23	41	23	1392	156.5	6.83	114.58	78.1	97	90.3	94.6	110.2	102.5	111.8	96.9	118.6
P31324	cAMP-dependent protein kinase type II-beta regulatory subunit OS=Mus musculus OX=10090 GN=Prkar2b PE=1 SV=3	44	13	35	11	416	46.1	4.98	84.45	94.2	105.5	96.7	99.2	100.2	100.2	103.5	100.7	99.9
Q8R1F1	Protein Niban 2 OS=Mus musculus OX=10090 GN=Niban2 PE=1 SV=2	28	20	33	20	749	84.8	5.94	94.89	114	97.8	95.3	95.2	97.1	88.9	105.9	107.1	98.7
Q8BU30	Isoleucine--tRNA ligase, cytoplasmic OS=Mus musculus OX=10090 GN=Iars1 PE=1 SV=2	19	18	35	18	1262	144.2	6.55	97.28	111	100.9	91.7	96.4	101.5	94.4	109	98.4	96.6
Q9D0K2	Succinyl-CoA:3-ketoacid coenzyme A transferase 1, mitochondrial OS=Mus musculus OX=10090 GN=Oxct1 PE=1 SV=1	41	16	38	16	520	56	8.53	88.65	71.8	99	94.2	95.4	114.7	109	98.7	106.7	110.3
Q60864	Stress-induced-phosphoprotein 1 OS=Mus musculus OX=10090 GN=Stip1 PE=1 SV=1	41	23	39	23	543	62.5	6.8	106.19	102.2	110.8	106.9	102.4	101.7	98.2	90.5	85.8	101.6
P43406	Integrin alpha-V OS=Mus musculus OX=10090 GN=Itgav PE=1 SV=2	26	22	39	22	1044	115.3	5.63	89.35	90.3	101.2	103.7	98.3	100.8	104.9	98.7	104.8	97.3
P62702	40S ribosomal protein S4, X isoform OS=Mus musculus OX=10090 GN=Rps4x PE=1 SV=2	44	12	50	12	263	29.6	10.15	150.44	124.4	102.7	103.1	93.1	95.8	97.9	97.2	94.5	91.3
P28653	Biglycan OS=Mus musculus OX=10090 GN=Bgn PE=1 SV=1	40	12	48	12	369	41.6	7.27	146.36	102.4	105.2	94.7	94.8	89.2	99.3	108	104	102.3
Q922R8	Protein disulfide-isomerase A6 OS=Mus musculus OX=10090 GN=Pdia6 PE=1 SV=3	39	14	48	14	440	48.1	5.14	149.52	81.2	105.7	111.1	105.1	111.4	102.9	92.6	95	94.9
Q3UJB9	Enhancer of mRNA-decapping protein 4 OS=Mus musculus OX=10090 GN=Edc4 PE=1 SV=2	18	22	34	22	1406	152.4	5.78	79.52	87.6	99.2	97	101.1	102.5	100.6	114.8	91.8	105.4
Q60930	Voltage-dependent anion-selective channel protein 2 OS=Mus musculus OX=10090 GN=Vdac2 PE=1 SV=2	46	11	56	11	295	31.7	7.49	165.72	89.5	100.8	105	94.6	101	106.7	106.6	99.7	96.3
Q05D44	Eukaryotic translation initiation factor 5B OS=Mus musculus OX=10090 GN=Eif5b PE=1 SV=2	23	27	32	27	1216	137.5	5.59	85.99	94.4	103.4	95.3	106	99.7	94.6	104.8	101.6	100
Q9DBJ1	Phosphoglycerate mutase 1 OS=Mus musculus OX=10090 GN=Pgam1 PE=1 SV=3	50	11	37	8	254	28.8	7.18	96.32	111	100.3	103.5	105.9	96.2	94.6	98.2	96.9	93.5
O55131	Septin-7 OS=Mus musculus OX=10090 GN=Septin7 PE=1 SV=1	48	21	49	20	436	50.5	8.57	130.41	111.6	92.4	94.4	107.3	102.1	100.1	89	104	99.2
Q7TPH6	E3 ubiquitin-protein ligase MYCBP2 OS=Mus musculus OX=10090 GN=Mycbp2 PE=1 SV=3	5	23	25	23	4749	520.9	7.09	57.35	110	96.4	92.2	101.8	99.5	93.8	110.9	92.8	102.6
Q9QXS6	Drebrin OS=Mus musculus OX=10090 GN=Dbn1 PE=1 SV=4	30	18	33	18	706	77.2	4.49	86.69	51.3	91.8	87.1	113.7	116.2	97.6	109.4	111.9	121.1
Q9QUR6	Prolyl endopeptidase OS=Mus musculus OX=10090 GN=Prep PE=1 SV=1	29	16	31	16	710	80.7	5.73	93.28	119.8	102	92	93.6	101.2	100.1	105.6	92.5	93.3
Q5SF07	Insulin-like growth factor 2 mRNA-binding protein 2 OS=Mus musculus OX=10090 GN=Igf2bp2 PE=1 SV=1	34	18	39	17	592	65.5	8.03	100.99	96.7	99.4	101.9	97.2	99.3	100	101.8	100.2	103.5
P29758	Ornithine aminotransferase, mitochondrial OS=Mus musculus OX=10090 GN=Oat PE=1 SV=1	34	11	31	11	439	48.3	6.62	93.09	83.2	92.6	94.3	102.5	113.6	103.7	101.1	95.2	113.8
Q9DAW9	Calponin-3 OS=Mus musculus OX=10090 GN=Cnn3 PE=1 SV=1	44	12	38	10	330	36.4	5.72	106.9	106	107.6	102.1	106.3	101.5	95.8	98.2	89	93.5
Q9Z1Z0	General vesicular transport factor p115 OS=Mus musculus OX=10090 GN=Uso1 PE=1 SV=2	21	19	33	19	959	106.9	4.93	87.58	100.3	100.2	95.9	97.6	98.6	95	105.9	100.8	105.8
P84228	Histone H3.2 OS=Mus musculus OX=10090 GN=H3c2 PE=1 SV=2	65	11	137	3	136	15.4	11.27	371.15	119.1	105	98.3	97.9	99.4	104	83	100.9	92.5
P50247	Adenosylhomocysteinase OS=Mus musculus OX=10090 GN=Ahcy PE=1 SV=3	44	15	27	14	432	47.7	6.54	93.08	124	101	101.5	106.7	106.7	93.2	91.8	89.2	85.9
O54774	AP-3 complex subunit delta-1 OS=Mus musculus OX=10090 GN=Ap3d1 PE=1 SV=1	21	19	29	19	1199	135	7.37	77.89	114.6	104.4	109.1	98.2	100.1	95.4	95	92.3	90.8
Q8BMS1	Trifunctional enzyme subunit alpha, mitochondrial OS=Mus musculus OX=10090 GN=Hadha PE=1 SV=1	25	17	50	17	763	82.6	9.14	119.64	92.3	93.9	91.2	90.8	105	96.3	116.5	102.3	111.8
P16406	Glutamyl aminopeptidase OS=Mus musculus OX=10090 GN=Enpep PE=1 SV=1	18	16	51	16	945	107.9	5.44	138.89	82.2	101.8	105.1	101	98.7	111.5	93.3	103.2	103.2
Q6DIC0	Probable global transcription activator SNF2L2 OS=Mus musculus OX=10090 GN=Smarca2 PE=1 SV=1	14	22	25	13	1577	180.1	7.2	75.61	79	95.9	94.8	105.3	92.3	96.4	104.7	109.5	122.1
Q9D1D4	Transmembrane emp24 domain-containing protein 10 OS=Mus musculus OX=10090 GN=Tmed10 PE=1 SV=1	45	10	44	10	219	24.9	6.7	127.15	95.7	104.8	104.8	100.6	93.3	109	88.9	103.3	99.6
Q8CG48	Structural maintenance of chromosomes protein 2 OS=Mus musculus OX=10090 GN=Smc2 PE=1 SV=2	16	21	30	21	1191	134.2	8.41	80.26	113.5	101.9	98.9	98.9	96.6	97.7	102.2	98.2	92
P43274	Histone H1.4 OS=Mus musculus OX=10090 GN=H1-4 PE=1 SV=2	42	12	117	2	219	22	11.11	266.2	169.7	98.7	105.8	88.8	86.2	96.6	73.1	96.5	84.6
Q61655	ATP-dependent RNA helicase DDX19A OS=Mus musculus OX=10090 GN=Ddx19a PE=1 SV=2	40	18	32	18	478	53.9	6.67	85	116.5	101	92.9	95.4	98.4	92.4	108.3	98.4	96.7
Q8K310	Matrin-3 OS=Mus musculus OX=10090 GN=Matr3 PE=1 SV=1	24	22	55	22	846	94.6	6.25	104.79	79.9	96.3	96.2	105.3	104.1	99.6	109.9	101.7	106.9
Q9WTS6	Teneurin-3 OS=Mus musculus OX=10090 GN=Tenm3 PE=1 SV=1	12	24	34	23	2715	302.9	6.51	87	80.8	96.6	111.3	111.5	110.6	114.1	83.3	96	95.8
Q9WVK4	EH domain-containing protein 1 OS=Mus musculus OX=10090 GN=Ehd1 PE=1 SV=1	38	18	28	13	534	60.6	6.83	89.77	117.2	108.2	100.6	99.8	94.6	93.7	96	98.1	91.9
Q8CFI7	DNA-directed RNA polymerase II subunit RPB2 OS=Mus musculus OX=10090 GN=Polr2b PE=1 SV=2	28	25	31	25	1174	133.8	6.87	71.21	111.5	95.8	93.9	94.8	97.6	94	111.3	91.2	109.9
Q9CZN7	Serine hydroxymethyltransferase, mitochondrial OS=Mus musculus OX=10090 GN=Shmt2 PE=1 SV=1	44	18	46	17	504	55.7	8.47	123.18	81.8	101.3	90.9	93.1	105.1	101.6	113.4	101.2	111.6
Q99MR6	Serrate RNA effector molecule homolog OS=Mus musculus OX=10090 GN=Srrt PE=1 SV=1	25	22	29	22	875	100.4	5.97	80.77	101.3	101.3	98.6	105.5	99	98.9	108.6	92.7	94.1
Q8BG32	26S proteasome non-ATPase regulatory subunit 11 OS=Mus musculus OX=10090 GN=Psmd11 PE=1 SV=3	39	13	22	13	422	47.4	6.48	75.54	109.5	99.4	96.3	106.2	99	101.7	95	101.8	91.1
Q9D051	Pyruvate dehydrogenase E1 component subunit beta, mitochondrial OS=Mus musculus OX=10090 GN=Pdhb PE=1 SV=1	30	9	28	9	359	38.9	6.87	66.54	82.1	97.5	88.2	92.8	104.1	104.1	112.5	101.2	117.4
P62264	40S ribosomal protein S14 OS=Mus musculus OX=10090 GN=Rps14 PE=1 SV=3	43	8	43	8	151	16.3	10.05	159.97	117.5	106.8	105.1	95.1	94.6	97	89	99.3	95.5
P32067	Lupus La protein homolog OS=Mus musculus OX=10090 GN=Ssb PE=1 SV=1	38	16	42	16	415	47.7	9.77	102.02	99.9	103.7	110.2	100.5	96.5	95.4	93.8	101.2	98.6
Q6PFD9	Nuclear pore complex protein Nup98-Nup96 OS=Mus musculus OX=10090 GN=Nup98 PE=1 SV=2	15	24	30	24	1816	197.1	6.18	85.39	88.8	99	93.7	99.2	105.6	97.9	105.6	101.9	108.3
Q569Z6	Thyroid hormone receptor-associated protein 3 OS=Mus musculus OX=10090 GN=Thrap3 PE=1 SV=1	22	25	39	24	951	108.1	10.17	91.37	119.5	94.1	100.6	102	95.6	94	90.1	104.3	99.8
Q8R1A4	Dedicator of cytokinesis protein 7 OS=Mus musculus OX=10090 GN=Dock7 PE=1 SV=3	12	25	32	22	2130	241.3	6.71	81.54	105.2	98.6	91.6	98.4	103.1	92.7	108.7	100.2	101.6
Q9DBG6	Dolichyl-diphosphooligosaccharide--protein glycosyltransferase subunit 2 OS=Mus musculus OX=10090 GN=Rpn2 PE=1 SV=1	19	11	30	11	631	69	5.81	94.02	94.2	98.7	106.1	101.3	94.1	111.8	92.1	109	92.6
Q9QUJ7	Long-chain-fatty-acid--CoA ligase 4 OS=Mus musculus OX=10090 GN=Acsl4 PE=1 SV=2	33	16	31	15	711	79	8.28	81.95	92.9	98.2	94.8	95	105.2	98	114.9	99.6	101.4
Q9EQK5	Major vault protein OS=Mus musculus OX=10090 GN=Mvp PE=1 SV=4	26	17	25	17	861	95.9	5.59	77.25	100.7	99.6	98.9	105.5	100.4	102.7	97	93.2	101.9
P58771	Tropomyosin alpha-1 chain OS=Mus musculus OX=10090 GN=Tpm1 PE=1 SV=1	50	20	42	7	284	32.7	4.74	100.68	76.4	99.5	104.6	123.7	102.3	93	87.7	112	100.7
P10630	Eukaryotic initiation factor 4A-II OS=Mus musculus OX=10090 GN=Eif4a2 PE=1 SV=2	42	17	55	5	407	46.4	5.48	139	107.2	112.9	98	97.4	94.4	101.6	92.7	96.2	99.5
P50580	Proliferation-associated protein 2G4 OS=Mus musculus OX=10090 GN=Pa2g4 PE=1 SV=3	42	17	36	17	394	43.7	6.86	104.31	96.1	102.5	101.7	105.3	107.3	100.3	102.6	91	93.2
Q9CZW5	Mitochondrial import receptor subunit TOM70 OS=Mus musculus OX=10090 GN=Tomm70 PE=1 SV=2	34	19	35	19	611	67.5	7.53	93.94	78.3	101.9	103.2	95.5	99.6	101.2	111.4	101.8	107.2
P62874	Guanine nucleotide-binding protein G(I)/G(S)/G(T) subunit beta-1 OS=Mus musculus OX=10090 GN=Gnb1 PE=1 SV=3	40	11	32	6	340	37.4	6	105.92	87.1	102.4	104.7	98.4	104.6	103.1	107.1	95	97.6
Q99P88	Nuclear pore complex protein Nup155 OS=Mus musculus OX=10090 GN=Nup155 PE=1 SV=1	19	21	32	21	1391	155	6.15	91.32	86.1	99.3	97	92.7	103.1	97.6	115.9	100.1	108.1
P24270	Catalase OS=Mus musculus OX=10090 GN=Cat PE=1 SV=4	33	15	38	15	527	59.8	7.88	110.31	72.8	100.7	100.1	108.6	104.1	108.3	101.4	101.4	102.6
Q8VDM6	Heterogeneous nuclear ribonucleoprotein U-like protein 1 OS=Mus musculus OX=10090 GN=Hnrnpul1 PE=1 SV=1	24	16	24	16	859	95.9	6.58	72.36	112.7	98.2	97.7	106	99.8	97.8	99.9	87.4	100.4
P62754	40S ribosomal protein S6 OS=Mus musculus OX=10090 GN=Rps6 PE=1 SV=1	39	13	56	13	249	28.7	10.84	185.19	123.5	100.7	104.9	97.5	94.5	96.4	92.7	97	92.8
Q61029	Lamina-associated polypeptide 2, isoforms beta/delta/epsilon/gamma OS=Mus musculus OX=10090 GN=Tmpo PE=1 SV=4	35	13	34	4	452	50.3	9.45	104.55	57.4	91.6	102.5	109.4	101.6	114.4	102.8	111	109.2
P17183	Gamma-enolase OS=Mus musculus OX=10090 GN=Eno2 PE=1 SV=2	42	11	27	7	434	47.3	5.11	82.09	114.4	105.1	91.9	100	111.2	93.8	91.7	98	93.8
Q9WVA4	Transgelin-2 OS=Mus musculus OX=10090 GN=Tagln2 PE=1 SV=4	55	9	47	7	199	22.4	8.24	116.73	115.3	98	109.5	102.6	101	97.9	89.5	93.5	92.7
Q6KCD5	Nipped-B-like protein OS=Mus musculus OX=10090 GN=Nipbl PE=1 SV=1	10	24	27	24	2798	315.3	7.91	72.4	92	92.9	91.9	100.2	98.4	96.9	112.3	105.9	109.6
O08529	Calpain-2 catalytic subunit OS=Mus musculus OX=10090 GN=Capn2 PE=1 SV=4	31	17	32	17	700	79.8	4.96	83.77	118.7	102.6	99.9	94.5	100.1	95.7	96.5	100.7	91.2
Q80YV3	Transformation/transcription domain-associated protein OS=Mus musculus OX=10090 GN=Trrap PE=1 SV=2	12	24	29	24	2565	291.4	8.48	74.67	110.6	96.3	89.1	95.3	102.7	93	105.9	98.6	108.5
P15864	Histone H1.2 OS=Mus musculus OX=10090 GN=H1-2 PE=1 SV=2	37	12	126	2	212	21.3	11	368.16	170.6	102.4	97.7	92.9	85.1	92.7	77.9	93.6	87
P40124	Adenylyl cyclase-associated protein 1 OS=Mus musculus OX=10090 GN=Cap1 PE=1 SV=4	39	17	37	17	474	51.5	7.52	92.98	118	91.7	98.1	100.4	104.7	94.9	95.6	104.3	92.3
Q9Z108	Double-stranded RNA-binding protein Staufen homolog 1 OS=Mus musculus OX=10090 GN=Stau1 PE=1 SV=1	36	16	26	14	487	53.9	9.52	76.23	103.5	99.3	102	96.4	104.6	98.4	99.6	94.7	101.6
Q6A4J8	Ubiquitin carboxyl-terminal hydrolase 7 OS=Mus musculus OX=10090 GN=Usp7 PE=1 SV=1	23	21	28	21	1103	128.4	5.5	74.7	109.9	102.7	94.7	102.4	102.3	99.3	104.1	88.2	96.4
Q8K411	Presequence protease, mitochondrial OS=Mus musculus OX=10090 GN=Pitrm1 PE=1 SV=1	19	17	28	17	1036	117.3	7.2	75.97	82.9	98.3	93.3	94.5	107.2	103.6	109.4	98.7	112.2
Q8BFZ9	Erlin-2 OS=Mus musculus OX=10090 GN=Erlin2 PE=1 SV=1	49	16	37	12	340	37.8	5.5	103.28	87.1	101.2	106.3	94.5	97.8	103.9	103.1	102	104.2
O35691	Pinin OS=Mus musculus OX=10090 GN=Pnn PE=1 SV=4	30	21	34	21	725	82.4	7.01	93.91	86.4	105	103.2	104.1	96.6	101.7	94.4	107.8	100.7
Q61584	Fragile X mental retardation syndrome-related protein 1 OS=Mus musculus OX=10090 GN=Fxr1 PE=1 SV=2	28	20	29	19	677	76.2	6.98	70.54	103	107.5	97.4	99.4	95.3	100.5	106.1	92.9	97.9
P51881	ADP/ATP translocase 2 OS=Mus musculus OX=10090 GN=Slc25a5 PE=1 SV=3	42	14	94	7	298	32.9	9.73	279.35	89.1	103.2	104.4	95.1	100.8	102.1	104.1	102.4	98.7
P39447	Tight junction protein ZO-1 OS=Mus musculus OX=10090 GN=Tjp1 PE=1 SV=2	13	19	25	18	1745	194.6	6.64	64.45	97.4	98.2	100	105.2	100.8	100.6	96.5	103.2	98.1
P56399	Ubiquitin carboxyl-terminal hydrolase 5 OS=Mus musculus OX=10090 GN=Usp5 PE=1 SV=1	32	18	31	18	858	95.8	5.01	84.21	110.7	101.1	94.9	95.5	104.5	93.3	105.1	101.5	93.3
O70194	Eukaryotic translation initiation factor 3 subunit D OS=Mus musculus OX=10090 GN=Eif3d PE=1 SV=2	38	15	27	15	548	63.9	6.05	86.26	105.3	101.4	97.9	102.2	100.2	102.5	93	98.1	99.4
Q60737	Casein kinase II subunit alpha OS=Mus musculus OX=10090 GN=Csnk2a1 PE=1 SV=2	38	12	26	12	391	45.1	7.74	86.21	113.2	101.2	104.5	103.1	94.9	97.5	89.5	100.7	95.4
P40142	Transketolase OS=Mus musculus OX=10090 GN=Tkt PE=1 SV=1	31	16	30	16	623	67.6	7.5	80.08	126.4	93.1	102.5	106.4	102.4	95	91.1	92.6	90.5
Q8K224	RNA cytidine acetyltransferase OS=Mus musculus OX=10090 GN=Nat10 PE=1 SV=1	23	19	27	19	1024	115.3	8.32	68.81	108.6	105	97.8	92.3	96.1	98.1	105.2	92	104.9
Q9DC51	Guanine nucleotide-binding protein G(i) subunit alpha-3 OS=Mus musculus OX=10090 GN=Gnai3 PE=1 SV=3	51	13	34	8	354	40.5	5.69	90.28	86.2	103.3	108.7	94.4	100.4	97.6	103.8	97.3	108.4
Q9D1G1	Ras-related protein Rab-1B OS=Mus musculus OX=10090 GN=Rab1b PE=1 SV=1	64	12	45	5	201	22.2	5.73	125.78	88.2	89	107.1	106.3	101.7	101.6	95.9	105.5	104.6
P97496	SWI/SNF complex subunit SMARCC1 OS=Mus musculus OX=10090 GN=Smarcc1 PE=1 SV=2	22	21	32	15	1104	122.8	5.73	82.21	86.7	100.1	98.1	107.4	100.7	100.9	102.9	98.8	104.5
Q9D8N0	Elongation factor 1-gamma OS=Mus musculus OX=10090 GN=Eef1g PE=1 SV=3	28	19	52	19	437	50	6.74	109.7	101.3	95.8	97	101.3	102.6	99.6	103.9	100.7	97.8
P42208	Septin-2 OS=Mus musculus OX=10090 GN=Septin2 PE=1 SV=2	55	16	35	16	361	41.5	6.55	103.42	116.3	94.3	95.4	105.3	96.3	94.8	94.9	104.1	98.7
P63085	Mitogen-activated protein kinase 1 OS=Mus musculus OX=10090 GN=Mapk1 PE=1 SV=3	43	13	35	11	358	41.2	6.98	96.94	114.3	96.9	91.3	105.7	112.1	92.8	98.8	95.7	92.5
P62242	40S ribosomal protein S8 OS=Mus musculus OX=10090 GN=Rps8 PE=1 SV=2	52	11	42	11	208	24.2	10.32	139.44	148	105.7	104.2	92	87.4	99.9	88.6	86.4	87.9
O35129	Prohibitin-2 OS=Mus musculus OX=10090 GN=Phb2 PE=1 SV=1	53	17	64	17	299	33.3	9.83	175.58	88.1	105.1	108.9	100.9	92	107.9	88.5	113.3	95.4
A2ARV4	Low-density lipoprotein receptor-related protein 2 OS=Mus musculus OX=10090 GN=Lrp2 PE=1 SV=1	6	25	35	25	4660	518.9	5.15	81.56	84.3	94.9	103.7	98.1	100.7	103.1	101.9	102.6	110.7
Q9CZW4	Long-chain-fatty-acid--CoA ligase 3 OS=Mus musculus OX=10090 GN=Acsl3 PE=1 SV=2	26	13	33	12	720	80.4	8.54	94.17	85.7	93.3	99.1	100.7	100.3	104.3	106.4	98.8	111.4
P16627	Heat shock 70 kDa protein 1-like OS=Mus musculus OX=10090 GN=Hspa1l PE=1 SV=4	22	12	35	1	641	70.6	6.24	105.42	120.5	107.7	92	103.7	116.9	102	88.5	67.4	101.3
Q91XV3	Brain acid soluble protein 1 OS=Mus musculus OX=10090 GN=Basp1 PE=1 SV=3	50	10	35	10	226	22.1	4.51	97.31	72.2	105.7	101.7	107.7	103	112.7	92.6	92.8	111.6
Q9WV55	Vesicle-associated membrane protein-associated protein A OS=Mus musculus OX=10090 GN=Vapa PE=1 SV=2	55	13	39	12	249	27.8	8.4	102.89	64.2	92.1	100.7	96.6	104.7	103.3	111.8	111.9	114.7
Q8CG47	Structural maintenance of chromosomes protein 4 OS=Mus musculus OX=10090 GN=Smc4 PE=1 SV=1	18	24	42	24	1286	146.8	7.3	96.01	107.3	108.2	96.1	94.9	99.2	97.4	107.9	95.6	93.4
Q9QYJ0	DnaJ homolog subfamily A member 2 OS=Mus musculus OX=10090 GN=Dnaja2 PE=1 SV=1	46	18	37	18	412	45.7	6.48	85.65	103.7	102.8	100.8	97.4	98	97.9	99.8	98.1	101.6
Q9D6Z1	Nucleolar protein 56 OS=Mus musculus OX=10090 GN=Nop56 PE=1 SV=2	30	16	33	16	580	64.4	9.14	86.82	126	102.7	97.5	92.8	92.9	94.3	105.3	93.4	95.1
P68510	14-3-3 protein eta OS=Mus musculus OX=10090 GN=Ywhah PE=1 SV=2	53	12	38	9	246	28.2	4.89	100.26	98.6	90.8	103.3	105.7	103.3	94.8	96.3	106.1	101.1
P46935	E3 ubiquitin-protein ligase NEDD4 OS=Mus musculus OX=10090 GN=Nedd4 PE=1 SV=3	23	17	35	14	887	102.6	5.26	87.74	102.8	106.6	109.5	99	100.4	102	91.6	91.9	96.2
Q99LC5	Electron transfer flavoprotein subunit alpha, mitochondrial OS=Mus musculus OX=10090 GN=Etfa PE=1 SV=2	43	11	34	11	333	35	8.38	99.88	91.7	104.6	93.9	94.7	108.7	103.2	102.2	93.3	107.6
Q9QYR6	Microtubule-associated protein 1A OS=Mus musculus OX=10090 GN=Map1a PE=1 SV=2	8	21	27	21	2776	300	5	73.97	96.7	106.6	98.3	99.9	105.8	102.7	92.5	94.6	102.9
Q8BH64	EH domain-containing protein 2 OS=Mus musculus OX=10090 GN=Ehd2 PE=1 SV=1	38	15	33	14	543	61.1	6.51	108.24	101.6	107.8	106.2	96	96.5	93.3	106.5	97.1	95.1
P60122	RuvB-like 1 OS=Mus musculus OX=10090 GN=Ruvbl1 PE=1 SV=1	34	11	21	11	456	50.2	6.42	70.76	101.8	106	91.6	99.3	104.2	98	104.9	99.1	95
P17156	Heat shock-related 70 kDa protein 2 OS=Mus musculus OX=10090 GN=Hspa2 PE=1 SV=2	21	13	46	1	633	69.6	5.67	139.35
Q3U0V1	Far upstream element-binding protein 2 OS=Mus musculus OX=10090 GN=Khsrp PE=1 SV=2	35	20	32	17	748	76.7	7.33	86.17	85	88.3	99.5	107	107.4	96.8	110.1	94.5	111.5
P55012	Solute carrier family 12 member 2 OS=Mus musculus OX=10090 GN=Slc12a2 PE=1 SV=2	14	15	22	15	1205	131	7.33	69.59	78.1	107.2	111.8	101.1	103.1	108.1	94.7	97.4	98.6
P54823	Probable ATP-dependent RNA helicase DDX6 OS=Mus musculus OX=10090 GN=Ddx6 PE=1 SV=1	33	14	22	14	483	54.2	8.66	66.49	95.5	97	100.9	103.6	104.3	97	97.7	101.4	102.6
P62918	60S ribosomal protein L8 OS=Mus musculus OX=10090 GN=Rpl8 PE=1 SV=2	53	13	62	13	257	28	11.03	158.29	130.2	99.7	100.4	90.4	91.8	96.9	95.6	98	96.9
Q9D1A2	Cytosolic non-specific dipeptidase OS=Mus musculus OX=10090 GN=Cndp2 PE=1 SV=1	37	14	22	14	475	52.7	5.66	74.7	117.5	101.9	101.2	100.8	101.5	94.6	94.6	97.4	90.4
Q9CPY7	Cytosol aminopeptidase OS=Mus musculus OX=10090 GN=Lap3 PE=1 SV=3	29	13	23	13	519	56.1	7.72	66.73	102.1	102.4	96.7	100.3	107.8	100.6	96.2	95.7	98.3
Q64525	Histone H2B type 2-B OS=Mus musculus OX=10090 GN=Hist2h2bb PE=1 SV=3	58	9	262	4	126	13.9	10.32	677.65	120.8	100.9	101.8	106.9	92.8	103.8	80.7	101.7	90.5
Q5SYD0	Unconventional myosin-Id OS=Mus musculus OX=10090 GN=Myo1d PE=1 SV=1	25	24	36	24	1006	116	9.41	88	104.6	98.9	103.4	101.8	109.2	96	100.5	93.2	92.4
P53994	Ras-related protein Rab-2A OS=Mus musculus OX=10090 GN=Rab2a PE=1 SV=1	56	10	33	5	212	23.5	6.54	110.5	92.5	105.8	111.1	96.8	99.4	107	92.6	99.5	95.2
P80317	T-complex protein 1 subunit zeta OS=Mus musculus OX=10090 GN=Cct6a PE=1 SV=3	37	17	39	17	531	58	7.08	115.16	121.3	92.5	96	98.6	99.2	95.9	100	103.2	93.2
P17751	Triosephosphate isomerase OS=Mus musculus OX=10090 GN=Tpi1 PE=1 SV=5	49	9	35	9	249	26.7	7.3	107.04	123.7	104.5	103.1	110.9	104.5	102	90.4	91.3	69.7
E9Q5G3	Kinesin-like protein KIF23 OS=Mus musculus OX=10090 GN=Kif23 PE=1 SV=1	25	18	25	18	953	108.7	8.66	60.42	104.9	98.6	98.4	94.8	109.5	96.3	115.6	87.7	94.3
P50396	Rab GDP dissociation inhibitor alpha OS=Mus musculus OX=10090 GN=Gdi1 PE=1 SV=3	46	14	24	10	447	50.5	5.08	62.99	121.6	108.8	106.5	106.4	105.8	97.9	83.6	89.6	79.8
Q9EQH3	Vacuolar protein sorting-associated protein 35 OS=Mus musculus OX=10090 GN=Vps35 PE=1 SV=1	28	20	32	20	796	91.7	5.44	78.43	129.3	97.2	98.5	102	94.6	95.8	91.8	94.7	96
Q8BH59	Calcium-binding mitochondrial carrier protein Aralar1 OS=Mus musculus OX=10090 GN=Slc25a12 PE=1 SV=1	28	15	24	10	677	74.5	8.25	71.89	86.3	98.8	100.6	97.3	105	106.4	103.5	100.6	101.5
Q91VM5	RNA binding motif protein, X-linked-like-1 OS=Mus musculus OX=10090 GN=Rbmxl1 PE=2 SV=1	54	24	58	6	388	42.1	9.99	115.92	56.5	98.7	108.5	110.5	98.5	106.2	93.5	117.8	109.9
Q925I1	ATPase family AAA domain-containing protein 3 OS=Mus musculus OX=10090 GN=Atad3 PE=1 SV=1	32	20	31	20	591	66.7	9.29	81.04	87.5	101.1	101.2	94.5	94.7	98.7	110.4	104.6	107.3
Q921M4	Golgin subfamily A member 2 OS=Mus musculus OX=10090 GN=Golga2 PE=1 SV=3	19	17	21	17	999	113.2	5	68.92	71.5	97.2	106.8	106.7	97.2	105.4	109.3	101	105
Q91ZA3	Propionyl-CoA carboxylase alpha chain, mitochondrial OS=Mus musculus OX=10090 GN=Pcca PE=1 SV=2	29	19	31	19	724	79.9	7.25	88.43	90.3	97.6	93.6	97.3	104.8	103.7	104.6	98.3	109.8
P97494	Glutamate--cysteine ligase catalytic subunit OS=Mus musculus OX=10090 GN=Gclc PE=1 SV=4	25	12	26	12	637	72.5	5.9	91.3	109	91.9	96.3	101.9	117.7	103	88.3	93.4	98.6
Q60875	Rho guanine nucleotide exchange factor 2 OS=Mus musculus OX=10090 GN=Arhgef2 PE=1 SV=4	21	18	35	18	985	111.9	7.25	89.64	111.3	93.9	92.2	92.7	101.1	97.8	108.6	101.4	100.9
P70180	Atrial natriuretic peptide receptor 3 OS=Mus musculus OX=10090 GN=Npr3 PE=1 SV=3	33	15	40	15	536	59.8	7.09	118.18	82.8	101	104.3	104	102.2	101.6	96.5	106.5	101
P84096	Rho-related GTP-binding protein RhoG OS=Mus musculus OX=10090 GN=Rhog PE=1 SV=1	54	9	28	8	191	21.3	8.12	101.69	86.2	105.8	108.2	98.5	100.4	100.8	107	93.7	99.3
Q02819	Nucleobindin-1 OS=Mus musculus OX=10090 GN=Nucb1 PE=1 SV=2	33	14	26	14	459	53.4	5.07	58.56	71	108	94.6	103.1	109.1	105.1	96.7	98.8	113.7
Q3U1J4	DNA damage-binding protein 1 OS=Mus musculus OX=10090 GN=Ddb1 PE=1 SV=2	23	26	36	26	1140	126.8	5.26	80.55	90.3	98.4	100	100.4	105.4	96.6	100.9	102.5	105.5
Q9CWK8	Sorting nexin-2 OS=Mus musculus OX=10090 GN=Snx2 PE=1 SV=2	30	15	29	13	519	58.4	5.12	87.42	114.3	98.3	102	97.2	93.9	95.2	95.2	105.3	98.6
Q9R1C7	Pre-mRNA-processing factor 40 homolog A OS=Mus musculus OX=10090 GN=Prpf40a PE=1 SV=1	20	19	31	19	953	108.4	7.69	78.66	91.1	96.7	96.8	110.4	102.5	101.3	98	103.5	99.8
P97351	40S ribosomal protein S3a OS=Mus musculus OX=10090 GN=Rps3a PE=1 SV=3	58	18	54	18	264	29.9	9.73	155.44	143.6	106	104.1	89	93.6	94.3	89.8	90.6	88.9
Q8VH51	RNA-binding protein 39 OS=Mus musculus OX=10090 GN=Rbm39 PE=1 SV=2	28	12	29	12	530	59.4	10.1	90.86	140.7	96.7	98.1	101.9	95.2	95.5	92.4	96.6	82.8
Q6A068	Cell division cycle 5-like protein OS=Mus musculus OX=10090 GN=Cdc5l PE=1 SV=2	26	15	22	15	802	92.1	8.02	53.87	99.2	92.1	96.9	98.4	102.3	95	100.5	109.1	106.5
P63037	DnaJ homolog subfamily A member 1 OS=Mus musculus OX=10090 GN=Dnaja1 PE=1 SV=1	37	14	25	14	397	44.8	7.08	79.91	108.8	103.7	98.1	97.2	98.7	97.7	107.3	97.2	91.3
P18760	Cofilin-1 OS=Mus musculus OX=10090 GN=Cfl1 PE=1 SV=3	62	15	52	13	166	18.5	8.09	140.7	113	107.3	111.2	99.5	102.8	94.7	89.7	90.8	91
Q922B2	Aspartate--tRNA ligase, cytoplasmic OS=Mus musculus OX=10090 GN=Dars1 PE=1 SV=2	37	17	29	17	501	57.1	6.49	88.99	106.8	101.6	90.5	97.1	98.8	98.3	101.9	101.1	103.9
Q99JF8	PC4 and SFRS1-interacting protein OS=Mus musculus OX=10090 GN=Psip1 PE=1 SV=1	32	18	46	17	528	59.7	9.13	110.62	68.9	100.5	101.7	109.7	98.6	110.9	96.9	109.8	103
Q6ZPE2	Myotubularin-related protein 5 OS=Mus musculus OX=10090 GN=Sbf1 PE=1 SV=2	18	24	29	23	1867	208.6	7.12	69.84	111.2	105.8	93.4	85.6	98.6	93.6	109.3	100.2	102.3
Q9DCD2	Pre-mRNA-splicing factor SYF1 OS=Mus musculus OX=10090 GN=Xab2 PE=1 SV=1	29	22	26	22	855	99.9	6.23	70.56	88.2	107.5	91.2	95.9	97.3	101.2	109	101.6	108.1
Q99LE6	ATP-binding cassette sub-family F member 2 OS=Mus musculus OX=10090 GN=Abcf2 PE=1 SV=1	29	20	32	20	628	71.7	7.05	85.27	121.6	97.5	88.9	88.8	93.8	91.7	119.8	98.2	99.7
Q8BH97	Reticulocalbin-3 OS=Mus musculus OX=10090 GN=Rcn3 PE=1 SV=1	30	8	20	8	328	38	4.88	58.04	71.1	109.6	97.4	107.9	106.9	112.8	93.8	88.2	112.3
Q8BY87	Ubiquitin carboxyl-terminal hydrolase 47 OS=Mus musculus OX=10090 GN=Usp47 PE=1 SV=2	15	17	26	17	1376	157.4	5.11	71.22	105.3	104.5	94.3	93.7	99.5	98.9	105.4	97.1	101.3
Q8K2T8	RNA polymerase II-associated factor 1 homolog OS=Mus musculus OX=10090 GN=Paf1 PE=1 SV=1	32	14	20	14	535	60.5	4.65	55.38	104.3	107.4	103.1	89.5	94	96.6	98.7	104	102.5
Q8CCJ3	E3 UFM1-protein ligase 1 OS=Mus musculus OX=10090 GN=Ufl1 PE=1 SV=2	26	19	31	18	793	89.5	6.67	84.78	74.1	95.3	100.1	100.1	100.8	103.9	104.4	105.1	116.2
O54988	STE20-like serine/threonine-protein kinase OS=Mus musculus OX=10090 GN=Slk PE=1 SV=2	18	22	24	22	1233	141.4	5.14	64.49	106.7	104.6	103.2	97.8	100.2	99.3	99.7	98.1	90.4
Q9WTX6	Cullin-1 OS=Mus musculus OX=10090 GN=Cul1 PE=1 SV=1	36	24	27	24	776	89.6	8	64.4	121.7	89.4	96.7	96.9	98.3	92.3	108.7	99.3	96.6
Q6PDM2	Serine/arginine-rich splicing factor 1 OS=Mus musculus OX=10090 GN=Srsf1 PE=1 SV=3	53	15	52	15	248	27.7	10.36	127.43	111.1	90.6	107.1	99.8	101.3	97.2	96.7	98.7	97.4
P43247	DNA mismatch repair protein Msh2 OS=Mus musculus OX=10090 GN=Msh2 PE=1 SV=1	18	16	31	16	935	104.1	5.96	91.26	109.4	106	99.1	96.6	97.1	96.8	99.2	95.6	100.1
Q02248	Catenin beta-1 OS=Mus musculus OX=10090 GN=Ctnnb1 PE=1 SV=1	29	17	32	17	781	85.4	5.86	74.12	77.5	87.9	96.8	100.4	107.8	100.9	110.3	108.5	109.9
P31266	Recombining binding protein suppressor of hairless OS=Mus musculus OX=10090 GN=Rbpj PE=1 SV=1	31	14	24	14	526	58.5	8.13	64.66	71	110.1	97.2	99.9	99.5	101	116.2	101.2	104
P61982	14-3-3 protein gamma OS=Mus musculus OX=10090 GN=Ywhag PE=1 SV=2	55	12	42	8	247	28.3	4.89	109.77	110.8	102.1	102	101.9	103.5	97.3	93	98.4	91
Q8BHL5	Engulfment and cell motility protein 2 OS=Mus musculus OX=10090 GN=Elmo2 PE=1 SV=1	30	19	32	19	732	83.8	5.95	79.8	107.9	102.8	97.7	98.2	99.4	98.3	103.4	95.3	96.9
Q9DBG7	Signal recognition particle receptor subunit alpha OS=Mus musculus OX=10090 GN=Srpra PE=1 SV=1	28	16	28	16	636	69.6	8.95	84.06	89.8	100.7	103	97.2	98.6	107.2	103.8	97.7	102.1
Q8C2E7	WASH complex subunit 5 OS=Mus musculus OX=10090 GN=Washc5 PE=1 SV=2	18	21	26	21	1159	134	7.12	73.14	113.2	101.1	99.3	94.5	98	92.7	106.3	97.9	97
Q9Z110	Delta-1-pyrroline-5-carboxylate synthase OS=Mus musculus OX=10090 GN=Aldh18a1 PE=1 SV=2	28	20	35	20	795	87.2	7.55	84.87	89	101	93.4	92.9	103.5	101.3	108.8	102.3	107.8
Q9CQV8	14-3-3 protein beta/alpha OS=Mus musculus OX=10090 GN=Ywhab PE=1 SV=3	52	11	41	5	246	28.1	4.83	117.97	115.4	104.7	98.1	97.9	111.9	100.8	84.4	89.4	97.2
Q61391	Neprilysin OS=Mus musculus OX=10090 GN=Mme PE=1 SV=3	26	17	29	17	750	85.6	5.81	82.37	84.7	98.1	108.6	104	97.5	108	91.4	105.7	102
P10107	Annexin A1 OS=Mus musculus OX=10090 GN=Anxa1 PE=1 SV=2	38	13	56	13	346	38.7	7.37	149.08	95.4	107.8	116.7	117.5	91.9	106.7	84.5	86.1	93.4
Q91X78	Erlin-1 OS=Mus musculus OX=10090 GN=Erlin1 PE=1 SV=2	36	14	30	10	348	39.2	7.21	83.4	91.5	102.4	100.3	102.1	97.3	101.7	104.1	101.3	99.2
Q64521	Glycerol-3-phosphate dehydrogenase, mitochondrial OS=Mus musculus OX=10090 GN=Gpd2 PE=1 SV=2	24	18	34	18	727	80.9	6.61	98.35	86.8	100.4	103.8	93.9	100.5	99	111.2	100.7	103.8
P46664	Adenylosuccinate synthetase isozyme 2 OS=Mus musculus OX=10090 GN=Adss2 PE=1 SV=2	35	12	24	12	456	50	6.38	67.5	112.2	115.1	93.5	93	99.1	92.7	105.1	92	97.3
Q8JZQ9	Eukaryotic translation initiation factor 3 subunit B OS=Mus musculus OX=10090 GN=Eif3b PE=1 SV=1	24	17	30	17	803	91.3	5.02	80.69	115.2	98.4	101.7	100.2	97.7	101	97	96	92.8
Q9DBS1	Transmembrane protein 43 OS=Mus musculus OX=10090 GN=Tmem43 PE=1 SV=1	33	11	30	11	400	44.8	7.36	100.2	84.2	102	102.8	100.3	92.2	101.9	96	114	106.7
Q99KJ8	Dynactin subunit 2 OS=Mus musculus OX=10090 GN=Dctn2 PE=1 SV=3	40	13	20	13	402	44.1	5.26	66.27	96.3	97.2	101.7	98.4	99.1	118.4	94.6	96.2	98.1
P61750	ADP-ribosylation factor 4 OS=Mus musculus OX=10090 GN=Arf4 PE=1 SV=2	53	7	34	4	180	20.4	7.14	106.13	122.1	110.9	100	95.2	93.8	99	95.3	95.7	87.9
Q9CZD3	Glycine--tRNA ligase OS=Mus musculus OX=10090 GN=Gars1 PE=1 SV=1	24	15	28	15	729	81.8	6.65	77.47	120.3	112.4	100.9	92.6	95.3	95.2	97	92	94.4
Q9CYN2	Signal peptidase complex subunit 2 OS=Mus musculus OX=10090 GN=Spcs2 PE=1 SV=1	34	8	29	8	226	25	8.57	98.45	86.7	100.5	103.4	96.9	97	105.2	101	105.1	104.2
P61021	Ras-related protein Rab-5B OS=Mus musculus OX=10090 GN=Rab5b PE=1 SV=1	48	7	36	4	215	23.7	8.13	105.69	100.3	92.3	93.3	109.9	93.8	96.3	96.9	112	105.2
Q01405	Protein transport protein Sec23A OS=Mus musculus OX=10090 GN=Sec23a PE=1 SV=2	26	16	27	14	765	86.1	7.08	80.69	112.8	98.8	97.1	99.6	102.8	92.2	100.8	99.9	96.2
Q9Z2I8	Succinate--CoA ligase [GDP-forming] subunit beta, mitochondrial OS=Mus musculus OX=10090 GN=Suclg2 PE=1 SV=3	36	15	28	15	433	46.8	7.02	84.81	86.7	101.7	93.6	94.5	104.7	106.7	100.9	99.3	112.1
Q9JIS8	Solute carrier family 12 member 4 OS=Mus musculus OX=10090 GN=Slc12a4 PE=1 SV=2	18	19	31	12	1085	120.5	6.67	88.52	83.8	100.8	101.6	101.2	103.3	103.8	97.8	104.5	103.1
Q8BXZ1	Protein disulfide-isomerase TMX3 OS=Mus musculus OX=10090 GN=Tmx3 PE=1 SV=2	29	11	34	11	456	51.8	5.16	84.95	89.4	109.6	105.9	103.5	97.5	100.1	95.8	100.2	98.1
P55096	ATP-binding cassette sub-family D member 3 OS=Mus musculus OX=10090 GN=Abcd3 PE=1 SV=2	20	15	29	15	659	75.4	9.26	81.08	87.8	102.4	104.8	98.3	100.7	102.3	97.9	104.4	101.4
Q9QXK3	Coatomer subunit gamma-2 OS=Mus musculus OX=10090 GN=Copg2 PE=1 SV=1	19	14	24	12	871	97.6	5.8	78.95	130.6	102.5	97	94.9	101.7	96.3	94.3	90.6	92.1
P08775	DNA-directed RNA polymerase II subunit RPB1 OS=Mus musculus OX=10090 GN=Polr2a PE=1 SV=3	13	24	28	24	1970	217	7.37	59.75	119.8	95.4	94.2	90.5	101.8	92.8	101.3	101.3	102.8
Q2KN98	Cytospin-A OS=Mus musculus OX=10090 GN=Specc1l PE=1 SV=1	23	24	26	24	1118	124.4	5.76	59.72	92	96.9	103.3	102.2	99.9	97.9	95.9	110.1	101.7
Q3TZZ7	Extended synaptotagmin-2 OS=Mus musculus OX=10090 GN=Esyt2 PE=1 SV=1	19	14	27	14	845	94.1	7.75	71.4	84.3	100.7	108.3	100	102.7	103.8	99.4	98.7	102.1
Q07076	Annexin A7 OS=Mus musculus OX=10090 GN=Anxa7 PE=1 SV=2	26	12	26	12	463	49.9	6.18	72.56	107.6	114.5	114.4	103.4	80.2	108.6	80.1	90.3	100.9
Q9Z315	U4/U6.U5 tri-snRNP-associated protein 1 OS=Mus musculus OX=10090 GN=Sart1 PE=1 SV=1	23	16	23	16	806	90.8	5.82	63.99	85.5	104.5	102.2	101.6	95.7	105.5	101.2	98.5	105.3
Q9EPK7	Exportin-7 OS=Mus musculus OX=10090 GN=Xpo7 PE=1 SV=3	19	17	20	17	1087	123.7	6.38	64.17	130.6	97	92.9	93.5	97.9	94.4	107.7	90.3	95.7
Q6Q477	Plasma membrane calcium-transporting ATPase 4 OS=Mus musculus OX=10090 GN=Atp2b4 PE=1 SV=1	11	11	25	1	1205	133	6.13	69.77	91.6	98.2	96.7	82.5	106.6	91.8	107.6	107.8	117.2
P27046	Alpha-mannosidase 2 OS=Mus musculus OX=10090 GN=Man2a1 PE=1 SV=2	18	18	28	16	1150	131.5	8.03	72.33	88.3	98.7	102.2	94.8	99.2	95.7	108.5	108.1	104.5
P24527	Leukotriene A-4 hydrolase OS=Mus musculus OX=10090 GN=Lta4h PE=1 SV=4	28	15	31	15	611	69	6.42	79.59	121.4	87	86	98.9	102.3	94.9	103.1	106.9	99.4
Q9Z0N1	Eukaryotic translation initiation factor 2 subunit 3, X-linked OS=Mus musculus OX=10090 GN=Eif2s3x PE=1 SV=2	46	16	34	16	472	51	8.4	85.56	84.7	97.5	98.7	102.6	105.5	99.6	111.6	97.6	102.3
O55201	Transcription elongation factor SPT5 OS=Mus musculus OX=10090 GN=Supt5h PE=1 SV=1	20	17	21	17	1082	120.6	5.05	55.12	100.1	106	98.1	96.7	102.2	94	102.8	100.8	99.3
Q9R118	Serine protease HTRA1 OS=Mus musculus OX=10090 GN=Htra1 PE=1 SV=2	38	16	38	16	480	51.2	7.65	97.36	137.9	97.5	94.3	103.5	94.2	97	82.4	103.1	90.1
Q569Z5	Probable ATP-dependent RNA helicase DDX46 OS=Mus musculus OX=10090 GN=Ddx46 PE=1 SV=2	22	22	25	22	1032	117.4	9.26	62.04	119.8	104.4	98.3	95.7	96.2	96.2	99.7	96	93.7
Q8K4Z5	Splicing factor 3A subunit 1 OS=Mus musculus OX=10090 GN=Sf3a1 PE=1 SV=1	27	19	27	19	791	88.5	5.22	65.19	87.3	104	103.2	108.9	99.6	104.8	89.7	105.2	97.4
Q8JZQ2	AFG3-like protein 2 OS=Mus musculus OX=10090 GN=Afg3l2 PE=1 SV=1	24	19	28	18	802	89.5	8.6	71.42	78.3	97.3	104.8	96.6	100.7	102.4	111.9	103.4	104.6
Q9Z103	Activity-dependent neuroprotector homeobox protein OS=Mus musculus OX=10090 GN=Adnp PE=1 SV=2	19	18	22	18	1108	124.2	6.86	58.1	83.8	91.3	96.1	101.7	102.5	102.3	108.4	99.2	114.7
Q01730	Ras suppressor protein 1 OS=Mus musculus OX=10090 GN=Rsu1 PE=1 SV=3	46	12	30	12	277	31.5	8.88	80.71	145.1	101.6	103.5	100.7	90.4	97.9	84.9	92	83.8
P14869	60S acidic ribosomal protein P0 OS=Mus musculus OX=10090 GN=Rplp0 PE=1 SV=3	36	12	41	12	317	34.2	6.25	120.99	120.7	97	99.6	99.2	96.2	101.1	97.4	91.4	97.4
B2RY04	Dedicator of cytokinesis protein 5 OS=Mus musculus OX=10090 GN=Dock5 PE=1 SV=2	12	19	23	17	1868	214.3	7.55	58.81	110.8	90.4	98.5	96.1	101.4	99.8	104.6	100.8	97.7
O54734	Dolichyl-diphosphooligosaccharide--protein glycosyltransferase 48 kDa subunit OS=Mus musculus OX=10090 GN=Ddost PE=1 SV=2	34	13	40	13	441	49	5.83	114.18	89.1	99.7	106.3	100.6	99.8	106.1	99.3	99.8	99.3
Q01149	Collagen alpha-2(I) chain OS=Mus musculus OX=10090 GN=Col1a2 PE=1 SV=2	18	20	30	20	1372	129.5	9.19	69.97	80	106.5	105.3	107.1	101.4	99.8	97.1	95.3	107.5
P35279	Ras-related protein Rab-6A OS=Mus musculus OX=10090 GN=Rab6a PE=1 SV=4	65	11	35	5	208	23.6	5.54	86.5	86.5	103.2	112.4	108	95.3	105.7	84.7	110.2	94
Q9WVR4	Fragile X mental retardation syndrome-related protein 2 OS=Mus musculus OX=10090 GN=Fxr2 PE=1 SV=1	25	14	27	12	673	73.7	6.23	71.74	110.7	102.7	98	101	97.9	95.9	102.6	94.8	96.4
G5E870	E3 ubiquitin-protein ligase TRIP12 OS=Mus musculus OX=10090 GN=Trip12 PE=1 SV=1	13	22	30	22	2025	224	8.35	65.24	110	105.7	98	100.6	94.9	93.8	107.3	99	90.8
P60229	Eukaryotic translation initiation factor 3 subunit E OS=Mus musculus OX=10090 GN=Eif3e PE=1 SV=1	49	19	31	19	445	52.2	6.04	76.94	117.9	101.8	99.2	102.1	100.8	99.9	95.2	95.5	87.6
Q99JI4	26S proteasome non-ATPase regulatory subunit 6 OS=Mus musculus OX=10090 GN=Psmd6 PE=1 SV=1	35	18	31	18	389	45.5	5.52	77.31	118.2	101.7	95	100.1	98.8	97.3	104.7	93.1	91.1
Q9JIF0	Protein arginine N-methyltransferase 1 OS=Mus musculus OX=10090 GN=Prmt1 PE=1 SV=1	32	12	25	12	371	42.4	5.43	71.16	111.5	102.9	99.1	103.9	103.3	94	92.7	95.2	97.3
Q6P5D8	Structural maintenance of chromosomes flexible hinge domain-containing protein 1 OS=Mus musculus OX=10090 GN=Smchd1 PE=1 SV=2	10	19	22	19	2007	225.5	7.24	60.5	91	97	91.3	100.8	98.3	94.2	120	101.2	106.3
O35286	Pre-mRNA-splicing factor ATP-dependent RNA helicase DHX15 OS=Mus musculus OX=10090 GN=Dhx15 PE=1 SV=2	25	19	33	18	795	90.9	7.46	91.59	109.7	98.2	96.3	99.4	99.9	93.3	106.1	99	98
O08547	Vesicle-trafficking protein SEC22b OS=Mus musculus OX=10090 GN=Sec22b PE=1 SV=3	47	8	31	8	215	24.7	8.51	95.93	79.4	98.5	102	100.2	100.5	104.1	101.8	107.6	105.9
P42225	Signal transducer and activator of transcription 1 OS=Mus musculus OX=10090 GN=Stat1 PE=1 SV=1	22	13	23	13	749	87.1	5.58	71.95	105.6	101.8	92.5	94.3	97.4	95.2	111.4	103.2	98.6
Q91WJ8	Far upstream element-binding protein 1 OS=Mus musculus OX=10090 GN=Fubp1 PE=1 SV=1	29	18	32	15	651	68.5	7.93	84.84	82.4	93.4	99.5	110.1	106.9	104.2	105.3	91.2	107
O70318	Band 4.1-like protein 2 OS=Mus musculus OX=10090 GN=Epb41l2 PE=1 SV=2	15	13	28	12	988	109.9	5.43	71.18	76.4	95.8	101.1	99.2	102.6	99.7	99.1	110.4	115.8
P60335	Poly(rC)-binding protein 1 OS=Mus musculus OX=10090 GN=Pcbp1 PE=1 SV=1	38	10	37	5	356	37.5	7.09	92.98	108.4	96.5	100.6	101.6	94.7	95.4	104.3	100.6	98
Q61001	Laminin subunit alpha-5 OS=Mus musculus OX=10090 GN=Lama5 PE=1 SV=4	4	14	24	14	3718	403.8	6.73	63.89	66.6	101.4	94.8	96.2	103.5	99.6	117	105.6	115.2
Q9D0I9	Arginine--tRNA ligase, cytoplasmic OS=Mus musculus OX=10090 GN=Rars1 PE=1 SV=2	24	15	30	15	660	75.6	7.55	84.81	110.2	95.8	85.2	93.2	101.2	97.2	116.1	103.4	97.7
P62806	Histone H4 OS=Mus musculus OX=10090 GN=H4c1 PE=1 SV=2	59	8	234	8	103	11.4	11.36	615.97	121.2	100.5	105.8	105.4	93.6	106.5	77.6	102.4	87
O54833	Casein kinase II subunit alpha' OS=Mus musculus OX=10090 GN=Csnk2a2 PE=1 SV=1	45	13	20	13	350	41.2	8.56	65.83	104.9	98.5	98.8	99.2	104.1	98	100.2	100.7	95.8
Q8K299	Scavenger receptor class A member 5 OS=Mus musculus OX=10090 GN=Scara5 PE=1 SV=1	24	10	18	10	491	53.6	6.76	69.85	72.1	106.7	108.4	95.5	102	102.1	97.2	110.5	105.5
P53026	60S ribosomal protein L10a OS=Mus musculus OX=10090 GN=Rpl10a PE=1 SV=3	37	10	47	10	217	24.9	9.98	122.4	129.9	100.6	101.7	96.5	93.4	94.1	95	97.2	91.6
Q8CGF7	Transcription elongation regulator 1 OS=Mus musculus OX=10090 GN=Tcerg1 PE=1 SV=2	18	21	30	19	1100	123.7	8.65	62.84	81	104.7	100.4	104.3	99.3	101.5	106.3	103.9	98.6
B2RY56	RNA-binding protein 25 OS=Mus musculus OX=10090 GN=Rbm25 PE=1 SV=2	22	19	23	19	838	99.5	6.32	49.1	85	96.7	97.7	109.4	100.4	99.2	100.4	107.8	103.3
P24547	Inosine-5'-monophosphate dehydrogenase 2 OS=Mus musculus OX=10090 GN=Impdh2 PE=1 SV=2	23	12	17	11	514	55.8	7.28	53.72	105.2	104.1	93.2	94.6	101.8	94.8	107.9	94.9	103.5
Q9D2U9	Histone H2B type 3-A OS=Mus musculus OX=10090 GN=Hist3h2ba PE=1 SV=3	52	8	189	3	126	14	10.37	503.34	140.4	102.1	110.2	105.9	71.2	81.9	91.6	108.3	88.5
Q99MI1	ELKS/Rab6-interacting/CAST family member 1 OS=Mus musculus OX=10090 GN=Erc1 PE=1 SV=1	16	15	20	15	1120	128.3	5.87	62.65	85.9	99	97.4	104.1	98.8	94.7	103.1	103.6	113.5
O88544	COP9 signalosome complex subunit 4 OS=Mus musculus OX=10090 GN=Cops4 PE=1 SV=1	40	13	24	13	406	46.3	5.83	65.88	114.2	109.9	101.4	96.7	97.3	98.2	90.6	98.8	92.8
P62751	60S ribosomal protein L23a OS=Mus musculus OX=10090 GN=Rpl23a PE=1 SV=1	55	13	44	13	156	17.7	10.45	104.58	170.9	102.5	103.1	93.2	85.4	92.3	75.5	92.9	84.2
P51410	60S ribosomal protein L9 OS=Mus musculus OX=10090 GN=Rpl9 PE=1 SV=2	47	9	32	9	192	21.9	9.95	109.14	121.1	104.2	100.8	90.8	97.7	98.3	95.8	95	96.2
Q61990	Poly(rC)-binding protein 2 OS=Mus musculus OX=10090 GN=Pcbp2 PE=1 SV=1	36	10	34	4	362	38.2	6.79	83.15	110.3	102.8	99.8	99.5	102.2	97.5	107	88.6	92.4
Q9WUK4	Replication factor C subunit 2 OS=Mus musculus OX=10090 GN=Rfc2 PE=1 SV=1	40	13	24	13	349	38.7	6.44	67.35	103	103.2	95.2	98.9	102.4	96.3	107.2	93.4	100.3
P97384	Annexin A11 OS=Mus musculus OX=10090 GN=Anxa11 PE=1 SV=2	27	12	29	11	503	54	7.66	96.7	99.8	101.5	108.6	100.2	91.2	100.4	93.8	97.2	107.3
P27612	Phospholipase A-2-activating protein OS=Mus musculus OX=10090 GN=Plaa PE=1 SV=4	24	15	21	15	794	87.2	6.14	56.96	127.1	92	90.6	96.4	94.7	84.8	94.9	127.5	91.9
P28352	DNA-(apurinic or apyrimidinic site) endonuclease OS=Mus musculus OX=10090 GN=Apex1 PE=1 SV=2	46	11	24	11	317	35.5	7.91	74.52	81.4	98.7	100.7	105.1	105.2	94.4	114	99.6	100.7
P35550	rRNA 2'-O-methyltransferase fibrillarin OS=Mus musculus OX=10090 GN=Fbl PE=1 SV=2	42	14	26	14	327	34.3	10.24	75.83	125.6	104.3	98.5	95.7	93.8	94.7	95	96.1	96.3
P14206	40S ribosomal protein SA OS=Mus musculus OX=10090 GN=Rpsa PE=1 SV=4	39	10	33	10	295	32.8	4.87	111.59	101.6	99.9	105.4	105.9	104.3	102	90.7	91.1	99
Q9WTP7	GTP:AMP phosphotransferase AK3, mitochondrial OS=Mus musculus OX=10090 GN=Ak3 PE=1 SV=3	46	10	30	10	227	25.4	8.84	90.14	88.9	101.4	95.8	96.4	106.9	102.7	92.3	101.6	114.1
Q04447	Creatine kinase B-type OS=Mus musculus OX=10090 GN=Ckb PE=1 SV=1	31	8	16	8	381	42.7	5.67	58.73	108.4	105.1	96.5	108.3	109	110.9	83.9	91.6	86.4
Q8C1B7	Septin-11 OS=Mus musculus OX=10090 GN=Septin11 PE=1 SV=4	32	11	23	5	431	49.7	6.68	67.57	110.6	94.6	95	112.9	106.1	102.7	82.7	99	96.4
P53564	Homeobox protein cut-like 1 OS=Mus musculus OX=10090 GN=Cux1 PE=1 SV=3	15	20	24	8	1515	165.5	6.32	53.12	74.8	94.5	97.8	103.5	99.1	104.2	104.7	109.5	111.9
Q921C5	Protein bicaudal D homolog 2 OS=Mus musculus OX=10090 GN=Bicd2 PE=1 SV=1	22	19	25	14	820	93.3	5.44	67.27	98.1	109.9	99.8	100.1	98.1	100.1	97.6	96.4	99.8
P54276	DNA mismatch repair protein Msh6 OS=Mus musculus OX=10090 GN=Msh6 PE=1 SV=3	13	15	23	15	1358	151	6.73	57.64	123.5	99.6	92.9	91.9	98.9	93.8	114.7	94	90.9
P0DP27	Calmodulin-2 OS=Mus musculus OX=10090 GN=Calm2 PE=1 SV=1	72	8	52	8	149	16.8	4.22	154.11	74.1	86.1	80.6	87.9	114.3	109.5	105.7	93.8	148.1
Q9Z1Q5	Chloride intracellular channel protein 1 OS=Mus musculus OX=10090 GN=Clic1 PE=1 SV=3	59	11	29	11	241	27	5.17	91.34	124.5	100.9	93.9	100	104.7	95.2	103.9	91.4	85.4
P63158	High mobility group protein B1 OS=Mus musculus OX=10090 GN=Hmgb1 PE=1 SV=2	40	13	37	12	215	24.9	5.74	92.42	70.4	107.9	110.8	104.3	99.1	98.2	94.4	105.2	109.7
Q60973	Histone-binding protein RBBP7 OS=Mus musculus OX=10090 GN=Rbbp7 PE=1 SV=1	33	11	29	6	425	47.8	5.05	86.72	112.6	98.2	97.9	102.5	96.3	98.8	98.4	95	100.2
Q3UKJ7	WD40 repeat-containing protein SMU1 OS=Mus musculus OX=10090 GN=Smu1 PE=2 SV=2	30	14	27	14	513	57.5	7.18	72.62	97.3	110.4	106.2	97.4	99.4	109.6	97.1	91.9	90.7
P28740	Kinesin-like protein KIF2A OS=Mus musculus OX=10090 GN=Kif2a PE=1 SV=2	26	17	23	15	705	79.7	6.73	64.33	97.6	98.8	95	98.9	105	98.2	111.4	93.4	101.5
P15331	Peripherin OS=Mus musculus OX=10090 GN=Prph PE=1 SV=2	34	19	73	15	475	54.2	5.52	182.88	69.4	95.2	100.5	100.1	97.7	97.7	110.1	120.9	108.5
P62830	60S ribosomal protein L23 OS=Mus musculus OX=10090 GN=Rpl23 PE=1 SV=1	68	8	57	8	140	14.9	10.51	175.02	113.7	100.6	95	98.1	94.8	95.4	105.2	96.5	100.7
O08599	Syntaxin-binding protein 1 OS=Mus musculus OX=10090 GN=Stxbp1 PE=1 SV=2	27	14	33	14	594	67.5	6.96	78.46	100.5	98.7	97.8	100.2	102.8	94.6	108.6	107.2	89.6
P61205	ADP-ribosylation factor 3 OS=Mus musculus OX=10090 GN=Arf3 PE=2 SV=2	44	6	31	3	181	20.6	7.43	91.61	105.5	104.1	106.8	100.9	99.6	101.5	90.8	103.5	87.4
Q8K009	Mitochondrial 10-formyltetrahydrofolate dehydrogenase OS=Mus musculus OX=10090 GN=Aldh1l2 PE=1 SV=2	18	15	22	15	923	101.5	6.29	60.98	85.7	99.9	93.3	97.4	109.1	104.4	105.8	94.1	110.2
Q9D8U8	Sorting nexin-5 OS=Mus musculus OX=10090 GN=Snx5 PE=1 SV=1	28	13	25	12	404	46.8	6.62	73.66	106.5	109.1	103.4	95.1	99.8	93.2	99.8	97.8	95.2
Q8C8U0	Liprin-beta-1 OS=Mus musculus OX=10090 GN=Ppfibp1 PE=1 SV=3	21	17	24	17	969	108.5	5.49	54.44	91.6	96.8	88.5	101.8	107.1	96.8	108.4	101	108
Q8C050	Ribosomal protein S6 kinase alpha-5 OS=Mus musculus OX=10090 GN=Rps6ka5 PE=1 SV=2	24	19	23	18	863	96.5	7.34	56.51	117.9	101.3	100	96.1	97.2	91.6	108.6	99	88.2
Q61550	Double-strand-break repair protein rad21 homolog OS=Mus musculus OX=10090 GN=Rad21 PE=1 SV=3	27	15	22	15	635	72	4.64	55.88	60.4	95	90.8	103.1	105.6	102.8	113.6	110.4	118.4
P63005	Platelet-activating factor acetylhydrolase IB subunit beta OS=Mus musculus OX=10090 GN=Pafah1b1 PE=1 SV=2	42	17	24	16	410	46.6	7.37	64.03	141	90.8	87.3	94	94.5	93.1	104.3	102.6	92.3
Q9WV80	Sorting nexin-1 OS=Mus musculus OX=10090 GN=Snx1 PE=1 SV=1	28	12	21	10	522	58.9	5.22	59.86	106.6	111.1	106.7	101	93.4	98.7	93.4	102.5	86.5
Q8BUR4	Dedicator of cytokinesis protein 1 OS=Mus musculus OX=10090 GN=Dock1 PE=1 SV=3	11	20	25	18	1865	214.9	7.62	67.85	112.8	96	96.6	98.9	99.5	96.4	106.2	99.5	94.2
P41216	Long-chain-fatty-acid--CoA ligase 1 OS=Mus musculus OX=10090 GN=Acsl1 PE=1 SV=2	23	15	22	13	699	77.9	7.15	61.86	79.2	97.3	100	96.5	99.9	101.4	114.7	102.5	108.5
P33174	Chromosome-associated kinesin KIF4 OS=Mus musculus OX=10090 GN=Kif4 PE=1 SV=3	11	14	17	13	1231	139.4	6.68	48.15	102.6	97.9	98	97.1	101.7	104.4	106.3	93.4	98.5
Q8BSQ9	Protein polybromo-1 OS=Mus musculus OX=10090 GN=Pbrm1 PE=1 SV=4	15	23	29	23	1634	187.1	6.9	64.4	102.5	103.8	93.7	97.2	96.1	99.2	108.3	96.7	102.5
O35382	Exocyst complex component 4 OS=Mus musculus OX=10090 GN=Exoc4 PE=1 SV=2	18	15	23	15	975	110.5	6.49	51.77	115.5	96.1	91.5	94.7	107.3	95.3	105	102.1	92.3
P49817	Caveolin-1 OS=Mus musculus OX=10090 GN=Cav1 PE=1 SV=1	40	7	36	7	178	20.5	6.02	99.09	85.6	104.2	103.7	104	95.9	105.5	93	102	106
Q8C129	Leucyl-cystinyl aminopeptidase OS=Mus musculus OX=10090 GN=Lnpep PE=1 SV=1	13	11	22	11	1025	117.2	5.96	66.26	92.5	105.8	103.2	97	97.4	107	95.1	100.5	101.4
G3X9K3	Brefeldin A-inhibited guanine nucleotide-exchange protein 1 OS=Mus musculus OX=10090 GN=Arfgef1 PE=1 SV=1	10	17	20	14	1846	208.4	5.86	52.72	113.3	96.3	96.3	100.9	93	97.1	102.3	102.1	98.8
Q7TNP2	Serine/threonine-protein phosphatase 2A 65 kDa regulatory subunit A beta isoform OS=Mus musculus OX=10090 GN=Ppp2r1b PE=1 SV=2	26	14	30	7	601	65.9	5.1	68.23	103.1	99.4	97.9	93.1	98.5	96.9	109.3	99.5	102.4
Q91WD5	NADH dehydrogenase [ubiquinone] iron-sulfur protein 2, mitochondrial OS=Mus musculus OX=10090 GN=Ndufs2 PE=1 SV=1	30	12	34	12	463	52.6	6.99	94.08	76.5	95.9	99.7	94.3	103.1	103.2	114.7	104.4	108.3
O88342	WD repeat-containing protein 1 OS=Mus musculus OX=10090 GN=Wdr1 PE=1 SV=3	22	16	34	16	606	66.4	6.6	93.77	146.3	90.8	93.6	98.8	104.5	99	91.9	94.1	80.9
Q6ZWV3	60S ribosomal protein L10 OS=Mus musculus OX=10090 GN=Rpl10 PE=1 SV=3	41	9	40	9	214	24.6	10.08	99.67	126.9	97.6	100.7	93.6	94.4	97.5	111	87.6	90.7
O88967	ATP-dependent zinc metalloprotease YME1L1 OS=Mus musculus OX=10090 GN=Yme1l1 PE=1 SV=1	22	13	19	13	715	80	8.97	64.29	90.6	98.1	106.6	101.7	99.2	108.2	91.6	107.4	96.5
Q91YT0	NADH dehydrogenase [ubiquinone] flavoprotein 1, mitochondrial OS=Mus musculus OX=10090 GN=Ndufv1 PE=1 SV=1	40	13	28	13	464	50.8	8.21	70.29	85.8	92.2	91.9	94.4	107.5	95.9	108.7	102.8	120.8
P14602	Heat shock protein beta-1 OS=Mus musculus OX=10090 GN=Hspb1 PE=1 SV=3	57	11	26	11	209	23	6.55	83.09	110.7	109.5	103.9	94.2	96.1	102.5	92.8	88.4	102.1
P43276	Histone H1.5 OS=Mus musculus OX=10090 GN=H1-5 PE=1 SV=2	30	10	76	6	223	22.6	10.92	188.72	171.8	99.5	100.2	95.4	87.3	92.3	74.6	94.2	84.8
Q921F4	Heterogeneous nuclear ribonucleoprotein L-like OS=Mus musculus OX=10090 GN=Hnrnpll PE=1 SV=3	24	12	26	12	591	64.1	5.85	83.28	97.1	100.6	99.6	97.4	103.2	102.5	112	94.4	93.3
P11440	Cyclin-dependent kinase 1 OS=Mus musculus OX=10090 GN=Cdk1 PE=1 SV=3	56	14	31	12	297	34.1	8.43	81.26	119.6	102	98.4	98.3	96.9	99.8	98.7	95.5	90.8
O35465	Peptidyl-prolyl cis-trans isomerase FKBP8 OS=Mus musculus OX=10090 GN=Fkbp8 PE=1 SV=2	23	7	23	7	402	43.5	5.16	76.83	76.7	95.5	101	101.6	109	102.3	105.8	94	114
Q9DCN2	NADH-cytochrome b5 reductase 3 OS=Mus musculus OX=10090 GN=Cyb5r3 PE=1 SV=3	37	9	31	9	301	34.1	8.38	76.19	84.2	99.2	106.5	102.8	101.6	103.3	93	104.6	104.9
Q8R1B4	Eukaryotic translation initiation factor 3 subunit C OS=Mus musculus OX=10090 GN=Eif3c PE=1 SV=1	27	21	29	21	911	105.5	5.78	66.35	124.5	104	101	100.6	73.9	80.7	107.7	105.7	101.9
Q9Z0W3	Nuclear pore complex protein Nup160 OS=Mus musculus OX=10090 GN=Nup160 PE=1 SV=2	8	12	24	12	1402	158.1	5.52	69.22	106.6	100.1	93.2	94	100.4	102.2	109.1	92.4	101.8
Q62465	Synaptic vesicle membrane protein VAT-1 homolog OS=Mus musculus OX=10090 GN=Vat1 PE=1 SV=3	24	9	33	9	406	43.1	6.37	102.84	89.3	98.6	98.3	100.4	99.9	100.1	105.7	106.5	101.2
P97386	DNA ligase 3 OS=Mus musculus OX=10090 GN=Lig3 PE=1 SV=2	14	13	19	13	1015	113	8.98	56.28	100	103.2	98.8	99.9	99.3	98.1	109.5	90.5	100.6
Q6DFW4	Nucleolar protein 58 OS=Mus musculus OX=10090 GN=Nop58 PE=1 SV=1	25	13	29	13	536	60.3	8.34	63.16	127.3	100.4	95.1	92.4	96.3	94.8	102.5	91.1	100.1
Q921M7	CYFIP-related Rac1 interactor B OS=Mus musculus OX=10090 GN=Cyrib PE=1 SV=1	43	10	17	10	324	36.8	6.06	55.82	96.5	97.2	101.6	102	98.8	98.9	106.3	105.6	93.1
Q9WV91	Prostaglandin F2 receptor negative regulator OS=Mus musculus OX=10090 GN=Ptgfrn PE=1 SV=2	23	19	27	19	879	98.7	6.61	71.4	93.1	99.9	110.2	103.5	100.3	105.3	89	103	95.7
Q9Z1F9	SUMO-activating enzyme subunit 2 OS=Mus musculus OX=10090 GN=Uba2 PE=1 SV=1	28	13	27	13	638	70.5	5.24	77.62	129.3	110.4	99	100.9	98.7	87.9	93.8	90.7	89.3
P48193	Protein 4.1 OS=Mus musculus OX=10090 GN=Epb41 PE=1 SV=2	18	14	23	13	858	95.9	5.6	59.7	75.4	94.8	94.6	102.2	100.2	102.4	102.1	113.5	114.9
Q99PU8	ATP-dependent RNA helicase DHX30 OS=Mus musculus OX=10090 GN=Dhx30 PE=1 SV=1	16	18	21	18	1217	136.6	8.75	52.78	103	97.8	95.1	92.2	100.5	94.9	112.5	98.9	105.1
Q9R099	Transducin beta-like protein 2 OS=Mus musculus OX=10090 GN=Tbl2 PE=1 SV=2	23	12	22	12	442	49.6	9.04	67.73	80.9	102.5	104.2	97.6	103.9	99.5	111.5	99.6	100.3
Q9CZ44	NSFL1 cofactor p47 OS=Mus musculus OX=10090 GN=Nsfl1c PE=1 SV=1	38	11	19	11	370	40.7	5.15	63.57	114.9	109.3	108	104.6	86.7	97.5	79	98.8	101.1
Q9QYI3	DnaJ homolog subfamily C member 7 OS=Mus musculus OX=10090 GN=Dnajc7 PE=1 SV=2	33	15	21	15	494	56.4	6.49	59.26	104.6	108.5	102.3	98.1	102.5	94	106	93.5	90.6
Q9CXY6	Interleukin enhancer-binding factor 2 OS=Mus musculus OX=10090 GN=Ilf2 PE=1 SV=1	33	9	20	9	390	43	5.26	51.42	100.6	101.1	96.8	102.2	94.8	96.9	102.4	101.5	103.8
Q9R190	Metastasis-associated protein MTA2 OS=Mus musculus OX=10090 GN=Mta2 PE=1 SV=1	28	19	30	15	668	75	9.67	70.1	106.6	96.3	96.2	99.2	97.7	93.8	102.7	100.7	106.9
Q60865	Caprin-1 OS=Mus musculus OX=10090 GN=Caprin1 PE=1 SV=2	21	12	25	12	707	78.1	5.25	68.45	60.1	89.5	92.9	115.5	104.7	113.6	101.5	102.1	120.1
Q64449	C-type mannose receptor 2 OS=Mus musculus OX=10090 GN=Mrc2 PE=1 SV=3	13	16	33	16	1479	167	5.99	78.54	89	98.8	108.6	104.6	105.6	100.1	102.5	97.8	93.1
O08808	Protein diaphanous homolog 1 OS=Mus musculus OX=10090 GN=Diaph1 PE=1 SV=1	14	18	21	18	1255	139.3	5.57	61.31	107.4	100.2	96.5	97.7	100.2	93.6	104.1	104.3	96
Q6PB93	Polypeptide N-acetylgalactosaminyltransferase 2 OS=Mus musculus OX=10090 GN=Galnt2 PE=1 SV=1	31	16	24	16	570	64.5	8.53	59.67	79.4	97.3	109.5	100.5	103.9	100.7	101.5	102.4	104.8
Q99MN1	Lysine--tRNA ligase OS=Mus musculus OX=10090 GN=Kars1 PE=1 SV=1	18	13	23	13	595	67.8	5.94	55.9	99.1	103.5	95.2	100	97.4	102.3	98.2	101.5	102.7
P21619	Lamin-B2 OS=Mus musculus OX=10090 GN=Lmnb2 PE=1 SV=2	26	17	30	12	596	67.3	5.5	82.05	71.2	96.7	99.2	97	89.8	107.9	109.6	122.3	106.2
Q99KD5	Protein unc-45 homolog A OS=Mus musculus OX=10090 GN=Unc45a PE=1 SV=2	24	20	22	20	944	103.4	6.34	51.41	113.1	96.8	95.4	98.1	97.8	94.9	111.2	97.2	95.4
Q3UEB3	Poly(U)-binding-splicing factor PUF60 OS=Mus musculus OX=10090 GN=Puf60 PE=1 SV=2	36	17	24	17	564	60.2	5.29	55.88	99.7	96.2	94.8	107.3	99.3	98.6	103.9	101.4	98.8
Q9Z1T1	AP-3 complex subunit beta-1 OS=Mus musculus OX=10090 GN=Ap3b1 PE=1 SV=2	20	21	28	17	1105	122.7	5.66	59.49	110.2	100.6	101.4	94.9	98.9	97.2	100.9	100.2	95.8
Q8QZT1	Acetyl-CoA acetyltransferase, mitochondrial OS=Mus musculus OX=10090 GN=Acat1 PE=1 SV=1	27	11	21	11	424	44.8	8.51	56.66	81.4	101.8	96.9	93.7	109.3	107.8	107.2	98.4	103.4
F8VPU2	FERM, ARHGEF and pleckstrin domain-containing protein 1 OS=Mus musculus OX=10090 GN=Farp1 PE=1 SV=1	18	14	28	14	1048	118.8	7.88	70.31	98.1	100.9	97.4	92.6	97.8	100.1	109.6	109.5	93.9
P63094	Guanine nucleotide-binding protein G(s) subunit alpha isoforms short OS=Mus musculus OX=10090 GN=Gnas PE=1 SV=1	47	16	34	2	394	45.6	5.96	79.15	74.9	95.5	106.6	103.4	107.6	107.4	103	102.7	98.9
Q8VD75	Huntingtin-interacting protein 1 OS=Mus musculus OX=10090 GN=Hip1 PE=1 SV=2	23	21	22	20	1029	115.1	5.43	48.56	98.3	97.3	89.9	96.4	102.7	100.7	107.7	104.9	102.2
Q9DAW6	U4/U6 small nuclear ribonucleoprotein Prp4 OS=Mus musculus OX=10090 GN=Prpf4 PE=1 SV=1	24	9	17	9	521	58.3	7.28	58.06	117.5	101.3	92.8	93.6	95.7	96	106.1	98.6	98.4
Q60716	Prolyl 4-hydroxylase subunit alpha-2 OS=Mus musculus OX=10090 GN=P4ha2 PE=1 SV=1	26	11	30	11	537	61	5.8	71.56	90.8	100.5	100.1	97.9	104.4	101.3	105.4	97.4	102.2
P97807	Fumarate hydratase, mitochondrial OS=Mus musculus OX=10090 GN=Fh PE=1 SV=3	29	12	28	12	507	54.3	9.04	68.88	78.1	99.6	91.6	105.9	105.6	101.9	93.8	110.3	113.2
Q61191	Host cell factor 1 OS=Mus musculus OX=10090 GN=Hcfc1 PE=1 SV=2	11	18	24	18	2045	210.3	7.18	55.35	99.7	97.9	98.6	108.4	96	100.3	90.1	103.4	105.7
Q6P8X1	Sorting nexin-6 OS=Mus musculus OX=10090 GN=Snx6 PE=1 SV=2	32	14	21	13	406	46.6	6.16	60.38	117.3	109.3	97.8	97.9	98.3	93.9	94.4	98.2	93
Q9QXY6	EH domain-containing protein 3 OS=Mus musculus OX=10090 GN=Ehd3 PE=1 SV=2	33	14	26	9	535	60.8	6.46	66.47	115.2	96.9	102.6	103	96.8	100.9	88.1	106.2	90.4
Q91WG2	Rab GTPase-binding effector protein 2 OS=Mus musculus OX=10090 GN=Rabep2 PE=1 SV=3	29	14	21	14	554	62.1	4.89	60.81	88.3	110.1	92.1	112.9	106.1	96.9	95.1	96.5	102.1
Q60605	Myosin light polypeptide 6 OS=Mus musculus OX=10090 GN=Myl6 PE=1 SV=3	63	10	33	9	151	16.9	4.65	110.78	121.3	96.5	95.4	95	98	101.8	93.8	95.5	102.7
O55222	Integrin-linked protein kinase OS=Mus musculus OX=10090 GN=Ilk PE=1 SV=2	27	14	38	14	452	51.3	8.07	87.44	113.9	104.2	96	95.5	98.6	91.4	112.2	93.4	94.9
Q9DBR1	5'-3' exoribonuclease 2 OS=Mus musculus OX=10090 GN=Xrn2 PE=1 SV=1	22	19	28	19	951	108.6	7.59	54.9	93.7	93.6	95.9	106	98	91.8	105.8	105	110.3
Q91VH2	Sorting nexin-9 OS=Mus musculus OX=10090 GN=Snx9 PE=1 SV=1	27	13	27	13	595	66.5	5.52	66.08	138.4	91.5	94	88.9	95.6	89.8	109.8	103.3	88.7
Q9WV02	RNA-binding motif protein, X chromosome OS=Mus musculus OX=10090 GN=Rbmx PE=1 SV=1	42	20	48	2	391	42.3	10.05	104.28	45.5	99	105.4	120.9	104.2	107.8	94.3	122	100.9
O54692	Centromere/kinetochore protein zw10 homolog OS=Mus musculus OX=10090 GN=Zw10 PE=1 SV=3	16	11	16	11	779	88	5.92	52	113.7	108.4	92.1	86.2	96.5	95.6	101.4	98.9	107.4
Q80X50	Ubiquitin-associated protein 2-like OS=Mus musculus OX=10090 GN=Ubap2l PE=1 SV=1	21	14	25	14	1107	116.7	7.11	53.35	76.5	100.6	105.7	117.2	106	107.4	80.5	99.5	106.6
Q9Z1N5	Spliceosome RNA helicase Ddx39b OS=Mus musculus OX=10090 GN=Ddx39b PE=1 SV=1	27	14	41	7	428	49	5.67	91.53	93.4	104.9	110.3	104.1	86.2	85	104.5	102.6	109
Q99020	Heterogeneous nuclear ribonucleoprotein A/B OS=Mus musculus OX=10090 GN=Hnrnpab PE=1 SV=1	36	10	27	9	285	30.8	7.91	77	64.8	90.9	114.8	116.3	101.2	100.2	100.2	104.2	107.4
Q99KP6	Pre-mRNA-processing factor 19 OS=Mus musculus OX=10090 GN=Prpf19 PE=1 SV=1	26	11	22	11	504	55.2	6.61	58.54	124.4	93.2	93.6	98.2	98.9	98	96.8	98.9	97.9
Q8BK67	Protein RCC2 OS=Mus musculus OX=10090 GN=Rcc2 PE=1 SV=1	33	17	26	17	520	55.9	8.72	66.36	117.1	103.1	100.1	102.4	106.3	92	104.6	87.4	87.1
P23198	Chromobox protein homolog 3 OS=Mus musculus OX=10090 GN=Cbx3 PE=1 SV=2	40	9	28	8	183	20.8	5.22	83.97	81.3	98.8	107.9	99	96.6	100.7	97.5	107.6	110.5
P21107	Tropomyosin alpha-3 chain OS=Mus musculus OX=10090 GN=Tpm3 PE=1 SV=3	42	18	32	8	285	33	4.72	71.01	78.8	99.3	108.4	123.2	100.5	95.1	85	106.6	103.1
Q6PAR5	GTPase-activating protein and VPS9 domain-containing protein 1 OS=Mus musculus OX=10090 GN=Gapvd1 PE=1 SV=2	14	17	20	17	1458	162.3	5.19	50.92	106.4	106	89.3	87.8	98.7	91.5	104.7	103	112.6
Q8CDN6	Thioredoxin-like protein 1 OS=Mus musculus OX=10090 GN=Txnl1 PE=1 SV=3	46	8	21	8	289	32.2	4.96	58.17	105.6	105.1	101.5	99.7	95.3	97.2	96.6	98.8	100.2
P63325	40S ribosomal protein S10 OS=Mus musculus OX=10090 GN=Rps10 PE=1 SV=1	53	12	46	11	165	18.9	10.15	128.74	98.5	104.6	115.8	105.7	95.5	105.8	82.9	98.9	92.3
P48962	ADP/ATP translocase 1 OS=Mus musculus OX=10090 GN=Slc25a4 PE=1 SV=4	38	12	79	5	298	32.9	9.72	233.87	88.3	104.7	105.1	100.2	101.2	108.3	97.7	99.6	95
Q8K4B0	Metastasis-associated protein MTA1 OS=Mus musculus OX=10090 GN=Mta1 PE=1 SV=1	25	16	21	10	715	80.7	9.29	51.8	105.3	92.9	89.3	101.2	97.3	101.7	109.5	97.2	105.7
Q68FL6	Methionine--tRNA ligase, cytoplasmic OS=Mus musculus OX=10090 GN=Mars1 PE=1 SV=1	14	11	22	11	902	101.4	7.14	65.06	108.3	101	89.2	88.7	100.6	96.6	116.6	98.7	100.4
P62983	Ubiquitin-40S ribosomal protein S27a OS=Mus musculus OX=10090 GN=Rps27a PE=1 SV=2	54	8	112	2	156	17.9	9.64	265.95	96.9	105.3	102.8	99.8	102.5	108.6	95.1	94.5	94.5
P18654	Ribosomal protein S6 kinase alpha-3 OS=Mus musculus OX=10090 GN=Rps6ka3 PE=1 SV=2	24	16	20	9	740	83.6	6.89	54.53	119.1	108.1	98.7	95.2	94.2	94.9	99.9	97.9	92.1
Q6P1B1	Xaa-Pro aminopeptidase 1 OS=Mus musculus OX=10090 GN=Xpnpep1 PE=1 SV=1	30	13	23	13	623	69.5	5.54	57.21	115.3	103.9	97.8	98.8	112.3	94.6	93.4	89.4	94.5
Q9JHR7	Insulin-degrading enzyme OS=Mus musculus OX=10090 GN=Ide PE=1 SV=1	19	18	23	18	1019	117.7	6.54	42.89	112.4	94.7	98.9	102.7	105.7	101	90.9	96.5	97.1
Q61335	B-cell receptor-associated protein 31 OS=Mus musculus OX=10090 GN=Bcap31 PE=1 SV=4	29	11	43	11	245	27.9	8.7	89.25	83.2	104.2	109.1	104.9	94.4	107.2	90.6	104.4	102.1
Q99MN9	Propionyl-CoA carboxylase beta chain, mitochondrial OS=Mus musculus OX=10090 GN=Pccb PE=1 SV=2	30	12	21	12	541	58.4	7.66	52.5	93.6	100.2	96.8	100.3	105.3	103.5	101.8	93.6	105
P61027	Ras-related protein Rab-10 OS=Mus musculus OX=10090 GN=Rab10 PE=1 SV=1	67	13	33	11	200	22.5	8.38	78.19	88.7	104.5	106	96.9	97.3	103.1	99.6	102	101.8
P12382	ATP-dependent 6-phosphofructokinase, liver type OS=Mus musculus OX=10090 GN=Pfkl PE=1 SV=4	24	15	27	10	780	85.3	7.17	66.93	120.9	98.3	92.9	89.7	101.5	92.5	108.2	97.2	99
P84244	Histone H3.3 OS=Mus musculus OX=10090 GN=H3-3a PE=1 SV=2	65	11	110	3	136	15.3	11.27	251.97	117	101.4	116.5	101.7	99.7	103.1	89.7	94.1	76.8
O35638	Cohesin subunit SA-2 OS=Mus musculus OX=10090 GN=Stag2 PE=1 SV=3	19	20	24	15	1231	141.2	5.43	66.55	79.5	87.7	98.5	105.4	108.2	104.6	106.7	103.7	105.6
Q62419	Endophilin-A2 OS=Mus musculus OX=10090 GN=Sh3gl1 PE=1 SV=1	41	13	23	13	368	41.5	5.72	52.67	93.5	102.9	102.5	96.9	101	92.5	106.1	101.1	103.4
Q921G7	Electron transfer flavoprotein-ubiquinone oxidoreductase, mitochondrial OS=Mus musculus OX=10090 GN=Etfdh PE=1 SV=1	22	13	27	13	616	68	7.58	71.28	77.3	95.2	95	98.5	103	101.6	117.3	99.8	112.4
Q61490	CD166 antigen OS=Mus musculus OX=10090 GN=Alcam PE=1 SV=3	23	15	28	15	583	65.1	6.15	55.3	81.1	100.2	110	107.2	99.2	107.9	88.5	103.5	102.4
Q6R0H7	Guanine nucleotide-binding protein G(s) subunit alpha isoforms XLas OS=Mus musculus OX=10090 GN=Gnas PE=1 SV=1	16	15	32	1	1133	121.4	4.81	79.11
Q8CFI0	E3 ubiquitin-protein ligase NEDD4-like OS=Mus musculus OX=10090 GN=Nedd4l PE=1 SV=2	18	15	19	11	1004	115.3	6.15	60.22	98.8	93.8	104.8	103.9	97.1	93.5	98.9	98.5	110.9
P55288	Cadherin-11 OS=Mus musculus OX=10090 GN=Cdh11 PE=1 SV=1	21	12	19	12	796	88.1	4.89	54.69	74.5	94.8	106.2	107.4	88.3	104.4	98.6	111.8	114.1
Q8QZY1	Eukaryotic translation initiation factor 3 subunit L OS=Mus musculus OX=10090 GN=Eif3l PE=1 SV=1	29	14	23	14	564	66.6	6.44	63.29	134	95.6	96.6	96.8	98.5	96.5	99.9	95.9	86.1
Q60668	Heterogeneous nuclear ribonucleoprotein D0 OS=Mus musculus OX=10090 GN=Hnrnpd PE=1 SV=2	24	8	32	8	355	38.3	7.81	108.64	69.8	88.8	103.9	112.2	100.7	101.8	102.8	106.6	113.5
Q9Z0U1	Tight junction protein ZO-2 OS=Mus musculus OX=10090 GN=Tjp2 PE=1 SV=2	17	17	22	16	1167	131.2	6.79	58.19	101.4	107.5	100.2	93.1	102.1	93.7	102.1	100.6	99.3
Q9QY06	Unconventional myosin-IXb OS=Mus musculus OX=10090 GN=Myo9b PE=1 SV=2	10	21	25	20	2114	238.7	8.63	63.76	105.3	94	94.8	89.5	100.3	97.9	98.4	102	117.8
Q9DCL9	Multifunctional protein ADE2 OS=Mus musculus OX=10090 GN=Paics PE=1 SV=4	23	10	26	10	425	47	7.23	80.81	116.3	97.3	92.4	101.6	99.2	95.4	102.5	97	98.2
P32921	Tryptophan--tRNA ligase, cytoplasmic OS=Mus musculus OX=10090 GN=Wars1 PE=1 SV=2	24	9	20	9	481	54.3	6.89	68.82	114	105.5	97.3	98	99.8	94.5	102.6	94.5	93.7
Q6ZQ73	Cullin-associated NEDD8-dissociated protein 2 OS=Mus musculus OX=10090 GN=Cand2 PE=1 SV=2	12	14	23	11	1235	135.5	5.58	55.1	119.6	96.2	93.8	95.2	98.2	94.4	118	91.5	93.2
Q5XJY5	Coatomer subunit delta OS=Mus musculus OX=10090 GN=Arcn1 PE=1 SV=2	28	15	24	15	511	57.2	6.21	54.16	112.5	96.5	94.9	99.5	99.4	101.4	94.2	99.4	102
Q08093	Calponin-2 OS=Mus musculus OX=10090 GN=Cnn2 PE=1 SV=1	52	13	30	11	305	33.1	7.62	80.06	104	98.2	105.7	102	97.1	90.2	102.3	104.9	95.6
Q9ES00	Ubiquitin conjugation factor E4 B OS=Mus musculus OX=10090 GN=Ube4b PE=1 SV=3	17	14	20	14	1173	133.2	6.07	49.42	117.3	102.3	88.7	89.1	97.4	95.2	113.7	99.4	96.8
Q99PT1	Rho GDP-dissociation inhibitor 1 OS=Mus musculus OX=10090 GN=Arhgdia PE=1 SV=3	50	9	25	9	204	23.4	5.2	55.77	124.6	105.8	110.2	100.4	96.4	93.3	75.6	101.2	92.4
P84084	ADP-ribosylation factor 5 OS=Mus musculus OX=10090 GN=Arf5 PE=1 SV=2	53	8	32	4	180	20.5	6.79	96.15	115.5	104.3	98.9	100.5	105.2	97.5	95.2	93.4	89.6
P61161	Actin-related protein 2 OS=Mus musculus OX=10090 GN=Actr2 PE=1 SV=1	31	11	25	10	394	44.7	6.74	57.97	121.7	98.9	101.8	101.6	101.7	94.1	95.9	91.7	92.7
Q63844	Mitogen-activated protein kinase 3 OS=Mus musculus OX=10090 GN=Mapk3 PE=1 SV=5	29	10	28	8	380	43	6.61	81.96	123.9	101.4	91.3	99.6	99.5	94.9	102.3	98	89
Q9JHS4	ATP-dependent Clp protease ATP-binding subunit clpX-like, mitochondrial OS=Mus musculus OX=10090 GN=Clpx PE=1 SV=2	22	13	22	13	634	69.2	7.71	61.39	81.1	99.6	86.8	90	107.1	98.8	110.4	103	123.1
Q6ZWQ0	Nesprin-2 OS=Mus musculus OX=10090 GN=Syne2 PE=1 SV=2	3	22	25	21	6874	782.2	5.33	53.81	79.2	97.6	95.5	101.7	104.6	103.1	107.8	96.8	113.7
E9Q634	Unconventional myosin-Ie OS=Mus musculus OX=10090 GN=Myo1e PE=1 SV=1	14	13	19	13	1107	126.7	9.07	53.17	123.5	97.4	94.6	89.8	103.8	93.3	100.9	96.1	100.6
Q6ZQK5	Arf-GAP with coiled-coil, ANK repeat and PH domain-containing protein 2 OS=Mus musculus OX=10090 GN=Acap2 PE=1 SV=2	25	18	23	18	770	87.2	6.68	48.57	115.9	101.1	94.6	100	101	93	103.8	98.8	91.7
Q52KI8	Serine/arginine repetitive matrix protein 1 OS=Mus musculus OX=10090 GN=Srrm1 PE=1 SV=2	17	15	32	15	946	106.8	11.87	77.26	170.9	95.8	95.3	97.3	89.1	88.5	86.7	91.1	85.2
Q7TPV4	Myb-binding protein 1A OS=Mus musculus OX=10090 GN=Mybbp1a PE=1 SV=2	12	14	30	14	1344	151.9	8.95	68.82	120	105.2	96	86.3	94.4	94.4	105.7	97.6	100.4
P56564	Excitatory amino acid transporter 1 OS=Mus musculus OX=10090 GN=Slc1a3 PE=1 SV=2	19	8	27	7	543	59.6	8.4	82.44	70.4	91.5	97.1	99.5	93.2	98.3	104.6	123.7	121.7
O55106	Striatin OS=Mus musculus OX=10090 GN=Strn PE=1 SV=2	18	12	17	12	780	85.9	5.27	51.46	102	90.5	93.8	103.1	98.1	98.5	103.7	105.3	105.1
A2A432	Cullin-4B OS=Mus musculus OX=10090 GN=Cul4b PE=1 SV=1	17	16	25	10	970	110.6	8.37	62.02	115.6	94	99.2	97.1	97.2	96.5	98.1	105.8	96.5
Q9JLJ2	4-trimethylaminobutyraldehyde dehydrogenase OS=Mus musculus OX=10090 GN=Aldh9a1 PE=1 SV=1	29	11	23	11	494	53.5	6.98	59.57	102.8	102.5	101.8	93.1	105.1	96.1	99.5	94.7	104.5
Q9CWJ9	Bifunctional purine biosynthesis protein ATIC OS=Mus musculus OX=10090 GN=Atic PE=1 SV=2	26	12	26	12	592	64.2	6.76	67.68	107.3	100.2	98.1	98.7	101.9	94	100.6	99.1	100
P26369	Splicing factor U2AF 65 kDa subunit OS=Mus musculus OX=10090 GN=U2af2 PE=1 SV=3	36	12	27	12	475	53.5	9.09	58.09	119	93	95.8	105.9	103.2	91.9	96.9	98.5	95.8
Q99KE1	NAD-dependent malic enzyme, mitochondrial OS=Mus musculus OX=10090 GN=Me2 PE=1 SV=1	25	12	22	12	589	65.8	7.61	61.56	82.9	95.7	94.9	98.9	112.5	98.6	104.4	100.9	111.3
Q80SW1	S-adenosylhomocysteine hydrolase-like protein 1 OS=Mus musculus OX=10090 GN=Ahcyl1 PE=1 SV=1	29	16	26	6	530	58.9	6.89	57.66	121.5	100.6	90.8	90.3	105.1	91.2	110.5	91.3	98.7
Q6PA06	Atlastin-2 OS=Mus musculus OX=10090 GN=Atl2 PE=1 SV=1	25	12	18	11	583	66.2	5.43	58.76	82.7	94.9	101.4	99.7	102.4	98.3	116.6	97.4	106.7
O88487	Cytoplasmic dynein 1 intermediate chain 2 OS=Mus musculus OX=10090 GN=Dync1i2 PE=1 SV=1	33	15	25	15	612	68.4	5.29	52.13	124.3	93.2	101	105.6	103.5	105.2	86.2	95.4	85.6
E9PZJ8	Activating signal cointegrator 1 complex subunit 3 OS=Mus musculus OX=10090 GN=Ascc3 PE=1 SV=1	8	15	15	15	2198	250.4	7.02	43.12	108.6	93.2	98	97.9	98.6	95	111.9	98.9	98
Q6P9L6	Kinesin-like protein KIF15 OS=Mus musculus OX=10090 GN=Kif15 PE=1 SV=1	11	15	17	15	1387	160	6.05	48.25	109.3	105.2	99	91.5	97.3	100.5	106.8	91	99.5
Q9DB05	Alpha-soluble NSF attachment protein OS=Mus musculus OX=10090 GN=Napa PE=1 SV=1	37	9	17	9	295	33.2	5.45	66.64	89	98.5	100.5	105	100.4	103.6	103.9	95.8	103.5
Q91WS0	CDGSH iron-sulfur domain-containing protein 1 OS=Mus musculus OX=10090 GN=Cisd1 PE=1 SV=1	44	5	22	5	108	12.1	9.06	75.97	83.9	104	104	105.8	98.5	100.1	104.5	101.5	97.7
P05622	Platelet-derived growth factor receptor beta OS=Mus musculus OX=10090 GN=Pdgfrb PE=1 SV=2	13	14	26	13	1098	122.7	5.12	60.87	82.2	106.2	108.1	97.6	98.9	101.1	98.4	104.2	103.2
P97379	Ras GTPase-activating protein-binding protein 2 OS=Mus musculus OX=10090 GN=G3bp2 PE=1 SV=2	25	10	17	9	482	54.1	5.62	50.69	83.9	98.8	99.8	111.6	96.7	101.7	94.4	103.7	109.4
Q91YH5	Atlastin-3 OS=Mus musculus OX=10090 GN=Atl3 PE=1 SV=1	33	14	31	13	541	60.5	6.1	77.94	86.1	96.3	101.7	100.8	100.7	101.1	103.8	107.1	102.5
Q9CYL5	Golgi-associated plant pathogenesis-related protein 1 OS=Mus musculus OX=10090 GN=Glipr2 PE=1 SV=3	43	6	23	6	154	17.1	9.51	70.93	79.1	95	111.3	103.1	105.2	100.3	104.1	99.8	102.3
Q00612	Glucose-6-phosphate 1-dehydrogenase X OS=Mus musculus OX=10090 GN=G6pdx PE=1 SV=3	28	14	26	14	515	59.2	6.49	74.25	119.7	100.8	98.5	102.4	109.4	88.8	94.7	91	94.7
Q8VEM8	Phosphate carrier protein, mitochondrial OS=Mus musculus OX=10090 GN=Slc25a3 PE=1 SV=1	29	13	38	13	357	39.6	9.26	75.48	82.5	102.4	104.7	97.8	95.2	107.1	100.3	105.4	104.6
P28738	Kinesin heavy chain isoform 5C OS=Mus musculus OX=10090 GN=Kif5c PE=1 SV=3	23	17	24	8	956	109.2	6.19	56.34	89.7	113.7	100.1	96.6	102.2	78.2	90.6	113.4	115.5
Q8CAY6	Acetyl-CoA acetyltransferase, cytosolic OS=Mus musculus OX=10090 GN=Acat2 PE=1 SV=2	24	6	25	6	397	41.3	7.5	100.28	123	103.7	116.9	107.8	104.7	96.4	77.4	80.1	90.1
Q61292	Laminin subunit beta-2 OS=Mus musculus OX=10090 GN=Lamb2 PE=1 SV=2	11	16	17	15	1799	196.5	6.67	43.86	70.6	109.1	93.8	95.3	100	94.5	105.1	102.9	128.8
Q6URW6	Myosin-14 OS=Mus musculus OX=10090 GN=Myh14 PE=1 SV=1	4	10	33	2	2000	228.4	5.55	101.8	143.5	91.1	91	77.4	93.2	161.4	79	74.3	89.2
Q3UMB9	WASH complex subunit 4 OS=Mus musculus OX=10090 GN=Washc4 PE=1 SV=2	14	16	22	16	1173	136.3	7.37	61.3	120.7	93.5	96	97.9	97.1	93.8	107.4	99.4	94.3
Q91WQ3	Tyrosine--tRNA ligase, cytoplasmic OS=Mus musculus OX=10090 GN=Yars1 PE=1 SV=3	32	19	31	19	528	59.1	7.01	69.93	118.9	101.2	100.6	103.6	105.9	99.4	98.9	86.7	84.9
O35841	Apoptosis inhibitor 5 OS=Mus musculus OX=10090 GN=Api5 PE=1 SV=2	27	13	19	13	504	56.8	5.92	49.76	93.3	89.5	100.2	113.5	102.6	99.9	103.3	99.2	98.4
B1AZI6	THO complex subunit 2 OS=Mus musculus OX=10090 GN=Thoc2 PE=1 SV=1	12	19	25	19	1594	182.7	8.44	50.01	108	94.7	89.6	96.7	97.5	96.1	105.2	101	111.3
Q8BMP6	Golgi resident protein GCP60 OS=Mus musculus OX=10090 GN=Acbd3 PE=1 SV=3	27	10	19	10	525	60.1	5.11	51.56	83.5	98.4	104.4	95.4	107.5	100.9	97	110.3	102.6
Q6PGC1	ATP-dependent RNA helicase DHX29 OS=Mus musculus OX=10090 GN=Dhx29 PE=1 SV=1	12	18	26	18	1365	153.9	7.94	54.2	95.3	117	90.7	93.5	95.8	88	105.3	104.4	110
Q8VCM8	Nicalin OS=Mus musculus OX=10090 GN=Ncln PE=1 SV=2	17	10	21	10	563	62.9	6.49	67.3	87.2	100.5	102.5	99.3	96.8	102.2	101.3	108.6	101.6
Q8BVE3	V-type proton ATPase subunit H OS=Mus musculus OX=10090 GN=Atp6v1h PE=1 SV=1	29	11	17	11	483	55.8	6.61	51.97	114.3	92.5	98.2	98.9	97.6	97.2	105.9	100.3	95.1
Q6NS46	Protein RRP5 homolog OS=Mus musculus OX=10090 GN=Pdcd11 PE=1 SV=2	8	12	15	12	1862	207.6	8.75	45.6	119.5	105.3	96.7	92.9	98.2	94.2	104.6	94.7	93.8
P49586	Choline-phosphate cytidylyltransferase A OS=Mus musculus OX=10090 GN=Pcyt1a PE=1 SV=1	40	12	21	12	367	41.6	7.03	59.2	120.6	111.8	95.4	90.9	94.5	88.4	104.8	100.3	93.2
Q6PDG5	SWI/SNF complex subunit SMARCC2 OS=Mus musculus OX=10090 GN=Smarcc2 PE=1 SV=2	16	18	28	12	1213	132.5	5.59	70.8	81.7	98.5	92.9	107.4	96.7	104.1	100	106.9	111.9
Q9JI10	Serine/threonine-protein kinase 3 OS=Mus musculus OX=10090 GN=Stk3 PE=1 SV=1	26	11	18	7	497	56.8	4.98	55.2	104.4	105.2	96.4	103.6	100.6	103.7	93.5	93.4	99.2
Q99KF1	Transmembrane emp24 domain-containing protein 9 OS=Mus musculus OX=10090 GN=Tmed9 PE=1 SV=2	29	7	24	6	235	27.1	8.41	75.02	96.7	110	109	108.7	100.5	111.4	71.3	87.7	104.8
P97371	Proteasome activator complex subunit 1 OS=Mus musculus OX=10090 GN=Psme1 PE=1 SV=2	46	11	23	11	249	28.7	5.97	59.02	101.7	97.7	98.7	102.2	97	109.8	94.2	96.6	102.1
Q9R0E2	Procollagen-lysine,2-oxoglutarate 5-dioxygenase 1 OS=Mus musculus OX=10090 GN=Plod1 PE=1 SV=1	20	14	24	14	728	83.5	6.54	59.89	93	98.3	95.7	100.8	98.3	105.7	102.2	101.2	104.8
O09106	Histone deacetylase 1 OS=Mus musculus OX=10090 GN=Hdac1 PE=1 SV=1	25	11	22	9	482	55	5.48	44.87	112	97.6	94.1	97	98.9	100.1	104	99.3	96.9
P70403	Protein CASP OS=Mus musculus OX=10090 GN=Cux1 PE=1 SV=2	28	17	22	5	678	77.2	5.35	50.52	85.2	95.3	107.9	92.4	93.6	105.3	97.8	117.8	104.6
Q8BH74	Nuclear pore complex protein Nup107 OS=Mus musculus OX=10090 GN=Nup107 PE=1 SV=1	18	12	17	12	926	106.7	5.43	55.68	101.8	101.2	99.4	93.7	97.4	96.1	113.8	91.8	104.8
P61028	Ras-related protein Rab-8B OS=Mus musculus OX=10090 GN=Rab8b PE=1 SV=1	39	8	22	3	207	23.6	9.07	67.89	76.1	100.9	109.3	95.2	97.9	110.6	97.7	112.6	99.6
P81117	Nucleobindin-2 OS=Mus musculus OX=10090 GN=Nucb2 PE=1 SV=2	31	11	24	11	420	50.3	5.15	62.28	60.8	102.3	91.7	103.9	110.3	106.4	98	102.5	124.1
Q9D5V5	Cullin-5 OS=Mus musculus OX=10090 GN=Cul5 PE=1 SV=3	20	16	22	16	780	90.9	7.81	63.08	115.2	98.3	98.2	101.4	96.2	92.3	101.7	102.3	94.2
A2A8L1	Chromodomain-helicase-DNA-binding protein 5 OS=Mus musculus OX=10090 GN=Chd5 PE=1 SV=1	6	11	20	1	1946	222.4	6.24	69.94	97.5	103.9	81.8	129.1	97.3	78.1	111.7	112	88.5
P63024	Vesicle-associated membrane protein 3 OS=Mus musculus OX=10090 GN=Vamp3 PE=1 SV=1	39	4	16	1	103	11.5	8.5	63.24	102.4	95.1	83.8	99.5	89.2	99.6	94.3	129.4	106.7
Q9QYC0	Alpha-adducin OS=Mus musculus OX=10090 GN=Add1 PE=1 SV=2	19	11	18	11	735	80.6	5.9	47.02	77.6	91	88.7	109.8	108.5	96.2	107.2	109.4	111.7
P62962	Profilin-1 OS=Mus musculus OX=10090 GN=Pfn1 PE=1 SV=2	50	6	40	6	140	14.9	8.28	97.69	125	104.5	100	102	102.9	100	91.5	91.4	82.8
A2AWA9	Rab GTPase-activating protein 1 OS=Mus musculus OX=10090 GN=Rabgap1 PE=1 SV=1	16	18	28	18	1064	120.7	5.25	64.84	112.4	104.2	95.2	94.4	97.7	94.9	108.6	95.5	97.2
P17225	Polypyrimidine tract-binding protein 1 OS=Mus musculus OX=10090 GN=Ptbp1 PE=1 SV=2	23	9	26	7	527	56.4	8.34	80.3	92.8	106.3	98.7	101.3	94.5	98	102.2	104.3	101.9
P21550	Beta-enolase OS=Mus musculus OX=10090 GN=Eno3 PE=1 SV=3	30	9	20	5	434	47	7.18	54.19	124.4	98.9	103.3	107.7	109.9	101.9	88.4	86.6	79
Q8BK64	Activator of 90 kDa heat shock protein ATPase homolog 1 OS=Mus musculus OX=10090 GN=Ahsa1 PE=1 SV=2	53	15	21	15	338	38.1	5.53	54.51	120.5	107.8	97.7	93.8	97.6	98.5	100.3	94	89.9
P56959	RNA-binding protein FUS OS=Mus musculus OX=10090 GN=Fus PE=1 SV=1	16	10	24	10	518	52.6	9.36	66.45	40	83.3	108.1	116.4	108.1	104.6	102.4	113.7	123.3
P39053	Dynamin-1 OS=Mus musculus OX=10090 GN=Dnm1 PE=1 SV=2	22	18	29	9	867	97.7	7.74	65.28	97.7	91.9	84.9	96	96.9	86	124.8	119.5	102.4
Q8BI84	Transport and Golgi organization protein 1 homolog OS=Mus musculus OX=10090 GN=Mia3 PE=1 SV=2	10	23	27	23	1930	213.5	4.75	61.04	78.4	102	101.5	102.1	99.5	99.7	103.2	104.4	109.2
P35979	60S ribosomal protein L12 OS=Mus musculus OX=10090 GN=Rpl12 PE=1 SV=2	58	8	24	8	165	17.8	9.42	80.66	110	100.8	102.8	95.4	98.7	97	99.9	94.1	101.3
Q06890	Clusterin OS=Mus musculus OX=10090 GN=Clu PE=1 SV=1	20	8	21	8	448	51.6	5.67	79.51	96.5	112.5	98.6	93.6	94.5	110.8	95.6	97.4	100.4
P62137	Serine/threonine-protein phosphatase PP1-alpha catalytic subunit OS=Mus musculus OX=10090 GN=Ppp1ca PE=1 SV=1	59	13	24	4	330	37.5	6.33	67.66	100.7	103.3	97.8	99.6	101.7	99.9	107.1	89.3	100.6
Q9EP71	Ankycorbin OS=Mus musculus OX=10090 GN=Rai14 PE=1 SV=1	15	16	21	16	979	108.8	6.27	50.85	73.4	88.2	86.7	103.7	105.4	101.5	115.3	109.5	116.3
Q99LD8	N(G),N(G)-dimethylarginine dimethylaminohydrolase 2 OS=Mus musculus OX=10090 GN=Ddah2 PE=1 SV=1	48	12	23	11	285	29.6	6.01	61	111.6	90.3	94	99	99.4	90.4	114.5	97.6	103.3
Q64331	Unconventional myosin-VI OS=Mus musculus OX=10090 GN=Myo6 PE=1 SV=1	13	18	29	18	1265	146.3	8.85	67.25	100.8	92.2	96.5	95.5	104.9	98.5	103	106.5	102.1
Q6ZQH8	Nucleoporin NUP188 OS=Mus musculus OX=10090 GN=Nup188 PE=1 SV=2	9	13	16	13	1759	196.6	7.01	47.51	119.4	98.7	95.9	94.7	99.1	95.3	112	92.5	92.3
Q99KQ4	Nicotinamide phosphoribosyltransferase OS=Mus musculus OX=10090 GN=Nampt PE=1 SV=1	28	11	19	11	491	55.4	7.15	56.1	115.4	94.5	101.6	99.7	106.5	96.5	96.5	96.4	92.9
P16045	Galectin-1 OS=Mus musculus OX=10090 GN=Lgals1 PE=1 SV=3	41	5	63	5	135	14.9	5.49	206.04	91.5	92.2	103.3	99.3	105.4	96.6	96.9	93.1	121.8
Q9JIX8	Apoptotic chromatin condensation inducer in the nucleus OS=Mus musculus OX=10090 GN=Acin1 PE=1 SV=3	11	16	27	16	1338	150.6	5.91	62.18	89.3	96.4	98.3	106.7	96.4	103	93.7	106	110.2
Q9EQ20	Methylmalonate-semialdehyde dehydrogenase [acylating], mitochondrial OS=Mus musculus OX=10090 GN=Aldh6a1 PE=1 SV=1	28	12	23	12	535	57.9	8.07	55.07	76	99.4	91	94.1	110.2	108	106.2	99.1	116.1
Q8CJG0	Protein argonaute-2 OS=Mus musculus OX=10090 GN=Ago2 PE=1 SV=3	22	15	17	15	860	97.2	9.19	39.28	88.8	90.9	105	102.7	103.3	103.1	106.7	101.9	97.7
P35293	Ras-related protein Rab-18 OS=Mus musculus OX=10090 GN=Rab18 PE=1 SV=2	54	9	28	9	206	23	5.36	75.06	94	99.8	107.1	101.2	103.7	104.9	96.1	100.3	93
Q9JMH9	Unconventional myosin-XVIIIa OS=Mus musculus OX=10090 GN=Myo18a PE=1 SV=2	11	20	20	20	2050	232.6	6.28	46.13	108.3	86.8	90.3	103.6	89.9	99	109.2	107.6	105.4
Q99L45	Eukaryotic translation initiation factor 2 subunit 2 OS=Mus musculus OX=10090 GN=Eif2s2 PE=1 SV=1	44	14	26	14	331	38.1	5.8	54.26	88.6	111.4	102.1	102.7	97.9	105.5	102.3	96.3	93.3
Q8BUK6	Protein Hook homolog 3 OS=Mus musculus OX=10090 GN=Hook3 PE=1 SV=2	21	15	19	15	718	83.2	5.19	44.5	98.3	105.7	103.3	102.8	98	104.8	95	98.3	93.9
E9Q3L2	Phosphatidylinositol 4-kinase alpha OS=Mus musculus OX=10090 GN=Pi4ka PE=1 SV=2	12	21	22	21	2105	236.9	7.06	42.75	102.2	98.6	91.6	90.8	104.8	97.6	110.8	107.6	95.9
O08583	THO complex subunit 4 OS=Mus musculus OX=10090 GN=Alyref PE=1 SV=3	33	5	18	5	255	26.9	11.15	62.43	69.8	100.1	103.5	109.8	101.4	102.7	92.4	105.5	114.8
Q99JI6	Ras-related protein Rap-1b OS=Mus musculus OX=10090 GN=Rap1b PE=1 SV=2	47	9	25	4	184	20.8	5.78	71.56	83.6	95.6	105.7	97.7	100	108.8	107.8	100.6	100.2
P28656	Nucleosome assembly protein 1-like 1 OS=Mus musculus OX=10090 GN=Nap1l1 PE=1 SV=2	34	7	18	6	391	45.3	4.46	53.09	98.7	104.6	109.9	101.5	104.5	99.5	91	96.2	94.2
P62715	Serine/threonine-protein phosphatase 2A catalytic subunit beta isoform OS=Mus musculus OX=10090 GN=Ppp2cb PE=1 SV=1	37	9	17	2	309	35.6	5.43	50.75	112.7	100.2	97.6	105.5	106.5	103	94.9	90.1	89.4
Q6ZPJ3	(E3-independent) E2 ubiquitin-conjugating enzyme UBE2O OS=Mus musculus OX=10090 GN=Ube2o PE=1 SV=3	14	17	17	17	1288	140.7	5.06	44.71	108.3	103.6	98.5	92.7	97.4	98	108.3	96.4	96.6
Q9JII6	Aldo-keto reductase family 1 member A1 OS=Mus musculus OX=10090 GN=Akr1a1 PE=1 SV=3	34	8	20	8	325	36.6	7.39	64.72	114.3	100.8	88.7	98.9	102.9	94.4	105.3	95.1	99.6
Q9CQN1	Heat shock protein 75 kDa, mitochondrial OS=Mus musculus OX=10090 GN=Trap1 PE=1 SV=1	24	14	22	13	706	80.2	6.68	66.04	71.8	92.9	86.4	86.2	94.5	90.7	108.8	92.8	176
Q9QYA2	Mitochondrial import receptor subunit TOM40 homolog OS=Mus musculus OX=10090 GN=Tomm40 PE=1 SV=3	25	7	21	7	361	37.9	7.74	56.5	85.9	104	106.3	96.4	97.8	101	93.1	105.2	110.4
Q80V26	Golgi-resident adenosine 3',5'-bisphosphate 3'-phosphatase OS=Mus musculus OX=10090 GN=Bpnt2 PE=1 SV=1	32	10	20	10	356	38.6	6.47	59.41	98.8	100.2	110	97	98.8	103.6	88.9	102.9	99.9
P35288	Ras-related protein Rab-23 OS=Mus musculus OX=10090 GN=Rab23 PE=1 SV=2	34	7	13	7	237	26.7	6.79	45.66	85.7	97.2	102.6	90.5	105.2	100.7	106.4	105.7	106
P63044	Vesicle-associated membrane protein 2 OS=Mus musculus OX=10090 GN=Vamp2 PE=1 SV=2	34	4	15	1	116	12.7	8.13	51.39	79.9	93.5	105.9	103.2	96.1	117.9	90.8	107.2	105.5
Q9CZX8	40S ribosomal protein S19 OS=Mus musculus OX=10090 GN=Rps19 PE=1 SV=3	52	10	36	10	145	16.1	10.4	99.74	119.9	108.5	116.5	102.2	94.7	96.6	76.3	91.9	93.5
Q8R0G9	Nuclear pore complex protein Nup133 OS=Mus musculus OX=10090 GN=Nup133 PE=1 SV=2	11	10	14	10	1155	128.5	5.2	50.21	102.5	101.9	99.2	94	104.1	93.8	103	93.1	108.4
P13020	Gelsolin OS=Mus musculus OX=10090 GN=Gsn PE=1 SV=3	19	15	38	15	780	85.9	6.18	90.04	88.2	98.5	100.1	101.9	108.9	100.9	97.3	101.7	102.6
Q8BRH0	Protein O-mannosyl-transferase TMTC3 OS=Mus musculus OX=10090 GN=Tmtc3 PE=1 SV=2	16	12	23	12	920	104.1	8.53	59.02	83.7	100.1	103.5	93.2	99.3	101.5	105	105.7	107.9
Q91X20	Set1/Ash2 histone methyltransferase complex subunit ASH2 OS=Mus musculus OX=10090 GN=Ash2l PE=1 SV=1	20	11	15	11	623	68.2	5.69	41.98	95.5	104.4	101.2	101.5	102.1	96.5	105.5	96.1	97.1
Q9QYE6	Golgin subfamily A member 5 OS=Mus musculus OX=10090 GN=Golga5 PE=1 SV=2	22	14	17	14	729	82.3	6.23	46.42	72.2	95.6	99	103.9	100.4	107.7	93	115.3	113
Q9Z2I9	Succinate--CoA ligase [ADP-forming] subunit beta, mitochondrial OS=Mus musculus OX=10090 GN=Sucla2 PE=1 SV=2	35	16	23	16	463	50.1	7.01	66.22	85.6	101.5	89.4	93	108.9	104.3	106.8	97.7	112.8
P14152	Malate dehydrogenase, cytoplasmic OS=Mus musculus OX=10090 GN=Mdh1 PE=1 SV=3	33	11	25	11	334	36.5	6.58	64.87	105.8	94.7	91	108.2	106.8	104.4	88.3	99.5	101.3
P17918	Proliferating cell nuclear antigen OS=Mus musculus OX=10090 GN=Pcna PE=1 SV=2	45	10	25	9	261	28.8	4.77	66.14	137.6	94	95.5	109.1	99.6	98.7	91.9	89.2	84.4
Q3UPL0	Protein transport protein Sec31A OS=Mus musculus OX=10090 GN=Sec31a PE=1 SV=2	12	15	28	15	1230	133.5	6.76	71.19	122.3	106.4	94.4	96.3	97.4	94.7	107.6	91.4	89.5
P24369	Peptidyl-prolyl cis-trans isomerase B OS=Mus musculus OX=10090 GN=Ppib PE=1 SV=2	41	10	33	9	216	23.7	9.55	86.18	86	106.8	113.7	106	110.6	101.8	88.7	98.3	88.2
P59764	Dedicator of cytokinesis protein 4 OS=Mus musculus OX=10090 GN=Dock4 PE=1 SV=1	10	17	18	17	1978	226.4	7.65	43.16	112.2	97.9	94.5	91.8	102.8	99.3	107.6	94.6	99.4
Q9JJ28	Protein flightless-1 homolog OS=Mus musculus OX=10090 GN=Flii PE=1 SV=1	13	16	19	16	1271	144.7	6.06	49.8	108.2	101.3	98.4	94.3	98.6	95.7	104.7	98.5	100.2
P97429	Annexin A4 OS=Mus musculus OX=10090 GN=Anxa4 PE=1 SV=4	34	10	31	9	319	35.9	5.57	72.12	108.9	112.7	108.8	95.3	86.3	110.2	85.4	86.4	106
Q61147	Ceruloplasmin OS=Mus musculus OX=10090 GN=Cp PE=1 SV=2	11	11	18	11	1061	121.1	5.85	47.95	80.7	97.1	103.4	105.9	110.2	108.6	96.7	101.3	96.1
Q9ER69	Pre-mRNA-splicing regulator WTAP OS=Mus musculus OX=10090 GN=Wtap PE=1 SV=3	36	13	19	13	396	44.2	5.25	42.67	88.9	101.6	99	106.3	106	108.1	92.4	92.1	105.6
Q9D2G2	Dihydrolipoyllysine-residue succinyltransferase component of 2-oxoglutarate dehydrogenase complex, mitochondrial OS=Mus musculus OX=10090 GN=Dlst PE=1 SV=1	31	13	24	13	454	49	8.95	54.68	67.7	102.8	97.3	100.3	110.3	115.9	90.1	106.2	109.5
Q61210	Rho guanine nucleotide exchange factor 1 OS=Mus musculus OX=10090 GN=Arhgef1 PE=1 SV=2	17	14	21	14	920	102.7	5.6	53.3	106.5	103.8	93.9	91.7	92.4	92.7	116.4	98.4	104.2
Q8BMD8	Calcium-binding mitochondrial carrier protein SCaMC-1 OS=Mus musculus OX=10090 GN=Slc25a24 PE=1 SV=1	28	16	33	16	475	52.9	7.43	73.44	89.8	103.4	103.4	104.5	98	104	97.6	102.1	97.3
Q9EPL8	Importin-7 OS=Mus musculus OX=10090 GN=Ipo7 PE=1 SV=2	12	9	15	9	1038	119.4	4.82	38.33	136.8	97.8	91.6	93.5	92.2	91.5	104.3	96.4	96
Q9Z247	Peptidyl-prolyl cis-trans isomerase FKBP9 OS=Mus musculus OX=10090 GN=Fkbp9 PE=1 SV=1	21	12	24	11	570	63	5.21	67.2	82.1	101.5	99.7	105.9	108.2	108.4	91.3	98.1	104.8
P98078	Disabled homolog 2 OS=Mus musculus OX=10090 GN=Dab2 PE=1 SV=2	18	12	17	12	766	82.3	6.1	56.03	87.1	103.1	97.8	102.7	110.6	93.4	100.2	105.4	99.7
Q6PB44	Tyrosine-protein phosphatase non-receptor type 23 OS=Mus musculus OX=10090 GN=Ptpn23 PE=1 SV=2	11	15	19	15	1692	185.1	6.8	45.63	111.1	100.2	92.4	98.3	93.5	99.6	101.2	100.6	103.2
Q6P4S8	Integrator complex subunit 1 OS=Mus musculus OX=10090 GN=Ints1 PE=1 SV=2	10	19	20	19	2195	245	6.28	44.94	109	104.5	91.4	94.8	97.5	96.2	107.4	96.6	102.6
P62071	Ras-related protein R-Ras2 OS=Mus musculus OX=10090 GN=Rras2 PE=1 SV=1	65	12	29	11	204	23.4	6.01	72.42	92.9	113	108.5	94.2	99.5	97.6	102.3	96.1	95.8
Q6PHZ2	Calcium/calmodulin-dependent protein kinase type II subunit delta OS=Mus musculus OX=10090 GN=Camk2d PE=1 SV=1	24	9	31	7	499	56.3	7.25	76.4	118.8	94.3	94.7	86.7	98.3	95.4	118.2	94.1	99.6
Q9JLV5	Cullin-3 OS=Mus musculus OX=10090 GN=Cul3 PE=1 SV=1	17	15	19	15	768	88.9	8.46	42.98	115.9	93.9	92.7	99.3	103.5	89.8	107.6	101.1	96.2
Q80TH2	Erbin OS=Mus musculus OX=10090 GN=Erbin PE=1 SV=3	11	12	20	11	1402	157.2	5.69	49.15	84.2	96.5	95.8	95.6	96.1	100.9	111.4	106.8	112.8
Q8CI04	Conserved oligomeric Golgi complex subunit 3 OS=Mus musculus OX=10090 GN=Cog3 PE=1 SV=3	19	13	23	13	820	93.2	5.78	52.67	105.6	106.9	96.3	95.4	97	96.9	108.3	97.4	96.2
Q9Z2B9	Ribosomal protein S6 kinase alpha-4 OS=Mus musculus OX=10090 GN=Rps6ka4 PE=1 SV=2	21	14	17	13	773	85.6	8.27	43.51	116.1	104	102.9	104.3	93.3	94.8	100.9	89.5	94.1
Q8C7X2	ER membrane protein complex subunit 1 OS=Mus musculus OX=10090 GN=Emc1 PE=1 SV=1	16	14	28	14	997	111.5	7.43	68.83	91.5	100.9	101.7	94	101	105.2	104.9	101.7	99
Q7TNV0	Protein DEK OS=Mus musculus OX=10090 GN=Dek PE=1 SV=1	24	12	27	12	380	43.1	6.86	58.51	83.2	103.5	100.7	102.6	103.4	102.8	101.9	104.7	97.2
Q8VDP4	Cell cycle and apoptosis regulator protein 2 OS=Mus musculus OX=10090 GN=Ccar2 PE=1 SV=2	23	16	21	16	922	102.9	5.25	45.05	105.8	108.1	95.5	100.7	93.8	104.1	98.4	95.3	98.4
Q9QWL7	Keratin, type I cytoskeletal 17 OS=Mus musculus OX=10090 GN=Krt17 PE=1 SV=3	27	14	18	7	433	48.1	5.06	55.94	110.1	83.5	109.6	83.9	67	138.2	125.1	98	84.7
Q8VBZ3	Cleft lip and palate transmembrane protein 1 homolog OS=Mus musculus OX=10090 GN=Clptm1 PE=1 SV=1	14	11	24	11	664	75.2	6.3	50	87.3	100.3	112.4	96.5	98.8	113.6	95.8	103.1	92.1
P14094	Sodium/potassium-transporting ATPase subunit beta-1 OS=Mus musculus OX=10090 GN=Atp1b1 PE=1 SV=1	33	11	26	11	304	35.2	8.65	64.2	90.6	102.5	111.9	102.4	94.8	103.2	93.4	105.5	95.6
P27601	Guanine nucleotide-binding protein subunit alpha-13 OS=Mus musculus OX=10090 GN=Gna13 PE=1 SV=1	38	14	26	12	377	44	8.21	69.62	78.4	94	102.9	97.9	100	102.2	107.4	108.8	108.3
Q5DTM8	E3 ubiquitin-protein ligase BRE1A OS=Mus musculus OX=10090 GN=Rnf20 PE=1 SV=2	17	15	20	12	973	113.5	5.96	45.63	103	104.9	102.5	107.8	92.9	95.6	102.9	94.6	95.9
Q61686	Chromobox protein homolog 5 OS=Mus musculus OX=10090 GN=Cbx5 PE=1 SV=1	49	12	18	12	191	22.2	5.86	45.43	81.1	89.3	105.3	100.9	98	101.4	94.5	116.8	112.8
Q9ESZ8	General transcription factor II-I OS=Mus musculus OX=10090 GN=Gtf2i PE=1 SV=3	16	15	18	15	998	112.2	6.55	46.74	91.3	103.5	96.9	104.1	100.4	96.5	105.4	97.8	103.9
Q923T9	Calcium/calmodulin-dependent protein kinase type II subunit gamma OS=Mus musculus OX=10090 GN=Camk2g PE=1 SV=1	26	10	23	7	529	59.6	7.58	54.33	117.8	98.9	93.8	91.4	98.7	91.3	113.8	94.2	100.1
O88643	Serine/threonine-protein kinase PAK 1 OS=Mus musculus OX=10090 GN=Pak1 PE=1 SV=1	25	10	18	7	545	60.7	5.74	50.75	116.2	98.2	100.8	102.7	92.6	88.4	98.3	111.3	91.5
O35226	26S proteasome non-ATPase regulatory subunit 4 OS=Mus musculus OX=10090 GN=Psmd4 PE=1 SV=1	36	10	16	10	376	40.7	4.79	52.16	115.7	104.6	147.2	130.9	94.3	79.1	71.9	76.6	79.8
Q8VDW0	ATP-dependent RNA helicase DDX39A OS=Mus musculus OX=10090 GN=Ddx39a PE=1 SV=1	32	15	35	8	427	49	5.68	79.88	99.3	105.2	105.7	101.2	100.5	96.7	97.2	94.1	100.2
Q9D0F6	Replication factor C subunit 5 OS=Mus musculus OX=10090 GN=Rfc5 PE=1 SV=1	33	9	18	9	339	38.1	7.81	59.37	108.8	99.5	96.2	99.7	100.4	99.5	101.7	96	98.2
Q9CRC8	Leucine-rich repeat-containing protein 40 OS=Mus musculus OX=10090 GN=Lrrc40 PE=1 SV=2	30	14	19	14	602	68	6.89	46.31	111.1	105.6	96.3	103.8	94.7	100.8	110.1	89.7	87.8
Q9DCT2	NADH dehydrogenase [ubiquinone] iron-sulfur protein 3, mitochondrial OS=Mus musculus OX=10090 GN=Ndufs3 PE=1 SV=2	31	9	21	9	263	30.1	7.17	57.73	73.1	97	98.9	104.6	101.4	102.3	101.4	111.7	109.6
Q9DC23	DnaJ homolog subfamily C member 10 OS=Mus musculus OX=10090 GN=Dnajc10 PE=1 SV=2	18	12	21	12	793	90.5	6.96	50.93	92.7	102	108	98.3	105.8	101.7	102.7	91.6	97.2
Q61235	Beta-2-syntrophin OS=Mus musculus OX=10090 GN=Sntb2 PE=1 SV=2	28	12	17	12	520	56.3	8.69	52.25	80.4	95	93.9	95.2	110.4	101.2	110.5	109.9	103.5
Q80UM3	N-alpha-acetyltransferase 15, NatA auxiliary subunit OS=Mus musculus OX=10090 GN=Naa15 PE=1 SV=1	19	18	22	16	865	100.9	7.62	54.83	142.5	93	90.4	89.5	96.6	90	109	96.5	92.4
Q80XU3	Nuclear ubiquitous casein and cyclin-dependent kinase substrate 1 OS=Mus musculus OX=10090 GN=Nucks1 PE=1 SV=1	38	9	19	9	234	26.3	5.14	51.65	70.7	102.9	111.4	104.3	95.9	98.6	84.3	111.7	120.1
Q7TT50	Serine/threonine-protein kinase MRCK beta OS=Mus musculus OX=10090 GN=Cdc42bpb PE=1 SV=2	11	18	19	16	1713	194.6	6.46	41.69	111.9	106.9	97	97	96.3	95.3	103.9	96.7	94.9
Q99MD9	Nuclear autoantigenic sperm protein OS=Mus musculus OX=10090 GN=Nasp PE=1 SV=2	15	12	19	12	773	83.9	4.37	55.61	112	120.1	102.4	96.1	94.6	105.3	97.3	83	89.2
Q9Z1D1	Eukaryotic translation initiation factor 3 subunit G OS=Mus musculus OX=10090 GN=Eif3g PE=1 SV=2	33	9	17	9	320	35.6	5.9	52.58	108.5	95.5	99.4	98	97.5	95.9	97.4	106.7	101.1
Q8JZZ7	Adhesion G protein-coupled receptor L2 OS=Mus musculus OX=10090 GN=Adgrl2 PE=1 SV=3	11	12	17	12	1487	166.5	6.71	45.47	74.7	100.9	101	107.2	107.3	107.2	87	108.4	106.4
Q3TPX4	Exocyst complex component 5 OS=Mus musculus OX=10090 GN=Exoc5 PE=1 SV=2	21	16	20	16	708	81.7	6.71	47.76	111	98.4	96.2	96.6	99.9	94.4	113.9	95	94.4
Q99ME9	Nucleolar GTP-binding protein 1 OS=Mus musculus OX=10090 GN=Gtpbp4 PE=1 SV=3	22	14	23	14	634	74.1	9.52	60.82	111.7	98.3	97.2	98	95.5	100.3	106.3	97.8	95
P97855	Ras GTPase-activating protein-binding protein 1 OS=Mus musculus OX=10090 GN=G3bp1 PE=1 SV=1	32	9	19	8	465	51.8	5.59	48.37	74.5	92.2	88.3	112.3	104.5	106.8	95.3	109	117.2
Q922U1	U4/U6 small nuclear ribonucleoprotein Prp3 OS=Mus musculus OX=10090 GN=Prpf3 PE=1 SV=1	26	15	22	15	683	77.4	9.5	58.29	113.5	95	107.5	98.4	91.2	98.6	102.9	98.8	94.2
Q62376	U1 small nuclear ribonucleoprotein 70 kDa OS=Mus musculus OX=10090 GN=Snrnp70 PE=1 SV=2	27	13	28	13	448	52	9.94	71.48	85.7	92.1	104.1	108.5	101.7	102.3	97.5	102.5	105.8
Q99KK7	Dipeptidyl peptidase 3 OS=Mus musculus OX=10090 GN=Dpp3 PE=1 SV=2	18	13	20	13	738	82.8	5.38	53.02	111.8	106.1	95.2	99.4	106.6	100.1	98.7	89.6	92.4
D3YXK2	Scaffold attachment factor B1 OS=Mus musculus OX=10090 GN=Safb PE=1 SV=2	17	16	27	13	937	105	5.35	53.73	55.2	93.3	99	108.4	100.8	95.8	109.3	123.8	114.4
Q9CZ30	Obg-like ATPase 1 OS=Mus musculus OX=10090 GN=Ola1 PE=1 SV=1	33	12	21	12	396	44.7	7.81	53.07	113.5	94.2	92.5	93.5	98.8	91.1	106.4	100.3	109.7
Q8R326	Paraspeckle component 1 OS=Mus musculus OX=10090 GN=Pspc1 PE=1 SV=1	28	12	17	12	523	58.7	6.67	46.88	70.7	93.3	89.8	109.2	98.5	100.3	116.4	108.8	113
P58462	Forkhead box protein P1 OS=Mus musculus OX=10090 GN=Foxp1 PE=1 SV=1	13	7	12	7	705	78.8	6.67	34.99	91.6	101.2	94	105.1	98.5	104.3	114.2	98.5	92.5
P13439	Uridine 5'-monophosphate synthase OS=Mus musculus OX=10090 GN=Umps PE=1 SV=3	27	15	26	15	481	52.3	6.61	65.55	111.6	108.2	94.2	97.4	98.2	95	110.1	94.7	90.7
Q8C1A5	Thimet oligopeptidase OS=Mus musculus OX=10090 GN=Thop1 PE=1 SV=1	21	15	19	14	687	78	6.06	50.44	107.6	88.9	89.9	101.6	106.4	99.3	103.4	105.8	97.1
Q64012	RNA-binding protein Raly OS=Mus musculus OX=10090 GN=Raly PE=1 SV=3	36	12	28	12	312	33.2	8.84	89.19	92.2	99.3	104.6	98.5	95.4	107	96.6	105.7	100.7
Q3V1T4	Prolyl 3-hydroxylase 1 OS=Mus musculus OX=10090 GN=P3h1 PE=1 SV=2	19	13	19	11	739	83.6	5.14	42.38	85	101.9	101.9	102.4	101.8	103	95.9	108	100.1
O70310	Glycylpeptide N-tetradecanoyltransferase 1 OS=Mus musculus OX=10090 GN=Nmt1 PE=1 SV=1	18	8	19	6	496	56.9	8	53.06	93.3	96.7	95.4	110.7	108.1	94.6	105.2	98.1	97.8
P51863	V-type proton ATPase subunit d 1 OS=Mus musculus OX=10090 GN=Atp6v0d1 PE=1 SV=2	36	11	30	11	351	40.3	5	82.8	79.6	101.2	99.1	98.5	99.9	102.9	111	102.8	105
P35441	Thrombospondin-1 OS=Mus musculus OX=10090 GN=Thbs1 PE=1 SV=1	13	13	19	13	1170	129.6	4.96	48.59	96.7	104.5	97.8	101.5	100.7	97.8	103.3	96.5	101.3
B9EJ86	Oxysterol-binding protein-related protein 8 OS=Mus musculus OX=10090 GN=Osbpl8 PE=1 SV=1	16	12	24	10	889	101.2	6.96	57.42	88	94.7	109.1	97.6	103.1	95.6	100.8	105	106
P12367	cAMP-dependent protein kinase type II-alpha regulatory subunit OS=Mus musculus OX=10090 GN=Prkar2a PE=1 SV=2	23	7	16	5	401	45.4	4.89	43.78	93.2	95.1	100.1	107.1	92.6	95.9	104.4	110.6	100.9
Q9D0F9	Phosphoglucomutase-1 OS=Mus musculus OX=10090 GN=Pgm1 PE=1 SV=4	28	14	22	14	562	61.4	6.57	47.36	115.2	89.9	96.5	106.9	103.5	97.4	89.5	101.7	99.6
Q9QYS9	Protein quaking OS=Mus musculus OX=10090 GN=Qki PE=1 SV=1	28	10	19	10	341	37.6	8.56	51.7	85.1	97.2	99	108	102.5	98.3	106.5	98.7	104.6
O35857	Mitochondrial import inner membrane translocase subunit TIM44 OS=Mus musculus OX=10090 GN=Timm44 PE=1 SV=2	27	12	23	12	452	51.1	8.13	62.93	84	95.6	99.3	98.5	101.5	98.4	101.8	106.8	114
P62814	V-type proton ATPase subunit B, brain isoform OS=Mus musculus OX=10090 GN=Atp6v1b2 PE=1 SV=1	36	14	22	14	511	56.5	5.81	46.12	119.1	104.1	102.7	107.2	97.6	94.8	87.2	96.9	90.6
P32233	Developmentally-regulated GTP-binding protein 1 OS=Mus musculus OX=10090 GN=Drg1 PE=1 SV=1	40	11	13	10	367	40.5	8.9	38.51	92.9	104.3	101	99	107.6	95.3	104.1	98.5	97.4
Q9QYB1	Chloride intracellular channel protein 4 OS=Mus musculus OX=10090 GN=Clic4 PE=1 SV=3	58	9	22	9	253	28.7	5.59	55.24	111.6	95.5	92.4	105.7	104.1	92.6	100.2	94	103.9
Q9DBC7	cAMP-dependent protein kinase type I-alpha regulatory subunit OS=Mus musculus OX=10090 GN=Prkar1a PE=1 SV=3	29	11	23	11	381	43.2	5.35	61.34	95.1	93.5	97.2	98.5	91.7	99	103.6	109.3	112.2
Q921E2	Ras-related protein Rab-31 OS=Mus musculus OX=10090 GN=Rab31 PE=1 SV=1	57	9	23	7	194	21.3	7.4	72.94	92.3	107	108	97.8	102.2	101.2	104.8	91.8	94.8
Q9D6R2	Isocitrate dehydrogenase [NAD] subunit alpha, mitochondrial OS=Mus musculus OX=10090 GN=Idh3a PE=1 SV=1	32	11	26	11	366	39.6	6.73	77	88.6	101.1	88.8	91.9	110.7	104.4	107.8	95.1	111.6
Q80XR2	Calcium-transporting ATPase type 2C member 1 OS=Mus musculus OX=10090 GN=Atp2c1 PE=1 SV=2	17	12	15	12	918	100.2	6.83	42.9	81.8	96.2	102.2	100.2	108.1	105.2	103.6	101.9	100.8
Q91W90	Thioredoxin domain-containing protein 5 OS=Mus musculus OX=10090 GN=Txndc5 PE=1 SV=2	24	9	17	9	417	46.4	5.78	60.66	68.8	106.8	106.6	103.5	120.8	103.1	94.5	96.1	99.7
Q80TV8	CLIP-associating protein 1 OS=Mus musculus OX=10090 GN=Clasp1 PE=1 SV=2	14	17	18	15	1535	169.1	9.03	39.62	107.6	93.2	90.4	97.7	105	96.1	105.8	103.5	100.7
Q8R001	Microtubule-associated protein RP/EB family member 2 OS=Mus musculus OX=10090 GN=Mapre2 PE=1 SV=1	33	8	12	7	326	36.9	5.38	49.83	112.5	104.8	106.6	98	96.5	103.9	101.1	87.4	89
P46638	Ras-related protein Rab-11B OS=Mus musculus OX=10090 GN=Rab11b PE=1 SV=3	56	11	31	2	218	24.5	5.94	85.19	87.3	98.5	112.3	105.6	99.6	107.9	88.4	107	93.4
Q61576	Peptidyl-prolyl cis-trans isomerase FKBP10 OS=Mus musculus OX=10090 GN=Fkbp10 PE=1 SV=2	25	17	24	16	581	64.7	5.64	50.15	88.5	107.2	101.5	100.9	106.8	102.1	96	92.8	104.2
P55302	Alpha-2-macroglobulin receptor-associated protein OS=Mus musculus OX=10090 GN=Lrpap1 PE=1 SV=1	38	17	33	17	360	42.2	7.87	71.88	67	106.3	106.4	108.8	101.4	107.4	92.7	103.4	106.4
Q3THK7	GMP synthase [glutamine-hydrolyzing] OS=Mus musculus OX=10090 GN=Gmps PE=1 SV=2	25	14	18	14	693	76.7	6.73	44.31	112.3	105.5	94.1	102.4	92.4	93.5	111.4	91.1	97.4
Q9R0Q3	Transmembrane emp24 domain-containing protein 2 OS=Mus musculus OX=10090 GN=Tmed2 PE=1 SV=1	42	8	28	8	201	22.7	5.17	74.6	90	103.6	107.2	103	95.8	109.5	89	108.2	93.7
P63087	Serine/threonine-protein phosphatase PP1-gamma catalytic subunit OS=Mus musculus OX=10090 GN=Ppp1cc PE=1 SV=1	46	11	21	2	323	37	6.54	64.65	99.7	100.4	98.2	107.1	107.1	95.8	99.2	92.3	100.2
Q8K4L3	Supervillin OS=Mus musculus OX=10090 GN=Svil PE=1 SV=1	10	18	21	18	2170	243	6.87	36.54	95.7	103.6	93.8	92.7	104.8	101.1	108.4	98.2	101.8
P35486	Pyruvate dehydrogenase E1 component subunit alpha, somatic form, mitochondrial OS=Mus musculus OX=10090 GN=Pdha1 PE=1 SV=1	34	13	23	13	390	43.2	8.19	54.71	75.3	101.8	87.7	93.2	109.8	102.4	112.5	100.1	117.3
Q9WUD1	STIP1 homology and U box-containing protein 1 OS=Mus musculus OX=10090 GN=Stub1 PE=1 SV=1	51	14	21	14	304	34.9	6.01	53.21	95.5	106	104.2	98	102.9	100.7	103.4	91	98.4
Q9CQF9	Prenylcysteine oxidase OS=Mus musculus OX=10090 GN=Pcyox1 PE=1 SV=1	16	7	15	7	505	56.5	6.92	52.16	75.9	103	109.3	101.3	103.2	108	95.2	105.3	98.7
P23242	Gap junction alpha-1 protein OS=Mus musculus OX=10090 GN=Gja1 PE=1 SV=2	24	7	13	7	382	43	8.76	45.25	70	92.5	108.6	104.9	101.8	103.9	106.4	102.7	109.2
O35344	Importin subunit alpha-4 OS=Mus musculus OX=10090 GN=Kpna3 PE=1 SV=1	25	9	20	5	521	57.7	4.94	58.56	103.6	94.2	100.9	97.5	101.3	99.2	93.6	103.5	106.1
Q8BL97	Serine/arginine-rich splicing factor 7 OS=Mus musculus OX=10090 GN=Srsf7 PE=1 SV=1	31	10	32	9	267	30.8	11.9	84.89	138.1	87.8	104.5	99.5	96.1	95.8	91.9	98.4	87.9
P28271	Cytoplasmic aconitate hydratase OS=Mus musculus OX=10090 GN=Aco1 PE=1 SV=3	24	18	23	17	889	98.1	7.5	47.6	115.5	107.7	96.6	102.5	102.1	101.2	99.5	87.1	87.8
Q8VD04	GRIP1-associated protein 1 OS=Mus musculus OX=10090 GN=Gripap1 PE=1 SV=1	18	13	16	13	806	92.7	5.25	41.02	96.1	95.6	97.8	99.6	94.8	107.2	104.4	98.9	105.7
Q8CFQ3	RNA helicase aquarius OS=Mus musculus OX=10090 GN=Aqr PE=1 SV=2	12	14	18	14	1481	170.2	6.27	47.23	106.3	98	94.7	97.4	98.6	95	100.8	104	105.1
O88543	COP9 signalosome complex subunit 3 OS=Mus musculus OX=10090 GN=Cops3 PE=1 SV=3	24	8	15	8	423	47.8	6.65	49.13	118.2	97.5	96.3	98.5	104	95.7	96	104.1	89.8
Q61102	ATP-binding cassette sub-family B member 7, mitochondrial OS=Mus musculus OX=10090 GN=Abcb7 PE=1 SV=3	18	11	18	11	752	82.5	9.32	49.8	92.5	101.2	102	91.5	94.4	109.2	104.5	101.4	103.4
P63154	Crooked neck-like protein 1 OS=Mus musculus OX=10090 GN=Crnkl1 PE=1 SV=1	26	17	19	17	690	83.4	6.93	43.12	92.4	97.2	94.5	100.2	101.1	101.4	106.7	102.8	103.6
Q8BP67	60S ribosomal protein L24 OS=Mus musculus OX=10090 GN=Rpl24 PE=1 SV=2	36	9	40	9	157	17.8	11.25	97.44	135	106	105.5	94.2	90.8	98.6	93.3	92.2	84.2
P99027	60S acidic ribosomal protein P2 OS=Mus musculus OX=10090 GN=Rplp2 PE=1 SV=3	68	4	25	4	115	11.6	4.54	94.37	106.6	100.3	86.7	90.9	106.6	111.5	96.9	81.6	119
Q05CL8	La-related protein 7 OS=Mus musculus OX=10090 GN=Larp7 PE=1 SV=2	23	13	21	13	570	64.8	9.54	59.15	116.2	101.4	105.6	93.4	96.8	92.8	99.2	97.1	97.4
A2APV2	Formin-like protein 2 OS=Mus musculus OX=10090 GN=Fmnl2 PE=1 SV=2	12	13	17	9	1086	123	7.53	45.72	104.4	95	102.1	99.3	107	97.2	89.2	99.6	106.2
Q9EP69	Phosphatidylinositol-3-phosphatase SAC1 OS=Mus musculus OX=10090 GN=Sacm1l PE=1 SV=1	19	12	21	12	587	66.9	7.3	63.82	80.4	102.3	101.5	95.1	102.3	98.9	111.9	102.1	105.5
B2RXC1	Trafficking protein particle complex subunit 11 OS=Mus musculus OX=10090 GN=Trappc11 PE=1 SV=1	14	12	18	12	1133	128.3	7.58	44.51	118.3	103.1	96.9	90.4	100.5	95.6	109	95.2	91.1
Q99KI3	ER membrane protein complex subunit 3 OS=Mus musculus OX=10090 GN=Emc3 PE=1 SV=3	40	9	21	9	261	30	6.81	53.49	87.4	98.4	107.4	104	92	91.5	100.3	110.7	108.3
P59279	Ras-related protein Rab-2B OS=Mus musculus OX=10090 GN=Rab2b PE=1 SV=1	37	7	24	2	216	24.2	6.68	76.76	82.2	92.7	109	82.3	110.1	107.8	109	109.4	97.5
P63330	Serine/threonine-protein phosphatase 2A catalytic subunit alpha isoform OS=Mus musculus OX=10090 GN=Ppp2ca PE=1 SV=1	37	9	15	2	309	35.6	5.54	45.63	119.3	106.3	93	96.5	102.8	101.9	103.3	83.4	93.7
P60766	Cell division control protein 42 homolog OS=Mus musculus OX=10090 GN=Cdc42 PE=1 SV=2	42	7	29	6	191	21.2	6.55	89.55	84.4	107	111.6	103.5	99.5	97.3	106.6	91.2	98.8
Q80Y17	Lethal(2) giant larvae protein homolog 1 OS=Mus musculus OX=10090 GN=Llgl1 PE=1 SV=1	13	11	13	11	1036	112.5	6.48	42.08	104.9	99.8	92.6	92.6	110.3	88.6	108.5	102	100.8
Q9Z2N8	Actin-like protein 6A OS=Mus musculus OX=10090 GN=Actl6a PE=1 SV=2	26	9	17	9	429	47.4	5.6	51.2	97.8	101.4	95.3	101.7	104	96.7	98.9	101.9	102.3
Q9R0N0	Galactokinase OS=Mus musculus OX=10090 GN=Galk1 PE=1 SV=2	20	7	17	7	392	42.3	5.26	55.03	121.5	112.8	108.8	94.2	96.7	93.8	94.4	85.9	92
E9Q557	Desmoplakin OS=Mus musculus OX=10090 GN=Dsp PE=1 SV=1	6	16	18	16	2883	332.7	6.8	39.9	99.4	89.2	100.6	89.1	83.3	116.3	114.8	108.5	98.8
P06151	L-lactate dehydrogenase A chain OS=Mus musculus OX=10090 GN=Ldha PE=1 SV=3	27	9	20	7	332	36.5	7.74	59.46	117.3	86.6	92.4	107.3	105.8	97.3	89.7	105.1	98.6
P15116	Cadherin-2 OS=Mus musculus OX=10090 GN=Cdh2 PE=1 SV=2	17	10	18	10	906	99.7	4.78	46.51	72.6	102.7	111.8	108.2	99.3	98.3	86.3	110.7	110.2
Q8R5M8	Cell adhesion molecule 1 OS=Mus musculus OX=10090 GN=Cadm1 PE=1 SV=2	21	7	11	7	456	49.8	5.03	40	76.8	96.7	97.2	113.4	105.5	103.4	94.1	101	111.9
P84091	AP-2 complex subunit mu OS=Mus musculus OX=10090 GN=Ap2m1 PE=1 SV=1	31	13	27	13	435	49.6	9.54	70.51	134.1	91.4	103.6	94.3	103.5	93.8	90.9	98.4	89.9
Q9QZF2	Glypican-1 OS=Mus musculus OX=10090 GN=Gpc1 PE=1 SV=1	29	12	15	11	557	61.3	7.05	44.34	97.7	101.3	105.7	102.4	99.8	109.1	89.1	99.7	95.2
C0HKD9	Microfibrillar-associated protein 1B OS=Mus musculus OX=10090 GN=Mfap1b PE=1 SV=1	31	9	12	9	439	51.9	4.98	40.28	62.9	100.1	107.3	113.6	104.2	105	88.2	106.9	111.9
P61294	Ras-related protein Rab-6B OS=Mus musculus OX=10090 GN=Rab6b PE=1 SV=1	55	9	21	3	208	23.4	5.53	47.74	99.5	87.5	93.6	98.5	108.2	108.8	96.9	107.7	99.3
Q9CQD1	Ras-related protein Rab-5A OS=Mus musculus OX=10090 GN=Rab5a PE=1 SV=1	53	8	24	5	215	23.6	8.15	66.32	85.9	101.3	104.9	96.9	100.7	102.6	90	108.8	108.8
Q9JMA1	Ubiquitin carboxyl-terminal hydrolase 14 OS=Mus musculus OX=10090 GN=Usp14 PE=1 SV=3	33	14	22	14	493	56	5.24	43.87	128.7	105.7	98.2	97.1	92.4	87.2	100.2	95.8	94.7
P70336	Rho-associated protein kinase 2 OS=Mus musculus OX=10090 GN=Rock2 PE=1 SV=1	15	19	19	13	1388	160.5	5.99	36.43	110.8	91.2	94.3	101.3	107.2	104.4	106.5	96.3	88
Q91ZJ5	UTP--glucose-1-phosphate uridylyltransferase OS=Mus musculus OX=10090 GN=Ugp2 PE=1 SV=3	32	13	18	13	508	56.9	7.61	51.52	121.5	97.8	95.9	100.1	98.9	94.1	97.9	104.9	89
Q9Z2U1	Proteasome subunit alpha type-5 OS=Mus musculus OX=10090 GN=Psma5 PE=1 SV=1	44	7	17	7	241	26.4	4.79	49.14	105	105.3	104.4	106.3	99.5	102.5	91.4	97	88.4
Q99JB8	Protein kinase C and casein kinase II substrate protein 3 OS=Mus musculus OX=10090 GN=Pacsin3 PE=1 SV=1	32	13	20	13	424	48.6	6.1	52.67	76.5	102.4	105.9	104	101.3	99.3	101.7	102	106.9
Q9WTK5	Nuclear factor NF-kappa-B p100 subunit OS=Mus musculus OX=10090 GN=Nfkb2 PE=1 SV=1	14	10	19	9	899	96.8	6.37	51.43	96.4	101.1	98.6	95.1	100.1	98.9	108.3	99.2	102.3
Q8BXA1	Golgi integral membrane protein 4 OS=Mus musculus OX=10090 GN=Golim4 PE=1 SV=1	20	14	20	14	655	76.7	4.83	60.47	92.5	103.3	109.1	100.2	95.3	101.9	89.2	108.5	100
Q8BJY1	26S proteasome non-ATPase regulatory subunit 5 OS=Mus musculus OX=10090 GN=Psmd5 PE=1 SV=4	28	12	28	12	504	55.9	5.21	78.84	119.8	101.5	93.2	93	97.6	94.3	105.5	100.7	94.5
Q6PR54	Telomere-associated protein RIF1 OS=Mus musculus OX=10090 GN=Rif1 PE=1 SV=2	7	14	19	14	2419	266.1	5.57	45.7	104.3	94.7	96.4	103.9	94.7	99.7	99.9	101.7	104.7
Q3TJZ6	Protein FAM98A OS=Mus musculus OX=10090 GN=Fam98a PE=1 SV=1	17	7	19	5	515	55	8.95	62.98	97.3	101.3	100.9	98.3	106.6	99.4	97.5	103.4	95.4
Q9QXG4	Acetyl-coenzyme A synthetase, cytoplasmic OS=Mus musculus OX=10090 GN=Acss2 PE=1 SV=2	19	13	17	13	701	78.8	6.64	46.93	111.4	99.4	93.3	98.9	109.9	101.2	104.4	90.3	91.2
P46978	Dolichyl-diphosphooligosaccharide--protein glycosyltransferase subunit STT3A OS=Mus musculus OX=10090 GN=Stt3a PE=1 SV=1	17	14	28	14	705	80.5	8.1	65.23	93.6	104.6	104.4	98.2	95.3	107.8	97	96.8	102.2
Q9ER72	Cysteine--tRNA ligase, cytoplasmic OS=Mus musculus OX=10090 GN=Cars1 PE=1 SV=2	21	14	19	14	831	94.8	6.76	44.18	109.5	101.2	108.1	93.8	99.1	93.3	86.9	102.4	105.8
O08912	Polypeptide N-acetylgalactosaminyltransferase 1 OS=Mus musculus OX=10090 GN=Galnt1 PE=1 SV=1	25	11	19	11	559	64.2	7.71	47.4	89.2	103.3	100.8	99.9	103.8	101.5	105	93.8	102.8
Q9DBF1	Alpha-aminoadipic semialdehyde dehydrogenase OS=Mus musculus OX=10090 GN=Aldh7a1 PE=1 SV=4	23	8	18	8	539	58.8	7.47	46.72	87.9	108.9	100.6	92	103.1	106.7	99.4	92.9	108.5
Q8CDG3	Deubiquitinating protein VCPIP1 OS=Mus musculus OX=10090 GN=Vcpip1 PE=1 SV=1	12	12	13	12	1220	134.4	7.17	34.97	103.5	97.5	93	90.7	95.3	100.4	123.3	91.7	104.5
P46938	Transcriptional coactivator YAP1 OS=Mus musculus OX=10090 GN=Yap1 PE=1 SV=2	44	13	20	13	488	52.4	5.11	43.12	91.5	101.8	105.4	103.7	110.5	96.6	87.4	104.3	98.8
P05202	Aspartate aminotransferase, mitochondrial OS=Mus musculus OX=10090 GN=Got2 PE=1 SV=1	26	12	34	12	430	47.4	9	95.26	116.9	94.5	90.9	92.5	108.7	100.9	95.9	99.1	100.5
Q99KY4	Cyclin-G-associated kinase OS=Mus musculus OX=10090 GN=Gak PE=1 SV=2	12	13	15	13	1305	143.6	5.73	42.17	102.6	102.5	93.6	104.7	95.6	98.1	112.7	97.8	92.4
Q99K41	EMILIN-1 OS=Mus musculus OX=10090 GN=Emilin1 PE=1 SV=1	13	11	18	11	1017	107.5	5.3	48.29	76.7	99.1	103.6	105.5	108.1	101.7	104.7	100.5	100.2
P61202	COP9 signalosome complex subunit 2 OS=Mus musculus OX=10090 GN=Cops2 PE=1 SV=1	31	12	17	12	443	51.6	5.53	43.01	116	102.7	100	100.4	98.5	93.6	97.6	100.1	91.1
Q5XG71	Small subunit processome component 20 homolog OS=Mus musculus OX=10090 GN=Utp20 PE=1 SV=2	7	16	17	16	2788	317.5	8.09	43.69	112.1	109.6	92.4	91.3	100.7	95.3	93.9	97.3	107.4
Q9CSN1	SNW domain-containing protein 1 OS=Mus musculus OX=10090 GN=Snw1 PE=1 SV=3	27	14	16	14	536	61.4	9.48	41.55	54.8	95.7	101.4	112	102.8	105.2	101.4	114	112.7
Q9QUI0	Transforming protein RhoA OS=Mus musculus OX=10090 GN=Rhoa PE=1 SV=1	44	8	39	4	193	21.8	6.1	85.57	95.2	104.5	107.4	97.5	104	100.3	98.9	92.1	100.2
P55258	Ras-related protein Rab-8A OS=Mus musculus OX=10090 GN=Rab8a PE=1 SV=2	59	12	26	7	207	23.7	9.07	67.19	97.9	100.8	108	95.9	95.5	111.5	95.3	100.3	94.8
Q8CC88	von Willebrand factor A domain-containing protein 8 OS=Mus musculus OX=10090 GN=Vwa8 PE=1 SV=2	10	16	18	16	1905	213.3	6.6	39.31	94.7	102.2	100.5	99.3	98.1	101.1	101.9	97.3	105
P83887	Tubulin gamma-1 chain OS=Mus musculus OX=10090 GN=Tubg1 PE=1 SV=1	31	12	20	12	451	51.1	6.02	51.88	127.9	97.7	89.7	98.4	98.7	94.1	105.8	94.2	93.5
Q9CQC6	Basic leucine zipper and W2 domain-containing protein 1 OS=Mus musculus OX=10090 GN=Bzw1 PE=1 SV=1	34	15	25	15	419	48	5.92	61.96	106.7	107.8	103.3	98.1	98.1	99.3	102.3	95.6	89
Q0VBL3	RNA-binding protein 15 OS=Mus musculus OX=10090 GN=Rbm15 PE=1 SV=1	18	13	18	13	962	105.7	10.08	41.91	93.9	103	101.2	98.3	100.7	95.6	100	102.8	104.6
P62889	60S ribosomal protein L30 OS=Mus musculus OX=10090 GN=Rpl30 PE=1 SV=2	40	6	33	6	115	12.8	9.63	112.83	125.1	105.4	108.2	93.3	96.6	99	88.3	89.7	94.5
P60670	Nuclear protein localization protein 4 homolog OS=Mus musculus OX=10090 GN=Nploc4 PE=1 SV=3	19	10	16	10	608	68	6.46	46.56	95.9	103	100.2	98.8	105.9	93.8	100.6	90.5	111.2
O54941	SWI/SNF-related matrix-associated actin-dependent regulator of chromatin subfamily E member 1 OS=Mus musculus OX=10090 GN=Smarce1 PE=1 SV=1	35	14	27	13	411	46.6	4.88	61.48	77.2	111.7	96.4	116.7	100.5	99.1	94.4	99.2	104.9
Q60520	Paired amphipathic helix protein Sin3a OS=Mus musculus OX=10090 GN=Sin3a PE=1 SV=3	16	15	22	14	1274	145	7.25	45.58	96.6	92.8	100.6	98.6	100.3	95.6	104.1	104.5	106.9
Q8C3Y4	Kinetochore-associated protein 1 OS=Mus musculus OX=10090 GN=Kntc1 PE=1 SV=2	5	11	15	11	2207	250.2	6	48.08	130.1	106.8	94.5	92.2	91.9	93.7	107.2	93.6	90
Q80U72	Protein scribble homolog OS=Mus musculus OX=10090 GN=Scrib PE=1 SV=2	11	12	15	10	1612	174	5.12	40.68	83.6	101.5	101.6	99.2	103	101.9	112.5	99.1	97.6
P54116	Stomatin OS=Mus musculus OX=10090 GN=Stom PE=1 SV=3	32	7	16	7	284	31.4	6.93	46.95	83.3	91.1	95.2	104.7	96	104.6	100	114.2	110.9
Q921F2	TAR DNA-binding protein 43 OS=Mus musculus OX=10090 GN=Tardbp PE=1 SV=1	34	10	30	10	414	44.5	6.7	72.57	83.7	99	97.8	100.5	110.4	105.9	111.2	93.7	97.9
O70305	Ataxin-2 OS=Mus musculus OX=10090 GN=Atxn2 PE=1 SV=1	12	13	14	11	1285	136.4	9.55	35.81	71.3	98.3	90.2	105.1	99.9	97.2	100.7	115.7	121.7
Q6PDL0	Cytoplasmic dynein 1 light intermediate chain 2 OS=Mus musculus OX=10090 GN=Dync1li2 PE=1 SV=2	26	12	18	11	492	54.2	6.28	45.99	112.6	98.7	93.9	104.9	96.3	103.8	96.1	99.1	94.6
Q8K019	Bcl-2-associated transcription factor 1 OS=Mus musculus OX=10090 GN=Bclaf1 PE=1 SV=2	18	16	23	15	919	105.9	9.99	44.66	111.1	92.5	97.3	106.7	93.3	93.8	91.7	109.6	104
Q9D554	Splicing factor 3A subunit 3 OS=Mus musculus OX=10090 GN=Sf3a3 PE=1 SV=2	22	10	16	10	501	58.8	5.34	49.75	98.8	105.4	104.3	108.6	104.9	95.4	96.9	85.1	100.7
P52332	Tyrosine-protein kinase JAK1 OS=Mus musculus OX=10090 GN=Jak1 PE=1 SV=1	13	13	14	12	1153	133.3	7.59	41.82	89.3	96.2	94.8	90.6	101.6	97.3	119.3	100.5	110.4
Q60931	Voltage-dependent anion-selective channel protein 3 OS=Mus musculus OX=10090 GN=Vdac3 PE=1 SV=1	36	9	30	8	283	30.7	8.79	84.95	87.1	97.9	102	97.3	105.1	102.9	110.6	102.3	94.8
Q9DBE9	pre-rRNA 2'-O-ribose RNA methyltransferase FTSJ3 OS=Mus musculus OX=10090 GN=Ftsj3 PE=1 SV=1	14	11	14	11	838	95.5	8.38	40.73	112.5	99.6	93.2	94.4	94.7	93.4	108	102.4	101.8
P10493	Nidogen-1 OS=Mus musculus OX=10090 GN=Nid1 PE=1 SV=2	11	11	15	10	1245	136.5	5.44	38.89	85	104.9	108.5	96.4	101.3	102.9	94.6	105.5	100.9
Q91VR2	ATP synthase subunit gamma, mitochondrial OS=Mus musculus OX=10090 GN=Atp5f1c PE=1 SV=1	39	9	32	9	298	32.9	9.01	88.45	102.6	98.4	97.5	101.1	100.8	107.3	92.9	106.1	93.3
P97820	Mitogen-activated protein kinase kinase kinase kinase 4 OS=Mus musculus OX=10090 GN=Map4k4 PE=1 SV=1	14	14	17	10	1233	140.5	7.47	40.37	100.3	97.4	96.7	91.7	111.5	98.6	100.2	103.9	99.7
P47963	60S ribosomal protein L13 OS=Mus musculus OX=10090 GN=Rpl13 PE=1 SV=3	41	11	35	10	211	24.3	11.55	85.34	121.3	102.7	103.1	95.8	89.8	99.8	94.6	102.1	90.9
Q505F5	Leucine-rich repeat-containing protein 47 OS=Mus musculus OX=10090 GN=Lrrc47 PE=1 SV=1	33	13	15	13	581	63.6	8.1	34.85	99.1	99.9	92.7	94.5	98.1	101.4	116.1	98.2	100
Q9CSH3	Exosome complex exonuclease RRP44 OS=Mus musculus OX=10090 GN=Dis3 PE=1 SV=4	16	15	23	15	958	108.8	7.53	51.15	111.7	103.5	95.5	90.5	93.8	100.8	112.7	98.5	93.1
Q9Z130	Heterogeneous nuclear ribonucleoprotein D-like OS=Mus musculus OX=10090 GN=Hnrnpdl PE=1 SV=1	33	12	25	11	301	33.5	7.31	60.33	54.4	77.5	100.6	109.9	104.8	101.3	110.8	115.4	125.4
Q6ZQI3	Malectin OS=Mus musculus OX=10090 GN=Mlec PE=1 SV=2	33	9	21	9	291	32.3	6.05	65.28	87.7	105.9	106	96.9	94.6	107.5	93.9	109.4	98.1
Q8BLN5	Lanosterol synthase OS=Mus musculus OX=10090 GN=Lss PE=1 SV=2	19	11	15	11	733	83.1	6.4	49.59	79.1	96.2	96.1	95	102.5	102.5	113.7	107.6	107.3
Q922U2	Keratin, type II cytoskeletal 5 OS=Mus musculus OX=10090 GN=Krt5 PE=1 SV=1	20	15	32	6	580	61.7	7.75	66.59	108.5	85.3	126	82.2	65.9	113.2	135.9	92.2	90.7
P50136	2-oxoisovalerate dehydrogenase subunit alpha, mitochondrial OS=Mus musculus OX=10090 GN=Bckdha PE=1 SV=1	26	10	17	10	442	50.3	8.06	46.05	74.5	100.6	92.4	103	103.1	104.5	101.3	109.8	110.8
Q6ZPF4	Formin-like protein 3 OS=Mus musculus OX=10090 GN=Fmnl3 PE=1 SV=2	14	13	19	10	1028	117.1	6.67	42.82	94	94.5	94.9	92.7	100.5	98	114.9	100.2	110.3
P62717	60S ribosomal protein L18a OS=Mus musculus OX=10090 GN=Rpl18a PE=1 SV=1	38	8	37	8	176	20.7	10.71	108.88	124	103.1	99.7	90.1	93.8	96.1	104.9	91.8	96.6
Q9D3E6	Cohesin subunit SA-1 OS=Mus musculus OX=10090 GN=Stag1 PE=1 SV=3	12	14	16	9	1258	144.3	5.59	42.8	62.2	97.1	91.7	108.9	92.1	96.1	118.1	111.2	122.6
Q9DB77	Cytochrome b-c1 complex subunit 2, mitochondrial OS=Mus musculus OX=10090 GN=Uqcrc2 PE=1 SV=1	21	9	27	9	453	48.2	9.25	78.94	84.7	103.2	96.4	101.1	95.7	103.5	98.5	109.9	107
P61164	Alpha-centractin OS=Mus musculus OX=10090 GN=Actr1a PE=1 SV=1	27	9	21	5	376	42.6	6.64	58.19	158.5	99.8	98.2	93.7	100.9	95	88	83.7	82.3
Q99KG3	RNA-binding protein 10 OS=Mus musculus OX=10090 GN=Rbm10 PE=1 SV=1	15	12	17	10	930	103.4	5.92	44.91	83.2	94	104.7	113.3	101.2	102.1	98.3	102.9	100.4
P58854	Gamma-tubulin complex component 3 OS=Mus musculus OX=10090 GN=Tubgcp3 PE=1 SV=2	12	10	13	10	905	103.4	8.32	34.88	118.8	95.6	91.1	94.7	100	96.2	107.3	96.7	99.6
Q9EPC1	Alpha-parvin OS=Mus musculus OX=10090 GN=Parva PE=1 SV=1	23	8	16	8	372	42.3	5.95	49.69	101.5	98.4	103.7	99.8	93.4	91.1	97.1	109.4	105.6
O08795	Glucosidase 2 subunit beta OS=Mus musculus OX=10090 GN=Prkcsh PE=1 SV=1	24	12	25	12	521	58.8	4.46	62.56	66.7	110.2	101.6	104.6	111.3	106	93	99.2	107.5
Q9DCW4	Electron transfer flavoprotein subunit beta OS=Mus musculus OX=10090 GN=Etfb PE=1 SV=3	41	11	23	11	255	27.6	8.1	60.12	79.3	101.8	92.7	95.7	106.3	103.7	108.8	97.3	114.3
Q3TEA8	Heterochromatin protein 1-binding protein 3 OS=Mus musculus OX=10090 GN=Hp1bp3 PE=1 SV=1	19	11	27	11	554	60.8	9.7	68.97	140.9	96.6	96	93.7	92.6	92	95.6	97.7	94.9
P42669	Transcriptional activator protein Pur-alpha OS=Mus musculus OX=10090 GN=Pura PE=1 SV=1	50	10	22	10	321	34.9	6.44	46.83	87	97	105.7	101.4	103.1	107.7	97	100.8	100.2
P37913	DNA ligase 1 OS=Mus musculus OX=10090 GN=Lig1 PE=1 SV=2	13	12	15	12	916	102.2	6.81	41.12	101.6	105	99.1	97.1	94.2	97.7	107.6	96.9	100.8
Q6NVF9	Cleavage and polyadenylation specificity factor subunit 6 OS=Mus musculus OX=10090 GN=Cpsf6 PE=1 SV=1	25	12	20	12	551	59.1	7.15	49.97	91.3	87.4	92.7	108.5	106.1	91.1	100.9	108.4	113.6
Q60967	Bifunctional 3'-phosphoadenosine 5'-phosphosulfate synthase 1 OS=Mus musculus OX=10090 GN=Papss1 PE=1 SV=1	17	9	14	9	624	70.7	6.77	40.51	119	93.6	96.4	99.9	99.1	94.8	97	101.3	98.9
P83741	Serine/threonine-protein kinase WNK1 OS=Mus musculus OX=10090 GN=Wnk1 PE=1 SV=2	6	14	15	13	2377	250.8	6.43	37.89	96.4	100.5	99.4	98	97.7	103	99.8	102.3	102.9
Q9DCD0	6-phosphogluconate dehydrogenase, decarboxylating OS=Mus musculus OX=10090 GN=Pgd PE=1 SV=3	27	10	20	10	483	53.2	7.23	41.24	123.5	92.5	89.6	105.3	107.6	95.4	86.2	100.9	99.1
P57722	Poly(rC)-binding protein 3 OS=Mus musculus OX=10090 GN=Pcbp3 PE=1 SV=3	20	6	22	1	371	39.3	7.52	55.05	80.4	107.6	71	111.1	83.5	113.2	108.6	115.4	109.1
Q9DBH5	Vesicular integral-membrane protein VIP36 OS=Mus musculus OX=10090 GN=Lman2 PE=1 SV=2	28	10	24	10	358	40.4	6.95	63.2	86.9	107.6	105.9	100.8	102.2	110.7	86.6	101.2	98.1
Q93092	Transaldolase OS=Mus musculus OX=10090 GN=Taldo1 PE=1 SV=2	34	12	18	12	337	37.4	7.03	36.54	132.4	97.4	104.2	116.9	108.6	91.1	81.2	85.6	82.7
Q61035	Histidine--tRNA ligase, cytoplasmic OS=Mus musculus OX=10090 GN=Hars1 PE=1 SV=2	25	13	17	10	509	57.4	6	49.23	105.7	97.5	99	103	109.2	92.8	93.9	99.6	99.2
Q61187	Tumor susceptibility gene 101 protein OS=Mus musculus OX=10090 GN=Tsg101 PE=1 SV=2	30	10	12	10	391	44.1	6.71	37.96	101.2	97.8	98.7	98.4	103.7	100.8	99.5	102.3	97.5
Q3U319	E3 ubiquitin-protein ligase BRE1B OS=Mus musculus OX=10090 GN=Rnf40 PE=1 SV=2	15	14	17	11	1001	113.9	6.48	37.85	97.5	100.1	103.1	101.7	100.8	100.4	104.7	92.5	99.3
Q7TQI3	Ubiquitin thioesterase OTUB1 OS=Mus musculus OX=10090 GN=Otub1 PE=1 SV=2	45	9	20	9	271	31.3	4.94	62.83	132.7	95.9	93.6	93.7	95.8	95	99.7	94.7	98.8
Q9Z2D6	Methyl-CpG-binding protein 2 OS=Mus musculus OX=10090 GN=Mecp2 PE=1 SV=1	28	10	16	10	484	52.3	9.96	32.12	86.5	102.6	109.8	108.3	105.6	101.1	90.9	98.3	96.8
Q9D0M3	Cytochrome c1, heme protein, mitochondrial OS=Mus musculus OX=10090 GN=Cyc1 PE=1 SV=1	46	8	19	8	325	35.3	9.16	52.91	79	107.4	105.7	88.8	95.8	102	107	110.8	103.4
Q07113	Cation-independent mannose-6-phosphate receptor OS=Mus musculus OX=10090 GN=Igf2r PE=1 SV=1	7	18	19	18	2483	273.6	5.71	44.57	83.5	99.4	96.4	97.3	102	101.9	109.2	105.1	105.1
Q6IFX2	Keratin, type I cytoskeletal 42 OS=Mus musculus OX=10090 GN=Krt42 PE=1 SV=1	26	12	20	5	452	50.1	5.16	48.27	108.9	73.9	110.5	79.8	74.2	139.8	119.6	91.9	101.4
Q8BWY3	Eukaryotic peptide chain release factor subunit 1 OS=Mus musculus OX=10090 GN=Etf1 PE=1 SV=4	26	11	16	11	437	49	5.71	46.53	120.2	97.8	104.1	103.2	103	90.5	89.9	100.9	90.2
O70252	Heme oxygenase 2 OS=Mus musculus OX=10090 GN=Hmox2 PE=1 SV=1	23	6	10	6	315	35.7	5.87	41.6	69	99.3	107.5	98.9	102	103.7	100.4	110.4	108.8
Q99JR1	Sideroflexin-1 OS=Mus musculus OX=10090 GN=Sfxn1 PE=1 SV=3	31	9	22	8	322	35.6	9.23	67.55	85.6	100.2	106.9	97.5	98.4	105.3	101.3	105.2	99.5
E9Q4N7	AT-rich interactive domain-containing protein 1B OS=Mus musculus OX=10090 GN=Arid1b PE=1 SV=1	10	17	21	16	2244	237.6	6.73	29.77	86.7	101.4	94.3	106.1	98.3	99.8	105.1	102.3	106
Q60575	Kinesin-like protein KIF1B OS=Mus musculus OX=10090 GN=Kif1b PE=1 SV=2	8	14	16	10	1816	204	5.62	39.92	110.2	100.9	96.7	99.9	97.1	97.7	103	100.4	94
Q9WTX2	Interferon-inducible double-stranded RNA-dependent protein kinase activator A OS=Mus musculus OX=10090 GN=Prkra PE=1 SV=1	35	10	21	10	313	34.3	8.43	63.45	99	100.7	99.1	92.7	107.5	96.4	113.9	87.9	102.7
P63276	40S ribosomal protein S17 OS=Mus musculus OX=10090 GN=Rps17 PE=1 SV=2	49	8	35	8	135	15.5	9.85	89.54	112.4	106.3	108.1	99.4	98.2	100.3	93.3	89.5	92.6
Q8K3H0	DCC-interacting protein 13-alpha OS=Mus musculus OX=10090 GN=Appl1 PE=1 SV=1	22	12	17	12	707	79.3	5.41	48.43	116.5	103.6	96.2	96.1	99.9	96.4	96.5	95.9	99
P25799	Nuclear factor NF-kappa-B p105 subunit OS=Mus musculus OX=10090 GN=Nfkb1 PE=1 SV=2	15	11	13	11	971	105.5	5.39	36.16	102.4	105.8	100.9	97.2	98.5	97.2	106.9	94.6	96.4
Q3ULD5	Methylcrotonoyl-CoA carboxylase beta chain, mitochondrial OS=Mus musculus OX=10090 GN=Mccc2 PE=1 SV=1	17	8	13	8	563	61.3	8	46.54	76.8	90.1	96.4	93.3	109.5	108.4	100.2	110.7	114.7
P63242	Eukaryotic translation initiation factor 5A-1 OS=Mus musculus OX=10090 GN=Eif5a PE=1 SV=2	48	9	18	6	154	16.8	5.24	37.94	110.3	113.4	101.4	91.5	95.3	98.8	105.5	90.3	93.4
Q4PZA2	Endothelin-converting enzyme 1 OS=Mus musculus OX=10090 GN=Ece1 PE=1 SV=1	18	13	19	13	769	87	5.91	47.82	79.2	95.9	95.5	95	99.9	98.4	100.8	116.8	118.6
Q8VEH3	ADP-ribosylation factor-like protein 8A OS=Mus musculus OX=10090 GN=Arl8a PE=1 SV=1	54	9	22	4	186	21.4	7.77	54.59	76.6	103.6	109.5	96.3	97.4	105.2	103.6	108	99.6
P62141	Serine/threonine-protein phosphatase PP1-beta catalytic subunit OS=Mus musculus OX=10090 GN=Ppp1cb PE=1 SV=3	46	10	17	3	327	37.2	6.19	50.23	97.3	114.4	94.5	94.3	105.1	97.7	108.6	93.7	94.5
Q3TDD9	Protein phosphatase 1 regulatory subunit 21 OS=Mus musculus OX=10090 GN=Ppp1r21 PE=1 SV=2	13	9	12	9	780	88.3	6.9	32.49	93.8	87.6	97.6	99.2	92.7	108.2	109.1	111.8	99.9
P55194	SH3 domain-binding protein 1 OS=Mus musculus OX=10090 GN=Sh3bp1 PE=1 SV=3	19	10	15	10	680	74.1	6.6	41.67	96.8	97.3	96.6	100.1	94.9	96.6	115.6	101.3	100.9
P62984	Ubiquitin-60S ribosomal protein L40 OS=Mus musculus OX=10090 GN=Uba52 PE=1 SV=2	54	7	102	1	128	14.7	9.83	244.08	90.4	109.7	124.9	108	95	102.6	82.8	89.4	97.2
Q3TLH4	Protein PRRC2C OS=Mus musculus OX=10090 GN=Prrc2c PE=1 SV=3	7	19	20	18	2846	310.7	9.1	37.6	78	94.1	91.2	113.8	101.5	100.6	99.9	105.3	115.6
Q8BRT1	CLIP-associating protein 2 OS=Mus musculus OX=10090 GN=Clasp2 PE=1 SV=1	11	12	15	10	1286	140.7	8.63	34.25	110.4	93.6	93.8	97	99.6	95.6	109.6	100.1	100.3
Q5SW19	Clustered mitochondria protein homolog OS=Mus musculus OX=10090 GN=Cluh PE=1 SV=2	13	14	16	14	1315	148	6.02	39.27	115.1	105.1	96.1	101.3	95.5	94	106.3	92.2	94.4
Q91YS8	Calcium/calmodulin-dependent protein kinase type 1 OS=Mus musculus OX=10090 GN=Camk1 PE=1 SV=1	25	8	13	4	374	41.6	5.35	46.38	109.6	101.3	99.6	95.8	100.7	99.7	103.4	91.5	98.3
Q6A065	Centrosomal protein of 170 kDa OS=Mus musculus OX=10090 GN=Cep170 PE=1 SV=2	11	16	19	15	1588	174.9	7.17	36.99	98.5	103	99.3	103.7	99.1	101.8	100.9	94.9	98.8
Q99M28	RNA-binding protein with serine-rich domain 1 OS=Mus musculus OX=10090 GN=Rnps1 PE=1 SV=1	24	5	15	5	305	34.2	11.84	59.9	95.2	109.4	107.9	107.2	93	94.3	83	106.9	103
P15626	Glutathione S-transferase Mu 2 OS=Mus musculus OX=10090 GN=Gstm2 PE=1 SV=2	51	13	19	4	218	25.7	7.39	59.46	110.5	98.5	102.8	102	107.6	100.8	92.7	94.3	90.9
Q9Z2Q6	Septin-5 OS=Mus musculus OX=10090 GN=Septin5 PE=1 SV=2	29	12	18	10	369	42.7	6.67	49.62	115.4	89	87.7	102.3	99.5	95.7	101.4	105.1	103.8
Q8BT60	Copine-3 OS=Mus musculus OX=10090 GN=Cpne3 PE=1 SV=2	21	10	25	8	533	59.5	5.78	69.31	105.3	101.7	101.4	94.3	98.9	100.1	99	95.8	103.5
Q6P1F6	Serine/threonine-protein phosphatase 2A 55 kDa regulatory subunit B alpha isoform OS=Mus musculus OX=10090 GN=Ppp2r2a PE=1 SV=1	25	9	15	4	447	51.7	6.2	48.23	145	98	94.6	100.2	102.5	94.3	94.1	83.1	88.2
P62748	Hippocalcin-like protein 1 OS=Mus musculus OX=10090 GN=Hpcal1 PE=1 SV=2	53	11	22	11	193	22.3	5.5	55.79	84	102.7	100.5	98.8	99.5	101.8	101.2	102.1	109.3
Q9Z2U0	Proteasome subunit alpha type-7 OS=Mus musculus OX=10090 GN=Psma7 PE=1 SV=1	40	8	14	8	248	27.8	8.46	41.79	116.4	100.3	103.7	113.6	100.3	100.4	82.3	92.9	90.1
Q8BY02	NF-kappa-B-repressing factor OS=Mus musculus OX=10090 GN=Nkrf PE=2 SV=3	20	15	23	15	690	77.7	8.97	47.63	95.2	93.7	100.5	94.5	100.2	96.8	111.3	101.6	106.3
Q8K297	Procollagen galactosyltransferase 1 OS=Mus musculus OX=10090 GN=Colgalt1 PE=1 SV=2	20	13	23	13	617	71	7.28	52.2	84.2	103.9	99.1	95.3	103.2	101.7	99.7	107.1	105.7
Q9CYZ2	Tumor protein D54 OS=Mus musculus OX=10090 GN=Tpd52l2 PE=1 SV=1	39	9	23	9	220	24	6.15	65.7	103.4	106.1	94.4	98.5	104.3	106	96.2	94.2	97.1
P62281	40S ribosomal protein S11 OS=Mus musculus OX=10090 GN=Rps11 PE=1 SV=3	41	8	28	8	158	18.4	10.3	65.54	127.4	102.9	102.7	93.6	90.4	98.5	96.6	95.9	92
P10711	Transcription elongation factor A protein 1 OS=Mus musculus OX=10090 GN=Tcea1 PE=1 SV=2	40	11	17	11	301	33.9	8.38	37.23	92.3	100.6	112.2	105.4	108.8	94.7	96.3	91.6	97.9
Q9WTX5	S-phase kinase-associated protein 1 OS=Mus musculus OX=10090 GN=Skp1 PE=1 SV=3	39	6	14	6	163	18.7	4.54	42.78	86.1	89.5	98.6	101.4	117	103.9	100.1	94	109.4
Q9CXF4	TBC1 domain family member 15 OS=Mus musculus OX=10090 GN=Tbc1d15 PE=1 SV=1	16	9	14	9	671	76.5	5.3	39.7	103.2	100	100.5	99.3	106.8	96.3	101.7	96.9	95.4
Q922J9	Fatty acyl-CoA reductase 1 OS=Mus musculus OX=10090 GN=Far1 PE=1 SV=1	23	9	16	9	515	59.4	9.19	48.12	87.7	97.5	106.9	104.5	102.3	102.9	102.4	94.4	101.3
P48036	Annexin A5 OS=Mus musculus OX=10090 GN=Anxa5 PE=1 SV=1	42	13	22	12	319	35.7	4.96	57.61	109.9	116.7	117.8	121.3	89	110.4	69.5	78.9	86.5
Q9Z2G6	Protein sel-1 homolog 1 OS=Mus musculus OX=10090 GN=Sel1l PE=1 SV=2	14	10	14	10	790	88.3	5.57	43.86	93.2	100.5	107.1	100.9	95.6	109.1	94.8	103.1	95.6
P51174	Long-chain specific acyl-CoA dehydrogenase, mitochondrial OS=Mus musculus OX=10090 GN=Acadl PE=1 SV=2	21	7	15	7	430	47.9	8.31	37.98	103.2	98.9	98.3	92.3	98.3	101.8	99.8	97.6	109.8
P11688	Integrin alpha-5 OS=Mus musculus OX=10090 GN=Itga5 PE=1 SV=3	10	9	17	9	1053	115	5.95	40.17	85.3	101.6	104.2	99.8	94.9	102.9	93.7	105	112.5
Q8C570	mRNA export factor OS=Mus musculus OX=10090 GN=Rae1 PE=1 SV=1	36	10	15	10	368	40.9	7.83	42.82	110.6	100.2	96.6	95.7	110.4	100	98.7	93.3	94.4
Q3ULF4	Paraplegin OS=Mus musculus OX=10090 GN=Spg7 PE=1 SV=1	18	12	15	12	781	85.9	9.04	39.97	79	99.3	105.1	99.1	96.3	100.5	106.2	108	106.5
Q9ET54	Palladin OS=Mus musculus OX=10090 GN=Palld PE=1 SV=2	9	12	18	12	1408	152	6.25	46.84	100.9	107	105.5	97.7	100.7	91.4	100.9	99.3	96.7
Q9QX47	Protein SON OS=Mus musculus OX=10090 GN=Son PE=1 SV=2	9	16	22	16	2444	265.5	5.6	50.51	92.1	100	96.7	101.4	95.2	108.4	109.1	100.8	96.1
Q5FWK3	Rho GTPase-activating protein 1 OS=Mus musculus OX=10090 GN=Arhgap1 PE=1 SV=1	23	9	19	9	439	50.4	6.44	56.03	112.5	99.3	98.8	99.4	91.9	101.5	97.4	109.6	89.6
Q920A7	AFG3-like protein 1 OS=Mus musculus OX=10090 GN=Afg3l1 PE=1 SV=2	12	9	12	8	789	87	8.85	30.76	69.9	92.4	97.8	97.8	101	100.9	115	103.5	121.8
Q61792	LIM and SH3 domain protein 1 OS=Mus musculus OX=10090 GN=Lasp1 PE=1 SV=1	40	10	23	10	263	30	7.05	62.73	103.1	100.5	104.9	96.2	99.9	90.4	96	97.4	111.6
Q9JI11	Serine/threonine-protein kinase 4 OS=Mus musculus OX=10090 GN=Stk4 PE=1 SV=1	22	8	14	4	487	55.5	5.19	41.93	105.1	94.8	89.8	101.4	101.8	100	100.7	99.5	106.9
Q8CHG3	GRIP and coiled-coil domain-containing protein 2 OS=Mus musculus OX=10090 GN=Gcc2 PE=1 SV=2	9	14	15	14	1679	194.3	5.12	33.91	85.1	95.6	94.4	100.1	104.8	103.5	106.1	98.1	112.2
Q6ZQ58	La-related protein 1 OS=Mus musculus OX=10090 GN=Larp1 PE=1 SV=3	18	15	17	15	1072	121.1	8.79	43.9	104.5	97	100	100	107.3	98	94.3	93.2	105.7
Q64324	Syntaxin-binding protein 2 OS=Mus musculus OX=10090 GN=Stxbp2 PE=1 SV=1	21	11	14	11	593	66.3	6.74	35.37	91.3	98	100.7	108.8	95.1	91.9	107.9	103.3	103
Q9CY50	Translocon-associated protein subunit alpha OS=Mus musculus OX=10090 GN=Ssr1 PE=1 SV=1	20	4	48	4	286	32	4.45	125.31	82.2	107.1	105	99.6	95.5	100.4	94.5	109.8	105.8
Q9CQ19	Myosin regulatory light polypeptide 9 OS=Mus musculus OX=10090 GN=Myl9 PE=1 SV=3	44	6	33	2	172	19.8	4.92	81.77	128.8	90.8	90.3	108.3	92.1	94.8	84.7	100	110.3
O88738	Baculoviral IAP repeat-containing protein 6 OS=Mus musculus OX=10090 GN=Birc6 PE=1 SV=2	3	12	16	12	4882	531.8	6.07	35.16	115.1	101	93.5	96.9	108.8	103.6	100.9	93.5	86.7
Q9WV32	Actin-related protein 2/3 complex subunit 1B OS=Mus musculus OX=10090 GN=Arpc1b PE=1 SV=4	23	7	12	7	372	41	8.35	40.18	95	110.2	93.1	101.5	99.4	96.1	106.8	97.4	100.6
Q8R059	UDP-glucose 4-epimerase OS=Mus musculus OX=10090 GN=Gale PE=1 SV=1	36	9	12	9	347	38.2	6.74	32.79	114.1	104	91.8	106.9	98.2	98.2	103	83.3	100.5
Q60770	Syntaxin-binding protein 3 OS=Mus musculus OX=10090 GN=Stxbp3 PE=1 SV=1	21	12	14	12	592	67.9	8.02	39.63	82.2	93.7	99.2	99.7	108.1	96	108.2	102.1	110.8
Q3UHX2	28 kDa heat- and acid-stable phosphoprotein OS=Mus musculus OX=10090 GN=Pdap1 PE=1 SV=1	49	9	15	9	181	20.6	7.39	34.81	85.1	99.6	109.5	113.2	100.9	95.2	86	100.9	109.6
P10833	Ras-related protein R-Ras OS=Mus musculus OX=10090 GN=Rras PE=1 SV=1	45	7	18	6	218	23.7	6.79	45.34	95.7	109.8	114.3	101.3	96.1	102.3	91.2	87.8	101.5
Q8C0I1	Alkyldihydroxyacetonephosphate synthase, peroxisomal OS=Mus musculus OX=10090 GN=Agps PE=1 SV=1	20	10	15	10	645	71.6	7.5	46.61	75	99.1	97.8	100.5	107.3	100.5	112.7	100.9	106.1
Q9CRB9	MICOS complex subunit Mic19 OS=Mus musculus OX=10090 GN=Chchd3 PE=1 SV=1	43	12	20	11	227	26.3	8.37	56.65	83.6	104.6	108.4	102.3	91.6	110.5	89.4	109.4	100.2
Q5SQX6	Cytoplasmic FMR1-interacting protein 2 OS=Mus musculus OX=10090 GN=Cyfip2 PE=1 SV=2	11	14	20	1	1253	145.6	7.05	50.69	124.7	110.6	94.1	107.3	91.4	98.5	138.7	101	33.6
Q9CR16	Peptidyl-prolyl cis-trans isomerase D OS=Mus musculus OX=10090 GN=Ppid PE=1 SV=3	31	12	16	12	370	40.7	7.43	46.24	107.5	101.9	102.1	102.1	100.8	95.1	93.1	96	101.3
Q8C079	Striatin-interacting protein 1 OS=Mus musculus OX=10090 GN=Strip1 PE=1 SV=2	15	10	14	10	837	95.5	6.25	34.83	108	100.8	92.1	99.3	104.1	97.7	106.2	100.2	91.8
Q9D1M0	Protein SEC13 homolog OS=Mus musculus OX=10090 GN=Sec13 PE=1 SV=3	33	10	14	10	322	35.5	5.38	39.35	104.8	105.1	102.3	98.1	103	101.5	95.4	94	95.8
O35685	Nuclear migration protein nudC OS=Mus musculus OX=10090 GN=Nudc PE=1 SV=1	27	10	13	10	332	38.3	5.26	42.03	113	105.4	111	102.5	99.4	92.1	74.9	108.2	93.5
Q03145	Ephrin type-A receptor 2 OS=Mus musculus OX=10090 GN=Epha2 PE=1 SV=3	16	13	20	12	977	108.8	6.23	46.85	90.6	100.7	100.1	91.9	91.4	99	104.9	112.3	109.2
Q78ZA7	Nucleosome assembly protein 1-like 4 OS=Mus musculus OX=10090 GN=Nap1l4 PE=1 SV=1	23	7	15	6	375	42.7	4.67	44.14	107	104.8	111.6	108.5	95.2	104.1	86.2	92.1	90.6
P62835	Ras-related protein Rap-1A OS=Mus musculus OX=10090 GN=Rap1a PE=1 SV=1	43	8	19	3	184	21	6.67	48.16	85	102.1	100.2	106.4	95.6	97.5	101.8	105.8	105.6
Q99L13	3-hydroxyisobutyrate dehydrogenase, mitochondrial OS=Mus musculus OX=10090 GN=Hibadh PE=1 SV=1	24	6	14	6	335	35.4	8.13	38.19	81.9	101.6	93.2	97.8	111.8	98.4	103	97.2	115
Q8R323	Replication factor C subunit 3 OS=Mus musculus OX=10090 GN=Rfc3 PE=1 SV=1	32	9	16	9	356	40.5	8.38	51.48	113.1	103.5	91.4	100.5	97.9	96	111.4	91.8	94.4
Q1HFZ0	RNA cytosine C(5)-methyltransferase NSUN2 OS=Mus musculus OX=10090 GN=Nsun2 PE=1 SV=2	18	13	18	13	757	85.4	6.58	43.22	108.1	105	94.3	89.7	89.3	96.3	118.8	96.4	102.2
P99026	Proteasome subunit beta type-4 OS=Mus musculus OX=10090 GN=Psmb4 PE=1 SV=1	34	5	9	5	264	29.1	5.64	31.75	168.4	100.8	99.5	116.1	88.1	87.3	71.7	87.3	80.7
Q61164	Transcriptional repressor CTCF OS=Mus musculus OX=10090 GN=Ctcf PE=1 SV=2	21	13	15	13	736	83.7	6.9	38.59	108	101.5	104.5	96.8	101.3	85.3	105.4	97.4	99.8
Q9WTU0	Lysine-specific demethylase PHF2 OS=Mus musculus OX=10090 GN=Phf2 PE=1 SV=2	13	11	14	11	1096	120.7	9.17	35.55	78	94.2	88	103	101	96.4	120.3	104.8	114.3
Q64133	Amine oxidase [flavin-containing] A OS=Mus musculus OX=10090 GN=Maoa PE=1 SV=3	22	9	20	9	526	59.6	7.81	68.6	80.6	99.4	102.5	100	100.4	98.5	112	101.9	104.7
P97315	Cysteine and glycine-rich protein 1 OS=Mus musculus OX=10090 GN=Csrp1 PE=1 SV=3	43	7	10	7	193	20.6	8.57	29.01	120.4	110.4	109.8	96.7	105.4	88.7	89.8	83.3	95.6
Q922Q4	Pyrroline-5-carboxylate reductase 2 OS=Mus musculus OX=10090 GN=Pycr2 PE=1 SV=1	25	7	16	6	320	33.6	7.77	47.45	107.6	93.4	91.2	94.2	111	100.9	97	99.1	105.5
P83093	Stromal interaction molecule 2 OS=Mus musculus OX=10090 GN=Stim2 PE=1 SV=2	18	10	15	10	746	83.9	6.79	39.49	86.5	102.5	93.4	94.3	102.6	97.9	103.7	110.9	108.3
P19253	60S ribosomal protein L13a OS=Mus musculus OX=10090 GN=Rpl13a PE=1 SV=4	40	10	48	10	203	23.4	11.02	145.7	122.2	102.5	101.6	93.7	91.2	98.9	97.7	100	92.2
Q8R3N6	THO complex subunit 1 OS=Mus musculus OX=10090 GN=Thoc1 PE=1 SV=1	34	16	16	16	657	75.4	4.97	28.33	101	102.9	91.8	106.7	96.7	94.5	107.5	94.2	104.8
P97822	Acidic leucine-rich nuclear phosphoprotein 32 family member E OS=Mus musculus OX=10090 GN=Anp32e PE=1 SV=2	19	5	17	5	260	29.6	3.88	49.62	106.9	117.1	99.7	102.9	101.5	97.4	107.6	75.9	91.1
D3Z7P3	Glutaminase kidney isoform, mitochondrial OS=Mus musculus OX=10090 GN=Gls PE=1 SV=1	18	8	14	8	674	73.9	7.99	36.66	87.4	96.5	94.9	100.6	105.7	98.1	107.6	101	108.2
Q8BMJ3	Eukaryotic translation initiation factor 1A, X-chromosomal OS=Mus musculus OX=10090 GN=Eif1ax PE=2 SV=3	66	11	20	11	144	16.5	5.24	46.6	108.9	111.1	116	107.7	100.3	98.9	81.9	90.2	85
Q9WUA2	Phenylalanine--tRNA ligase beta subunit OS=Mus musculus OX=10090 GN=Farsb PE=1 SV=2	26	14	18	14	589	65.7	7.12	45.13	117.9	89	88.9	101.9	100.8	98.5	106.4	97.8	98.8
P02535	Keratin, type I cytoskeletal 10 OS=Mus musculus OX=10090 GN=Krt10 PE=1 SV=3	14	10	32	6	570	57.7	5.11	86.53	112.7	84.5	115.2	83	66.5	144.6	123.6	97.5	72.3
Q99LH1	Nucleolar GTP-binding protein 2 OS=Mus musculus OX=10090 GN=Gnl2 PE=1 SV=2	19	12	15	12	728	83.3	9.2	32.17	118.2	102.4	101.2	98.1	97	91.6	100.2	94	97.3
Q64737	Trifunctional purine biosynthetic protein adenosine-3 OS=Mus musculus OX=10090 GN=Gart PE=1 SV=3	11	7	11	7	1010	107.4	6.68	38.48	105.7	98.7	95.5	99.2	96.4	93.4	114.8	99.9	96.2
Q9WTX8	Mitotic spindle assembly checkpoint protein MAD1 OS=Mus musculus OX=10090 GN=Mad1l1 PE=1 SV=1	15	11	14	11	717	83.5	5.66	36.61	103.6	110.8	97.9	96.9	94.1	101.3	103.4	98.3	93.7
Q80WQ2	Protein VAC14 homolog OS=Mus musculus OX=10090 GN=Vac14 PE=1 SV=1	17	13	18	13	782	88	6.13	45.4	112.1	99.8	95.7	96.1	94.9	93.6	111.9	97.2	98.7
Q9Z0G0	PDZ domain-containing protein GIPC1 OS=Mus musculus OX=10090 GN=Gipc1 PE=1 SV=1	23	8	13	8	333	36.1	5.91	37.86	118	108.9	97.6	94.4	86.5	102.2	104.7	95	92.6
O55042	Alpha-synuclein OS=Mus musculus OX=10090 GN=Snca PE=1 SV=2	34	4	14	4	140	14.5	4.77	56.34	110.2	108.4	113.1	100.4	100.6	113.2	116.5	101.6	35.9
Q9CPR4	60S ribosomal protein L17 OS=Mus musculus OX=10090 GN=Rpl17 PE=1 SV=3	41	7	43	7	184	21.4	10.18	123.7	123	96.9	105.2	86.6	85.7	106.3	105.1	97.7	93.4
Q8BGH2	Sorting and assembly machinery component 50 homolog OS=Mus musculus OX=10090 GN=Samm50 PE=1 SV=1	32	12	22	12	469	51.8	6.8	46.81	88.2	103.2	107.7	100.5	100.7	98.2	97.7	105.4	98.5
Q5SUF2	Luc7-like protein 3 OS=Mus musculus OX=10090 GN=Luc7l3 PE=1 SV=1	25	12	19	12	432	51.4	9.77	48.14	139	85	93.1	102.8	99	86.5	99.9	103	91.7
Q8JZN5	Complex I assembly factor ACAD9, mitochondrial OS=Mus musculus OX=10090 GN=Acad9 PE=1 SV=2	15	9	14	9	625	68.7	7.46	42.96	78.6	97.7	92.3	96.3	101.4	102.9	116.7	101.2	112.8
Q9CZU6	Citrate synthase, mitochondrial OS=Mus musculus OX=10090 GN=Cs PE=1 SV=1	22	9	32	9	464	51.7	8.57	88.12	108.3	99.4	98	102.2	106.8	101.4	93	92.1	98.8
Q62077	1-phosphatidylinositol 4,5-bisphosphate phosphodiesterase gamma-1 OS=Mus musculus OX=10090 GN=Plcg1 PE=1 SV=2	13	14	15	14	1302	149.6	5.8	32.99	113.2	100.8	97.5	95.8	105.4	93.8	98	105	90.5
P35922	Synaptic functional regulator FMR1 OS=Mus musculus OX=10090 GN=Fmr1 PE=1 SV=1	14	6	12	4	614	68.9	7.62	39.85	110.1	93.1	100.4	96.4	96.5	103.7	99.9	100.4	99.5
O88477	Insulin-like growth factor 2 mRNA-binding protein 1 OS=Mus musculus OX=10090 GN=Igf2bp1 PE=1 SV=1	23	11	18	11	577	63.4	9.2	37.64	111.1	102.8	92.3	99.6	95.2	96.7	98.3	98.9	105.2
Q0P678	Zinc finger CCCH domain-containing protein 18 OS=Mus musculus OX=10090 GN=Zc3h18 PE=1 SV=1	17	15	17	15	948	105.6	7.8	44.17	96.9	101.1	110.4	103.9	95.4	95.3	90	104.4	102.6
P26638	Serine--tRNA ligase, cytoplasmic OS=Mus musculus OX=10090 GN=Sars1 PE=1 SV=3	26	11	16	11	512	58.4	6.3	43.16	111.6	101.1	104.6	101.3	96.8	91.6	95.7	94.9	102.1
P62492	Ras-related protein Rab-11A OS=Mus musculus OX=10090 GN=Rab11a PE=1 SV=3	54	10	30	1	216	24.4	6.57	75.4
P70372	ELAV-like protein 1 OS=Mus musculus OX=10090 GN=Elavl1 PE=1 SV=2	28	8	18	8	326	36.1	9.04	52.51	83.1	102.5	103.8	104.6	100.4	97	102.8	103.9	101.9
P48774	Glutathione S-transferase Mu 5 OS=Mus musculus OX=10090 GN=Gstm5 PE=1 SV=1	34	8	17	6	224	26.6	7.21	37.81	139.5	103.9	89	97.2	95.4	98.5	92.1	86.3	98
Q9EPU4	Cleavage and polyadenylation specificity factor subunit 1 OS=Mus musculus OX=10090 GN=Cpsf1 PE=1 SV=1	11	14	17	14	1441	160.7	6.39	36.41	84.6	89.6	97.4	103.8	108.4	103.1	103	102.8	107.2
Q5F2E7	Nuclear fragile X mental retardation-interacting protein 2 OS=Mus musculus OX=10090 GN=Nufip2 PE=1 SV=1	19	10	12	10	692	75.6	8.7	30.78	76.4	91.3	89.3	119.9	106.7	106.3	95.9	103.8	110.3
Q91VE0	Long-chain fatty acid transport protein 4 OS=Mus musculus OX=10090 GN=Slc27a4 PE=1 SV=1	18	14	15	14	643	72.3	8.59	36.67	84.9	94	96.1	96.1	97.4	97.8	112.1	107.5	114
Q9D1Q6	Endoplasmic reticulum resident protein 44 OS=Mus musculus OX=10090 GN=Erp44 PE=1 SV=1	23	8	12	7	406	46.8	5.27	37.89	82.6	95.6	106.6	112.3	111	105.1	108.3	83.2	95.2
P47758	Signal recognition particle receptor subunit beta OS=Mus musculus OX=10090 GN=Srprb PE=1 SV=1	33	9	17	9	269	29.6	9.28	46.55	92.4	102.8	101	97.4	102.4	105.5	102.2	96.3	100.1
O35295	Transcriptional activator protein Pur-beta OS=Mus musculus OX=10090 GN=Purb PE=1 SV=3	47	9	15	8	324	33.9	5.43	43.4	96.8	109	113.7	105.7	99.1	100.5	95.9	91.8	87.6
Q6PAV2	Probable E3 ubiquitin-protein ligase HERC4 OS=Mus musculus OX=10090 GN=Herc4 PE=1 SV=2	14	11	12	11	1057	118.3	6.29	29.24	115.5	92.7	93.7	94	95.1	98.6	120.4	92.3	97.7
P52431	DNA polymerase delta catalytic subunit OS=Mus musculus OX=10090 GN=Pold1 PE=1 SV=2	15	17	19	17	1105	123.7	7.61	44.57	106.6	96.3	98.2	94	100.9	94.9	112.9	95.2	101
P23249	Putative helicase MOV-10 OS=Mus musculus OX=10090 GN=Mov10 PE=1 SV=2	12	12	15	12	1004	113.5	9.01	44.14	110.7	99.1	101.9	94.5	99.6	101.8	103.2	92.5	96.8
O35326	Serine/arginine-rich splicing factor 5 OS=Mus musculus OX=10090 GN=Srsf5 PE=1 SV=2	28	8	16	7	269	30.9	11.56	49.83	109.9	91.9	100.1	101.3	97.5	97	96.2	101.6	104.4
O55234	Proteasome subunit beta type-5 OS=Mus musculus OX=10090 GN=Psmb5 PE=1 SV=3	23	6	14	6	264	28.5	7.02	46.02	153.6	95.6	96.1	104	94.5	98	86.4	90	81.7
A2A5R2	Brefeldin A-inhibited guanine nucleotide-exchange protein 2 OS=Mus musculus OX=10090 GN=Arfgef2 PE=1 SV=1	10	16	20	13	1792	202.1	6.55	38.92	112.5	97.5	96.1	101.5	93.3	93	109.6	95.1	101.5
O08539	Myc box-dependent-interacting protein 1 OS=Mus musculus OX=10090 GN=Bin1 PE=1 SV=1	27	11	17	10	588	64.4	5.03	46.03	101.9	114.5	101.8	89.5	91.7	101.2	91.5	102.9	105.1
P53810	Phosphatidylinositol transfer protein alpha isoform OS=Mus musculus OX=10090 GN=Pitpna PE=1 SV=2	37	8	12	8	271	31.9	6.37	34.04	145.4	104.3	91.5	97.7	102.7	91.4	96.9	85.8	84.3
P70206	Plexin-A1 OS=Mus musculus OX=10090 GN=Plxna1 PE=1 SV=1	8	14	15	9	1894	211	6.9	40.49	85.5	99.8	101.4	91.8	106.9	98.8	104.4	102.9	108.4
P47713	Cytosolic phospholipase A2 OS=Mus musculus OX=10090 GN=Pla2g4a PE=1 SV=1	18	12	19	12	748	85.2	5.43	47.08	105	97.7	95.9	92.4	101.2	101.3	104.5	99.7	102.3
P62317	Small nuclear ribonucleoprotein Sm D2 OS=Mus musculus OX=10090 GN=Snrpd2 PE=1 SV=1	58	8	25	8	118	13.5	9.91	59.14	90.8	90.8	104.8	104.8	101.1	97.2	96.9	105.2	108.3
Q9ERA6	Tuftelin-interacting protein 11 OS=Mus musculus OX=10090 GN=Tfip11 PE=1 SV=1	14	10	13	10	838	96.2	5.9	38.63	94.3	94.3	93.8	104.1	98.8	99.3	104.8	109.1	101.5
Q91WN1	DnaJ homolog subfamily C member 9 OS=Mus musculus OX=10090 GN=Dnajc9 PE=1 SV=2	24	9	18	9	259	30	5.94	43.21	130.4	101.2	103.3	96.4	98.5	99.5	80.6	95	95
Q9Z1M8	Protein Red OS=Mus musculus OX=10090 GN=Ik PE=1 SV=2	25	12	15	12	557	65.6	6.64	32.99	83.6	91.8	99.8	108.3	99.3	104.6	98.7	107.1	106.8
P28033	CCAAT/enhancer-binding protein beta OS=Mus musculus OX=10090 GN=Cebpb PE=1 SV=1	23	6	11	6	296	31.4	8.56	33.52	68.8	91.9	106.9	120.3	114	106.6	103.1	92.4	96.1
P50446	Keratin, type II cytoskeletal 6A OS=Mus musculus OX=10090 GN=Krt6a PE=1 SV=3	21	12	22	2	553	59.3	7.94	56.5	118	77	90.6	80.7	82.1	150.6	111.3	89.2	100.5
Q9JK48	Endophilin-B1 OS=Mus musculus OX=10090 GN=Sh3glb1 PE=1 SV=1	32	10	20	9	365	40.8	6.04	52.48	99	103.6	97.3	95.4	104.2	101.8	109.1	98.3	91.4
E9PZM4	Chromodomain-helicase-DNA-binding protein 2 OS=Mus musculus OX=10090 GN=Chd2 PE=1 SV=1	8	16	17	8	1827	210.7	8.06	42.02	99.5	103.4	101.9	98.1	98	98.8	96.8	99.4	104
Q8R050	Eukaryotic peptide chain release factor GTP-binding subunit ERF3A OS=Mus musculus OX=10090 GN=Gspt1 PE=1 SV=2	22	13	16	13	636	68.6	5.21	44.3	120.7	109.9	98.2	93.5	97.6	90.3	95	93.3	101.4
P49025	Citron Rho-interacting kinase OS=Mus musculus OX=10090 GN=Cit PE=1 SV=3	7	15	17	15	2055	235.2	6.54	32.91	104.5	99.5	96.6	100.8	105.3	93.1	104.6	89.9	105.7
P21279	Guanine nucleotide-binding protein G(q) subunit alpha OS=Mus musculus OX=10090 GN=Gnaq PE=1 SV=4	28	9	17	6	359	42.1	5.68	52.5	73.9	100.8	104.3	98.7	102.5	99.5	101.9	107.2	111.2
O35379	Multidrug resistance-associated protein 1 OS=Mus musculus OX=10090 GN=Abcc1 PE=1 SV=1	11	14	17	14	1528	171.1	7.36	41.19	91.2	101.3	102	101	95.8	99.2	105.1	96.5	108
Q99JX7	Nuclear RNA export factor 1 OS=Mus musculus OX=10090 GN=Nxf1 PE=1 SV=3	15	8	13	8	618	70.3	8.73	39.91	83.3	97.8	105.8	98.5	103.3	101.5	108.9	97.8	103.2
Q62181	Semaphorin-3C OS=Mus musculus OX=10090 GN=Sema3c PE=1 SV=2	17	10	14	10	751	85.2	8.65	39.64	108.5	106.3	98.5	97.7	102.2	98.4	90.7	96.9	100.7
P47754	F-actin-capping protein subunit alpha-2 OS=Mus musculus OX=10090 GN=Capza2 PE=1 SV=3	34	7	16	6	286	32.9	5.85	52.81	88.9	91.2	101.2	96.7	100.5	96.8	96.7	115.8	112.2
Q61136	Serine/threonine-protein kinase PRP4 homolog OS=Mus musculus OX=10090 GN=Prpf4b PE=1 SV=3	13	12	14	12	1007	116.9	10.23	34.34	113.8	96.6	96.8	100.1	98	91.7	97.3	97.4	108.3
Q9D880	Mitochondrial import inner membrane translocase subunit TIM50 OS=Mus musculus OX=10090 GN=Timm50 PE=1 SV=1	29	9	21	9	353	39.8	8.13	65.65	83.1	106.9	98.9	105.4	105	93.9	108	95.1	103.6
Q6P5B0	RRP12-like protein OS=Mus musculus OX=10090 GN=Rrp12 PE=1 SV=1	10	12	14	12	1295	143	8.91	36.03	122	96.2	100.9	92.7	89.3	93.4	109.1	100	96.5
Q61171	Peroxiredoxin-2 OS=Mus musculus OX=10090 GN=Prdx2 PE=1 SV=3	48	8	20	8	198	21.8	5.41	63.68	115.3	99.3	106.4	102.6	104.8	100.8	86	96.6	88.3
Q6P2K6	Serine/threonine-protein phosphatase 4 regulatory subunit 3A OS=Mus musculus OX=10090 GN=Ppp4r3a PE=1 SV=1	12	8	12	4	820	93.8	4.89	34.21	120.6	97.1	99.5	95.5	94.4	99.3	106.9	94.5	92.2
Q6P9R2	Serine/threonine-protein kinase OSR1 OS=Mus musculus OX=10090 GN=Oxsr1 PE=1 SV=1	21	9	12	7	527	58.2	6.43	31.68	110.2	99.7	91.4	94.5	95.1	90.7	107.9	109.7	101
Q9DB25	Dolichyl-phosphate beta-glucosyltransferase OS=Mus musculus OX=10090 GN=Alg5 PE=1 SV=1	23	7	13	7	324	36.8	8.6	42.37	85	96.3	100.3	98.4	97.8	97.7	113.2	104.1	107.2
Q62159	Rho-related GTP-binding protein RhoC OS=Mus musculus OX=10090 GN=Rhoc PE=1 SV=2	41	7	34	3	193	22	6.58	79.55	93.6	114.1	113	96.9	105.6	93.2	110.9	88.6	84.2
Q3TWW8	Serine/arginine-rich splicing factor 6 OS=Mus musculus OX=10090 GN=Srsf6 PE=1 SV=1	33	13	23	10	339	39	11.46	55.67	108.4	94.3	101.9	102.1	96.7	100	97	103.3	96.3
Q9R0L6	Pericentriolar material 1 protein OS=Mus musculus OX=10090 GN=Pcm1 PE=1 SV=2	9	15	19	15	2025	228.7	5.01	40.13	83.1	91	95.6	106.6	106.3	101	105.4	106.6	104.5
Q9CYG7	Mitochondrial import receptor subunit TOM34 OS=Mus musculus OX=10090 GN=Tomm34 PE=1 SV=1	25	7	15	7	309	34.3	9.14	45.53	102.1	110.6	102.4	96.7	98.1	97.2	98.6	99.5	94.8
Q9ES28	Rho guanine nucleotide exchange factor 7 OS=Mus musculus OX=10090 GN=Arhgef7 PE=1 SV=2	12	10	14	8	862	97	6.8	35.31	120.3	94.3	89.2	87.2	100	93.3	110.8	104.6	100.3
Q99KW3	TRIO and F-actin-binding protein OS=Mus musculus OX=10090 GN=Triobp PE=1 SV=3	5	10	15	10	2014	223.2	8.06	35.52	81	96	91.3	101.4	102.7	98.2	106.9	107	115.5
Q80WJ7	Protein LYRIC OS=Mus musculus OX=10090 GN=Mtdh PE=1 SV=1	14	8	15	8	579	63.8	9.33	39.62	72	104.4	109.1	106.7	92.6	102.9	92.9	111.6	107.8
Q70FJ1	A-kinase anchor protein 9 OS=Mus musculus OX=10090 GN=Akap9 PE=1 SV=2	4	15	17	15	3797	435.9	5.03	35.78	90.4	96.7	88.5	96.2	99.8	98.8	107.7	99.6	122.3
Q8R5C5	Beta-centractin OS=Mus musculus OX=10090 GN=Actr1b PE=1 SV=1	30	10	18	8	376	42.3	6.4	48.95	139.4	99.4	93.2	104.4	104.8	97.4	89.6	84.6	87.2
Q8VEE4	Replication protein A 70 kDa DNA-binding subunit OS=Mus musculus OX=10090 GN=Rpa1 PE=1 SV=1	16	11	16	11	623	69	7.91	38.82	101.5	97.1	105.4	102.9	103.3	97.6	103.4	97.3	91.5
Q63918	Caveolae-associated protein 2 OS=Mus musculus OX=10090 GN=Cavin2 PE=1 SV=3	19	7	17	7	418	46.7	5.21	48.18	80.7	104.2	106.9	124.1	103.7	116.6	79.7	94.3	89.8
Q8R361	Rab11 family-interacting protein 5 OS=Mus musculus OX=10090 GN=Rab11fip5 PE=1 SV=2	15	8	10	8	645	69.5	9.07	26.55	86.2	105.2	93.7	100.4	107.9	101.2	105.2	101.2	99
Q8R2U0	Nucleoporin SEH1 OS=Mus musculus OX=10090 GN=Seh1l PE=2 SV=1	30	9	12	9	360	39.7	8.05	30.08	100.4	96.9	98.1	99.3	100.3	101.4	95.7	104.7	103.1
Q9CPV4	Glyoxalase domain-containing protein 4 OS=Mus musculus OX=10090 GN=Glod4 PE=1 SV=1	40	11	14	11	298	33.3	5.47	38.29	118.3	101.3	98.1	106.1	112	96.2	92.1	93.8	82.2
Q9D0F3	Protein ERGIC-53 OS=Mus musculus OX=10090 GN=Lman1 PE=1 SV=1	21	10	21	9	517	57.8	6.34	65.19	93	101.5	99.5	99.8	98.9	102.9	101.1	102.8	100.5
Q7TSC1	Protein PRRC2A OS=Mus musculus OX=10090 GN=Prrc2a PE=1 SV=1	9	14	20	13	2158	229.1	9.39	31.88	76.3	93.9	87.3	115.3	112.1	102.2	101	102.2	109.7
P62849	40S ribosomal protein S24 OS=Mus musculus OX=10090 GN=Rps24 PE=1 SV=1	45	6	26	6	133	15.4	10.78	61.14	153.8	101.3	103.2	94.3	91.8	101.7	79.1	90.9	83.9
Q60598	Src substrate cortactin OS=Mus musculus OX=10090 GN=Cttn PE=1 SV=2	20	12	18	12	546	61.2	5.4	51.52	86.2	95.6	95.1	104.1	105.4	91.9	94.8	112.4	114.5
O08688	Calpain-5 OS=Mus musculus OX=10090 GN=Capn5 PE=1 SV=1	19	11	18	11	640	72.9	7.36	44.71	90.6	101.4	99.5	96.5	100.5	92.3	107	105.3	107
Q9ER88	28S ribosomal protein S29, mitochondrial OS=Mus musculus OX=10090 GN=Dap3 PE=1 SV=1	23	8	14	8	391	44.7	8.94	43.09	88.7	93.2	95	98.1	108	100.8	105.5	106.6	104.1
Q9DC48	Pre-mRNA-processing factor 17 OS=Mus musculus OX=10090 GN=Cdc40 PE=2 SV=1	24	10	13	10	579	65.4	7.06	29.03	85.6	95.6	103.1	92.8	100	105.4	100	108.7	108.7
O88532	Zinc finger RNA-binding protein OS=Mus musculus OX=10090 GN=Zfr PE=1 SV=2	15	13	20	13	1074	116.8	9.04	48.03	98.8	94.8	97	99.2	94.8	92.1	109.9	104.9	108.6
O88844	Isocitrate dehydrogenase [NADP] cytoplasmic OS=Mus musculus OX=10090 GN=Idh1 PE=1 SV=2	29	11	16	10	414	46.6	7.17	44.26	117	101.2	105.5	110.4	112.7	91.7	80.4	86	95.3
Q6PHN9	Ras-related protein Rab-35 OS=Mus musculus OX=10090 GN=Rab35 PE=1 SV=1	43	9	17	6	201	23	8.29	50.56	88.9	103.4	105.6	99.8	97.4	108.3	96.1	101.1	99.4
O70378	ER membrane protein complex subunit 8 OS=Mus musculus OX=10090 GN=Emc8 PE=1 SV=1	46	9	14	9	207	23.3	6.15	47.89	90.4	99.9	101.4	97	97.4	101.8	101.3	104.8	106.1
Q8CC35	Synaptopodin OS=Mus musculus OX=10090 GN=Synpo PE=1 SV=2	12	10	23	10	929	99.5	9.42	58.86	69.2	89.3	87.9	105.3	109	96.8	114.4	109	119.1
P23475	X-ray repair cross-complementing protein 6 OS=Mus musculus OX=10090 GN=Xrcc6 PE=1 SV=5	17	10	15	10	608	69.4	6.79	37.59	104.7	97.8	100.5	101.1	102.6	98.6	96.9	99.7	98
Q5KU39	Vacuolar protein sorting-associated protein 41 homolog OS=Mus musculus OX=10090 GN=Vps41 PE=1 SV=1	16	12	14	12	853	98.5	5.81	31.61	111.7	96.7	98.4	90.6	97.9	97.8	117.2	92.2	97.4
Q8JZK9	Hydroxymethylglutaryl-CoA synthase, cytoplasmic OS=Mus musculus OX=10090 GN=Hmgcs1 PE=1 SV=1	23	11	17	11	520	57.5	5.99	37.68	120.4	107.7	105.6	97.7	94.3	103.9	98.2	87.6	84.7
O08648	Mitogen-activated protein kinase kinase kinase 4 OS=Mus musculus OX=10090 GN=Map3k4 PE=1 SV=2	11	15	17	15	1597	179.7	6.43	38.34	105.4	101.1	98.3	90.7	96.6	99.5	107	103.5	97.9
Q80X73	Protein pelota homolog OS=Mus musculus OX=10090 GN=Pelo PE=1 SV=3	36	14	21	14	385	43.3	5.99	51.44	113	104.6	93.2	90.9	94.5	93.2	112.9	96	101.7
Q9EQU5	Protein SET OS=Mus musculus OX=10090 GN=Set PE=1 SV=1	24	7	14	7	289	33.4	4.32	43.71	94.7	114.4	132	100.6	87.5	92	79.2	91.5	108.1
O09044	Synaptosomal-associated protein 23 OS=Mus musculus OX=10090 GN=Snap23 PE=1 SV=1	52	9	15	8	210	23.2	4.98	34.61	85.3	98.9	105.1	100.8	103.3	102.6	85.5	107.3	111.1
Q9R0M3	Sushi-repeat-containing protein SRPX OS=Mus musculus OX=10090 GN=Srpx PE=2 SV=1	30	12	20	12	464	51.5	8.56	43.58	106.1	109.9	103.8	98	104	104.8	100.9	86.3	86.3
Q80WG5	Volume-regulated anion channel subunit LRRC8A OS=Mus musculus OX=10090 GN=Lrrc8a PE=1 SV=1	17	12	13	12	810	94.1	7.94	34.84	99.1	107.2	100.3	103.6	96.7	102.9	94.3	96.8	99.2
D3YYU8	Obscurin-like protein 1 OS=Mus musculus OX=10090 GN=Obsl1 PE=1 SV=1	9	15	16	15	1804	197.8	5.41	38.88	104.2	108.4	96.3	92.2	100.8	101.8	113.7	87.6	95.1
O35551	Rab GTPase-binding effector protein 1 OS=Mus musculus OX=10090 GN=Rabep1 PE=1 SV=2	15	12	14	12	862	99.5	5.01	34.54	104.3	111	98.2	94.8	103.4	104.4	92.3	89.4	102.1
Q9QZQ8	Core histone macro-H2A.1 OS=Mus musculus OX=10090 GN=Macroh2a1 PE=1 SV=3	26	9	18	7	372	39.7	9.8	49.49	103.2	96.7	97.9	98.7	98.6	107.7	92.5	107.8	97.1
Q61545	RNA-binding protein EWS OS=Mus musculus OX=10090 GN=Ewsr1 PE=1 SV=2	16	8	21	8	655	68.4	9.33	54.02	50.8	87.7	103.6	119.1	112.1	103.4	98.2	101.4	123.5
Q8BYC6	Serine/threonine-protein kinase TAO3 OS=Mus musculus OX=10090 GN=Taok3 PE=1 SV=2	15	14	21	11	898	105.3	7.36	52.24	103.1	94.9	102.7	94.1	90.5	90	122.9	95.4	106.4
Q62018	RNA polymerase-associated protein CTR9 homolog OS=Mus musculus OX=10090 GN=Ctr9 PE=1 SV=2	12	12	15	12	1173	133.3	6.49	39.24	105.9	105.5	104.3	94.6	94.1	98.5	102	97.4	97.6
Q9JHK4	Geranylgeranyl transferase type-2 subunit alpha OS=Mus musculus OX=10090 GN=Rabggta PE=1 SV=1	26	12	16	12	567	64.9	5.8	40.71	123.8	100.2	85.4	93.9	107	101.8	106.8	92.2	89
P62996	Transformer-2 protein homolog beta OS=Mus musculus OX=10090 GN=Tra2b PE=1 SV=1	33	8	23	7	288	33.6	11.25	61.36	112	91.6	99.1	96.9	92.3	97.2	95	111.6	104.4
Q9DB15	39S ribosomal protein L12, mitochondrial OS=Mus musculus OX=10090 GN=Mrpl12 PE=1 SV=2	29	6	14	6	201	21.7	9.29	40.78	53.8	99.9	93.7	98.6	115	119.5	98.7	92.5	128.2
Q9R0Q7	Prostaglandin E synthase 3 OS=Mus musculus OX=10090 GN=Ptges3 PE=1 SV=1	44	7	24	7	160	18.7	4.55	59.9	111	108.5	99.9	95.2	103.6	92.9	100.3	92.3	96.3
Q9CRD2	ER membrane protein complex subunit 2 OS=Mus musculus OX=10090 GN=Emc2 PE=1 SV=1	28	7	17	7	297	34.9	6.81	49.68	94.1	104.7	103.6	106.2	86.8	104.6	96.2	100.6	103.1
Q8R1U1	Conserved oligomeric Golgi complex subunit 4 OS=Mus musculus OX=10090 GN=Cog4 PE=1 SV=1	16	11	13	11	785	88.6	5.15	34.44	101.8	102.3	99.3	94	95.5	93.3	104.6	101.8	107.4
P18872	Guanine nucleotide-binding protein G(o) subunit alpha OS=Mus musculus OX=10090 GN=Gnao1 PE=1 SV=3	26	10	16	10	354	40.1	5.53	38.14	77.7	102.2	104.5	100.9	101.6	94.5	109.6	105.5	103.5
Q9WVJ2	26S proteasome non-ATPase regulatory subunit 13 OS=Mus musculus OX=10090 GN=Psmd13 PE=1 SV=1	31	13	19	13	376	42.8	5.71	52.26	114.4	110	95.6	100.6	94.2	99.8	99.5	92.8	93
Q3TDN2	FAS-associated factor 2 OS=Mus musculus OX=10090 GN=Faf2 PE=1 SV=2	21	9	13	9	445	52.4	5.47	42.6	82.7	97.6	101	94.7	106	99	104.5	106.4	108.1
P61290	Proteasome activator complex subunit 3 OS=Mus musculus OX=10090 GN=Psme3 PE=1 SV=1	33	8	16	8	254	29.5	5.95	49.63	127.4	104.2	101	98.7	97.6	97.4	92.8	98.4	82.4
O09061	Proteasome subunit beta type-1 OS=Mus musculus OX=10090 GN=Psmb1 PE=1 SV=1	33	7	19	7	240	26.4	7.81	51.46	133.4	92	98.7	114.5	106.7	98	81.1	88.2	87.3
P16332	Methylmalonyl-CoA mutase, mitochondrial OS=Mus musculus OX=10090 GN=Mmut PE=1 SV=2	16	11	13	11	748	82.8	6.89	31.76	81.7	96.2	97.7	106.3	109	100	96.3	105.5	107.3
Q60972	Histone-binding protein RBBP4 OS=Mus musculus OX=10090 GN=Rbbp4 PE=1 SV=5	25	9	21	4	425	47.6	4.89	57.28	93.3	94.7	98	114.8	95	95	107.9	91.6	109.9
Q8CGY8	UDP-N-acetylglucosamine--peptide N-acetylglucosaminyltransferase 110 kDa subunit OS=Mus musculus OX=10090 GN=Ogt PE=1 SV=2	14	13	13	13	1046	116.9	6.7	30.92	97	95.8	90.2	97.1	98.4	95.6	109.4	106.3	110.2
Q7TT37	Elongator complex protein 1 OS=Mus musculus OX=10090 GN=Elp1 PE=1 SV=2	7	9	13	9	1333	149.5	6	29.51	125.1	103.3	101.5	93.7	93.2	92	113.2	92.8	85.3
Q6PGF7	Exocyst complex component 8 OS=Mus musculus OX=10090 GN=Exoc8 PE=1 SV=1	13	10	15	10	716	81	5.4	38.47	112.2	96.9	94.9	98.5	100	99.6	101.9	97.2	98.7
Q0VGY8	Protein TANC1 OS=Mus musculus OX=10090 GN=Tanc1 PE=1 SV=2	9	13	15	13	1856	200.7	8.35	32.27	107.5	99.9	91.1	93.3	97.2	93.4	113.3	101	103.2
Q924K8	Metastasis-associated protein MTA3 OS=Mus musculus OX=10090 GN=Mta3 PE=1 SV=1	19	11	14	5	591	67	8.88	39.69	112.5	93.6	95.2	95.1	103.4	93.4	100.3	102.5	103.9
Q8C854	Myelin expression factor 2 OS=Mus musculus OX=10090 GN=Myef2 PE=1 SV=1	22	13	19	13	591	63.3	8.87	44.93	66.4	98	101	103.6	101.6	104.3	108.3	109	107.8
Q9Z1G3	V-type proton ATPase subunit C 1 OS=Mus musculus OX=10090 GN=Atp6v1c1 PE=1 SV=4	34	13	16	13	382	43.9	7.46	41.27	111.7	108.5	98.1	104	99	100.7	96.4	97	84.6
P47740	Aldehyde dehydrogenase family 3 member A2 OS=Mus musculus OX=10090 GN=Aldh3a2 PE=1 SV=2	18	8	16	8	484	53.9	8.35	48.8	81.8	101.1	101.6	94.6	96.9	99	107.6	110.5	106.9
O70583	E3 ubiquitin-protein ligase Midline-1 OS=Mus musculus OX=10090 GN=Mid1 PE=1 SV=2	13	8	10	8	680	76.1	6.93	32.03	108.3	106	93.6	102.6	107.5	94.1	103.4	93.4	91.1
P61089	Ubiquitin-conjugating enzyme E2 N OS=Mus musculus OX=10090 GN=Ube2n PE=1 SV=1	64	9	22	9	152	17.1	6.57	52.03	124.6	99.1	100.3	103.5	93.6	98	87.1	102	91.7
Q6EDY6	F-actin-uncapping protein LRRC16A OS=Mus musculus OX=10090 GN=Carmil1 PE=1 SV=2	10	11	14	11	1374	151.8	7.8	30.6	91.1	94.4	92.8	100.2	98.8	99.3	113.3	106.2	104
Q6KAR6	Exocyst complex component 3 OS=Mus musculus OX=10090 GN=Exoc3 PE=1 SV=2	14	9	11	9	755	86.4	6.2	35.47	112.8	97.1	99.8	95.4	96.1	96.9	102.5	98.3	101
Q9ERG0	LIM domain and actin-binding protein 1 OS=Mus musculus OX=10090 GN=Lima1 PE=1 SV=3	13	12	19	11	753	84	6.6	44.73	62.6	87.1	82.4	107.5	113.2	94.6	118.5	109.1	125
Q9CQW2	ADP-ribosylation factor-like protein 8B OS=Mus musculus OX=10090 GN=Arl8b PE=1 SV=1	38	8	21	3	186	21.5	8.43	45.46	76.3	103.3	107	102.5	96.9	99.8	103.8	106	104.4
P70452	Syntaxin-4 OS=Mus musculus OX=10090 GN=Stx4 PE=1 SV=1	34	9	14	9	298	34.1	6.14	36.94	84.6	97.6	106.1	102.5	99.8	103.3	97.5	110.7	97.9
P21956	Lactadherin OS=Mus musculus OX=10090 GN=Mfge8 PE=1 SV=3	17	7	17	7	463	51.2	6.52	43.2	94.4	91.1	108.3	104.4	102	109.2	88.1	106.2	96.3
Q9Z0F7	Gamma-synuclein OS=Mus musculus OX=10090 GN=Sncg PE=1 SV=1	59	7	14	7	123	13.2	4.65	40.46	103.5	110.1	113	103.5	92.8	99	78.6	99.6	99.9
Q6P5H2	Nestin OS=Mus musculus OX=10090 GN=Nes PE=1 SV=1	5	7	8	7	1864	207	4.34	30.3	79.6	100.8	103.1	99.4	99.5	90.5	109.6	109.8	107.7
P30681	High mobility group protein B2 OS=Mus musculus OX=10090 GN=Hmgb2 PE=1 SV=3	36	12	28	9	210	24.1	7.31	36.52	54.3	109.1	105.2	109.4	98.9	102.4	99.3	106.2	115.3
Q8BVE8	Histone-lysine N-methyltransferase NSD2 OS=Mus musculus OX=10090 GN=Nsd2 PE=1 SV=2	8	9	13	9	1365	152.2	8.51	41.65	100.9	96	97.8	100.7	100.9	97.6	104.9	99.6	101.5
Q91X88	Protein O-linked-mannose beta-1,2-N-acetylglucosaminyltransferase 1 OS=Mus musculus OX=10090 GN=Pomgnt1 PE=1 SV=1	23	12	12	12	660	75.1	6.67	29.93	92.1	92.7	104.1	92.5	97.2	102.3	99.7	100.1	119.3
Q3THE2	Myosin regulatory light chain 12B OS=Mus musculus OX=10090 GN=Myl12b PE=1 SV=2	44	6	31	2	172	19.8	4.84	82.31	126.5	99.3	97.8	104.5	96.2	96.1	89.9	93.9	95.8
Q80TP3	E3 ubiquitin-protein ligase UBR5 OS=Mus musculus OX=10090 GN=Ubr5 PE=1 SV=2	5	12	18	12	2792	308.2	5.85	31.14	100.6	100.6	98.7	100.3	91.7	99.4	106.1	96.8	105.9
Q80VD1	Protein FAM98B OS=Mus musculus OX=10090 GN=Fam98b PE=1 SV=1	21	6	18	4	429	45.3	8.5	56.16	103.8	106.6	99.3	97.6	97.9	97	107.4	95.6	94.7
Q8K2F0	Bromodomain-containing protein 3 OS=Mus musculus OX=10090 GN=Brd3 PE=1 SV=2	19	12	15	9	726	79.7	9.36	34.26	83.3	106.8	103.5	107.6	100.5	94.9	102.7	99	101.5
Q8BHS3	Pre-mRNA-splicing factor RBM22 OS=Mus musculus OX=10090 GN=Rbm22 PE=1 SV=1	26	12	16	12	420	46.9	8.54	36.65	60.9	89.4	97.5	107	104.3	101.1	113.3	109.7	116.8
Q9CW79	Golgin subfamily A member 1 OS=Mus musculus OX=10090 GN=Golga1 PE=1 SV=2	16	9	12	9	758	87.3	5.52	36.28	74.5	101.2	102.9	100.7	108.6	108.4	96.9	98.3	108.4
Q8BKX6	Serine/threonine-protein kinase SMG1 OS=Mus musculus OX=10090 GN=Smg1 PE=1 SV=3	4	13	13	13	3658	409.5	6.4	30.94	122.9	103.2	97.9	96.9	92.9	93.3	105.6	88.4	98.8
P42230	Signal transducer and activator of transcription 5A OS=Mus musculus OX=10090 GN=Stat5a PE=1 SV=1	16	12	13	3	793	90.8	6.39	32.79	112	98.4	93.1	97.9	102.8	95.6	107.4	98.6	94.3
Q99NH0	Ankyrin repeat domain-containing protein 17 OS=Mus musculus OX=10090 GN=Ankrd17 PE=1 SV=2	7	15	21	15	2603	274	6.52	36.84	95.6	105.2	102.1	97.9	100.4	98.5	96.9	103.2	100.1
Q80U78	Pumilio homolog 1 OS=Mus musculus OX=10090 GN=Pum1 PE=1 SV=2	8	8	11	4	1189	126.5	6.86	36.77	87.5	93.5	81.4	94.5	114.5	97.1	110.7	106	114.8
Q9EPJ9	ADP-ribosylation factor GTPase-activating protein 1 OS=Mus musculus OX=10090 GN=Arfgap1 PE=1 SV=2	35	10	16	10	414	45.3	5.57	42.51	81.8	94.5	103.6	97.5	110	102.9	103.3	104.1	102.3
Q8BH24	Transmembrane 9 superfamily member 4 OS=Mus musculus OX=10090 GN=Tm9sf4 PE=1 SV=1	16	12	20	12	643	74.6	7.23	44	98.6	101.6	103.5	104.1	93.7	104.7	94.2	103.4	96.1
Q8K021	Secretory carrier-associated membrane protein 1 OS=Mus musculus OX=10090 GN=Scamp1 PE=1 SV=1	34	8	10	8	338	38	7.71	35.85	81.7	91.8	105.5	98.3	99.1	103	105.8	110.9	104.1
A2AQ19	RNA polymerase-associated protein RTF1 homolog OS=Mus musculus OX=10090 GN=Rtf1 PE=1 SV=1	15	10	12	10	715	80.7	8.16	34.96	100	114.2	109.4	100.2	94.2	93	82.6	103.4	103
Q8BR07	Protein bicaudal D homolog 1 OS=Mus musculus OX=10090 GN=Bicd1 PE=1 SV=2	14	11	14	6	835	95.8	5.71	33.85	98	99.4	116.3	105.3	97	86.6	99.6	100	97.8
O88696	ATP-dependent Clp protease proteolytic subunit, mitochondrial OS=Mus musculus OX=10090 GN=Clpp PE=1 SV=1	18	4	12	4	272	29.8	7.47	32.98	79.7	106.8	92.4	92.3	106.1	101.7	98.5	105.4	117.1
P52293	Importin subunit alpha-1 OS=Mus musculus OX=10090 GN=Kpna2 PE=1 SV=2	29	10	13	10	529	57.9	5.68	29.46	94.7	109.4	108.5	92.8	107.6	101.2	96.2	90.8	98.8
Q9R0H0	Peroxisomal acyl-coenzyme A oxidase 1 OS=Mus musculus OX=10090 GN=Acox1 PE=1 SV=5	17	9	16	9	661	74.6	8.48	40.23	85.5	94.9	102	103.3	104.1	104.2	96.7	107.2	102
P98197	Probable phospholipid-transporting ATPase IH OS=Mus musculus OX=10090 GN=Atp11a PE=1 SV=1	11	12	12	10	1187	135.4	6.48	33.01	86.7	95.2	106.2	99.7	104.6	106.1	104	93.6	104.1
Q0GNC1	Inverted formin-2 OS=Mus musculus OX=10090 GN=Inf2 PE=1 SV=1	9	11	16	10	1273	138.5	5.21	39.38	73.5	93	94.7	101.6	104.3	102	110	107	113.8
P63028	Translationally-controlled tumor protein OS=Mus musculus OX=10090 GN=Tpt1 PE=1 SV=1	34	5	11	5	172	19.5	4.86	38.37	126.2	106.4	98.2	95.9	91.2	97.6	99.3	92.9	92.3
P54227	Stathmin OS=Mus musculus OX=10090 GN=Stmn1 PE=1 SV=2	48	9	21	9	149	17.3	5.97	59.3	105.5	107.8	113.7	104.8	97.2	104.4	74.5	85.8	106.3
Q9R1P0	Proteasome subunit alpha type-4 OS=Mus musculus OX=10090 GN=Psma4 PE=1 SV=1	44	10	21	10	261	29.5	7.72	60.09	121.3	98.4	100.7	109.9	108.7	100.2	82.8	87.9	90.2
P61620	Protein transport protein Sec61 subunit alpha isoform 1 OS=Mus musculus OX=10090 GN=Sec61a1 PE=1 SV=2	16	9	26	3	476	52.2	8.06	63.61	96	112.6	103.8	97.5	98.1	104.6	92.2	96.6	98.6
Q9JKB3	Y-box-binding protein 3 OS=Mus musculus OX=10090 GN=Ybx3 PE=1 SV=2	30	7	14	3	361	38.8	9.69	39.93
Q9D8B3	Charged multivesicular body protein 4b OS=Mus musculus OX=10090 GN=Chmp4b PE=1 SV=2	33	8	12	8	224	24.9	4.82	33.48	82	100.9	95.1	106.3	93.3	103.2	88.7	106.7	123.6
P70670	Nascent polypeptide-associated complex subunit alpha, muscle-specific form OS=Mus musculus OX=10090 GN=Naca PE=1 SV=2	4	5	12	5	2187	220.4	9.35	42.64	111.1	112	124.2	105.2	93.4	104.2	73.8	90	86.2
Q9Z1Q2	Phosphatidylserine lipase ABHD16A OS=Mus musculus OX=10090 GN=Abhd16a PE=1 SV=3	14	7	14	7	558	63	8.25	41.62	86.5	103.6	93	104.1	108.5	97.1	104.9	101.9	100.5
O35864	COP9 signalosome complex subunit 5 OS=Mus musculus OX=10090 GN=Cops5 PE=1 SV=3	45	9	10	9	334	37.5	6.54	35.19	105.3	96.8	100.7	93.4	111.1	104.5	96.9	92.5	98.8
Q8CFD4	Sorting nexin-8 OS=Mus musculus OX=10090 GN=Snx8 PE=1 SV=1	21	9	12	9	459	52	8.03	36.54	92.4	101.8	92.8	97.5	98.5	96.5	115.9	102.5	102
Q07417	Short-chain specific acyl-CoA dehydrogenase, mitochondrial OS=Mus musculus OX=10090 GN=Acads PE=1 SV=2	15	5	11	5	412	44.9	8.47	37.47	85.9	104.9	92.6	91.3	111.4	102.4	105.7	94.3	111.4
P24668	Cation-dependent mannose-6-phosphate receptor OS=Mus musculus OX=10090 GN=M6pr PE=1 SV=1	29	9	22	9	278	31.2	5.39	65.4	89	101.3	103.9	101.2	100.5	106.1	96.7	100.3	101.1
P35601	Replication factor C subunit 1 OS=Mus musculus OX=10090 GN=Rfc1 PE=1 SV=2	10	11	14	11	1131	125.9	9.33	35.86	116.2	94.7	92.5	99.3	108.6	92.2	102.2	95.3	99
Q9Z1R2	Large proline-rich protein BAG6 OS=Mus musculus OX=10090 GN=Bag6 PE=1 SV=1	12	11	19	11	1154	121	5.71	44.7	108.2	93.6	100.1	99.7	93.8	97.2	103.9	101.6	101.9
Q91Z67	SLIT-ROBO Rho GTPase-activating protein 2 OS=Mus musculus OX=10090 GN=Srgap2 PE=1 SV=2	12	12	14	11	1071	120.7	6.64	36.61	103.9	102.1	99.7	96.4	94.2	93.5	106.3	104.7	99.1
O35609	Secretory carrier-associated membrane protein 3 OS=Mus musculus OX=10090 GN=Scamp3 PE=1 SV=3	17	5	13	5	349	38.4	7.64	50.99	87.8	98.2	107.6	103.4	99.8	105.9	95.7	103.4	98
Q91YR1	Twinfilin-1 OS=Mus musculus OX=10090 GN=Twf1 PE=1 SV=2	34	10	14	8	350	40.1	6.67	41.36	127.1	99.3	103.8	103.1	91.6	96.7	85.1	103.1	90
Q9CQ56	Vesicle transport protein USE1 OS=Mus musculus OX=10090 GN=Use1 PE=1 SV=1	36	10	14	10	270	30.6	9.11	41.46	77.1	95.5	101.9	104	98.9	101.5	106.6	107.4	107
Q9DBZ1	Inhibitor of nuclear factor kappa-B kinase-interacting protein OS=Mus musculus OX=10090 GN=Ikbip PE=1 SV=2	18	8	20	8	373	42.5	5.1	60.15	85.4	100.4	109.3	96.9	92.8	103.5	95.9	109.6	106.4
Q62059	Versican core protein OS=Mus musculus OX=10090 GN=Vcan PE=1 SV=2	3	11	15	11	3357	366.6	4.64	44.64	96.2	118.7	105.3	110	109.2	114.4	84.8	78.1	83.4
Q9DAS9	Guanine nucleotide-binding protein G(I)/G(S)/G(O) subunit gamma-12 OS=Mus musculus OX=10090 GN=Gng12 PE=1 SV=3	54	4	23	4	72	8	8.97	64.56	81.2	91.4	94.9	116.2	97.5	104.4	104.6	103.2	106.7
O08807	Peroxiredoxin-4 OS=Mus musculus OX=10090 GN=Prdx4 PE=1 SV=1	43	9	20	7	274	31	7.15	58.63	94.7	104.8	105.6	100.3	106.4	98.8	96.7	92.2	100.6
O88447	Kinesin light chain 1 OS=Mus musculus OX=10090 GN=Klc1 PE=1 SV=3	19	11	14	11	541	61.4	5.68	28.66	106.5	108.2	98.7	104.6	103.8	92	97.5	91.4	97.3
Q6IRU2	Tropomyosin alpha-4 chain OS=Mus musculus OX=10090 GN=Tpm4 PE=1 SV=3	27	10	19	6	248	28.5	4.68	58.74	83.6	104.8	104.3	125.5	95.6	94.5	83	102.9	105.9
P70399	TP53-binding protein 1 OS=Mus musculus OX=10090 GN=Tp53bp1 PE=1 SV=3	8	11	12	11	1969	212.6	4.63	21.87	86.6	108.1	95.8	98.1	96.2	107.2	94.5	100.4	113.2
Q99K01	Pyridoxal-dependent decarboxylase domain-containing protein 1 OS=Mus musculus OX=10090 GN=Pdxdc1 PE=1 SV=2	11	9	11	9	787	87.3	5.48	33.15	100.1	105.7	99.9	95.8	99.5	96.9	108.7	93.9	99.4
P17742	Peptidyl-prolyl cis-trans isomerase A OS=Mus musculus OX=10090 GN=Ppia PE=1 SV=2	45	9	36	8	164	18	7.9	64.07	125.3	106.1	112.2	107.1	101.9	96.7	82.1	84.8	83.7
Q9CVB6	Actin-related protein 2/3 complex subunit 2 OS=Mus musculus OX=10090 GN=Arpc2 PE=1 SV=3	37	11	20	11	300	34.3	7.36	54.24	117.4	95.6	97.2	110.1	106.6	99.4	83.8	97	92.9
Q9DBZ5	Eukaryotic translation initiation factor 3 subunit K OS=Mus musculus OX=10090 GN=Eif3k PE=1 SV=1	32	5	14	5	218	25.1	4.93	40.89	110.1	96.6	96.7	100.8	98.2	99.3	94.7	102.3	101.4
O70251	Elongation factor 1-beta OS=Mus musculus OX=10090 GN=Eef1b PE=1 SV=5	32	6	12	5	225	24.7	4.69	37.76	82.8	99.8	94.2	104.5	108.3	108.1	94	101	107.3
Q63850	Nuclear pore glycoprotein p62 OS=Mus musculus OX=10090 GN=Nup62 PE=1 SV=2	15	8	13	8	526	53.2	5.31	43.12	88.9	107.6	97.1	97.8	106	98.4	104.6	94.5	105.2
P97363	Serine palmitoyltransferase 2 OS=Mus musculus OX=10090 GN=Sptlc2 PE=1 SV=2	20	11	18	11	560	62.9	8.18	45.48	84.3	96.7	97.9	95.5	106.7	99.7	111.5	102.1	105.5
Q01768	Nucleoside diphosphate kinase B OS=Mus musculus OX=10090 GN=Nme2 PE=1 SV=1	66	10	26	10	152	17.4	7.5	51.6	107.2	106.2	109.8	106.9	102.1	98.3	81.4	92	96
P09671	Superoxide dismutase [Mn], mitochondrial OS=Mus musculus OX=10090 GN=Sod2 PE=1 SV=3	20	7	45	7	222	24.6	8.62	103.99	82	100.2	94.2	99.6	108.3	110.8	87	106.8	111
Q9CZX0	Elongator complex protein 3 OS=Mus musculus OX=10090 GN=Elp3 PE=1 SV=1	19	9	16	9	547	62.3	8.9	51.08	115.7	109.6	95.4	93.7	92.2	103.3	103.7	95.5	90.9
Q80X82	Symplekin OS=Mus musculus OX=10090 GN=Sympk PE=1 SV=2	12	12	14	12	1288	142.5	6.05	33.65	94.3	102.4	85.8	91.9	95	101.4	114.4	102.5	112.3
P16125	L-lactate dehydrogenase B chain OS=Mus musculus OX=10090 GN=Ldhb PE=1 SV=2	23	8	14	6	334	36.5	6.05	41.92	122.1	88.3	91.1	111.6	100.4	102.9	94.2	99.8	89.6
Q9CR62	Mitochondrial 2-oxoglutarate/malate carrier protein OS=Mus musculus OX=10090 GN=Slc25a11 PE=1 SV=3	36	10	19	10	314	34.1	9.94	50.3	81.9	103.9	112.1	98.1	96.2	106	96.9	106.6	98.4
Q9Z280	Phospholipase D1 OS=Mus musculus OX=10090 GN=Pld1 PE=1 SV=1	12	12	15	12	1074	123.9	8.72	40.11	85	98.9	98.7	94.7	93.7	98.7	114.8	102.3	113
Q497V5	S1 RNA-binding domain-containing protein 1 OS=Mus musculus OX=10090 GN=Srbd1 PE=2 SV=3	13	13	17	12	982	110.2	8.78	44.33	102.9	98.5	99.1	96.1	101.1	97.5	108.8	95.2	100.8
Q64430	Copper-transporting ATPase 1 OS=Mus musculus OX=10090 GN=Atp7a PE=1 SV=3	8	12	15	12	1491	161.9	6.62	36.88	88.3	102.6	98	101.1	95.7	104.9	103.2	101.8	104.4
Q8R317	Ubiquilin-1 OS=Mus musculus OX=10090 GN=Ubqln1 PE=1 SV=1	15	6	12	3	582	61.9	4.94	38	94.1	102	104.3	100.6	104.4	107.2	91.2	93.1	103.1
Q9JI44	DNA methyltransferase 1-associated protein 1 OS=Mus musculus OX=10090 GN=Dmap1 PE=1 SV=1	19	6	8	6	468	53.1	9.5	29.01	106.6	92.7	95.6	106.8	98.7	97.7	99	105.1	97.8
Q9D287	Pre-mRNA-splicing factor SPF27 OS=Mus musculus OX=10090 GN=Bcas2 PE=1 SV=1	36	8	11	8	225	26.1	5.66	36.49	102.2	99.2	88.3	106	101.1	97.9	99.6	97.8	107.9
Q3TL44	NLR family member X1 OS=Mus musculus OX=10090 GN=Nlrx1 PE=1 SV=1	12	10	14	10	975	107.8	7.37	32.65	84.2	106	97.3	90.4	101.8	97.8	106.9	103.4	112.3
Q8K284	General transcription factor 3C polypeptide 1 OS=Mus musculus OX=10090 GN=Gtf3c1 PE=1 SV=2	7	12	12	12	2101	237.3	7.25	29.03	107.6	97.4	93.5	93	104.3	100.3	104.9	94.2	104.9
P61358	60S ribosomal protein L27 OS=Mus musculus OX=10090 GN=Rpl27 PE=1 SV=2	43	7	36	7	136	15.8	10.56	87.51	153.3	99.9	101.8	97.1	84.8	99	80.2	98.1	85.7
Q9QY76	Vesicle-associated membrane protein-associated protein B OS=Mus musculus OX=10090 GN=Vapb PE=1 SV=3	38	7	16	6	243	26.9	7.78	42.74	71.8	87.9	101.4	104.5	112.9	104.5	101.5	110.8	104.7
Q9R0P5	Destrin OS=Mus musculus OX=10090 GN=Dstn PE=1 SV=3	45	9	21	8	165	18.5	7.97	58.86	111.8	98.9	105.4	102.6	105.3	97.4	91.7	97.2	89.6
Q6PGG6	Guanine nucleotide-binding protein-like 3-like protein OS=Mus musculus OX=10090 GN=Gnl3l PE=1 SV=1	18	9	11	9	577	65.2	8.6	32.88	110.2	111.3	95.8	93.4	98.5	99.7	105.4	91.8	94
Q8C0E3	E3 ubiquitin-protein ligase TRIM47 OS=Mus musculus OX=10090 GN=Trim47 PE=1 SV=2	19	10	13	10	641	69.9	6.4	32.56	112.2	105	96.9	99	93.3	98.5	102.2	97	95.9
Q9WTR5	Cadherin-13 OS=Mus musculus OX=10090 GN=Cdh13 PE=1 SV=2	18	10	12	10	714	78.1	5.12	27.63	84.4	96.7	101.7	110.4	92.7	99	91.8	104.1	119.1
Q5SXY1	Cytospin-B OS=Mus musculus OX=10090 GN=Specc1 PE=1 SV=2	12	11	12	11	1067	118	6.64	26.19	76.5	81.1	83.4	89.2	93.2	106	118.8	114.4	137.4
Q8BMG7	Rab3 GTPase-activating protein non-catalytic subunit OS=Mus musculus OX=10090 GN=Rab3gap2 PE=1 SV=2	9	11	14	11	1366	152.4	6.23	32.31	100.3	98.9	91.5	94.4	100.6	92.7	124.8	97.4	99.4
Q62351	Transferrin receptor protein 1 OS=Mus musculus OX=10090 GN=Tfrc PE=1 SV=1	13	10	15	10	763	85.7	6.57	42.93	100.1	107.1	116	109.1	100.5	104.4	86.1	88.5	88.1
Q571I9	Aldehyde dehydrogenase family 16 member A1 OS=Mus musculus OX=10090 GN=Aldh16a1 PE=1 SV=2	10	7	12	7	802	84.7	6.32	35.3	113.1	85.7	89.2	97.5	95.5	92.5	113.2	104.4	108.9
Q6NZN0	RNA-binding protein 26 OS=Mus musculus OX=10090 GN=Rbm26 PE=1 SV=2	13	14	15	13	1012	114.1	9.16	37.24	98.3	99.4	94.5	104.4	99.7	96.4	101.1	103.9	102.3
Q61072	Disintegrin and metalloproteinase domain-containing protein 9 OS=Mus musculus OX=10090 GN=Adam9 PE=1 SV=2	11	8	11	8	845	92	7.47	27.65	109.3	96.9	114	89.7	102.7	104	96.5	87.4	99.4
P32020	Sterol carrier protein 2 OS=Mus musculus OX=10090 GN=Scp2 PE=1 SV=3	12	6	13	6	547	59.1	7.44	40.31	59.2	97	96.1	104.2	115.6	111.3	102.7	101.7	112.2
Q9R1P4	Proteasome subunit alpha type-1 OS=Mus musculus OX=10090 GN=Psma1 PE=1 SV=1	36	10	20	10	263	29.5	6.46	49.24	133.1	98.1	101.3	107.4	99.7	100.4	83.6	91.9	84.5
O54984	ATPase GET3 OS=Mus musculus OX=10090 GN=Get3 PE=1 SV=2	29	7	21	7	348	38.8	4.91	65.49	98	97.9	96.9	96.8	97	100.9	101.5	104.2	106.8
P68181	cAMP-dependent protein kinase catalytic subunit beta OS=Mus musculus OX=10090 GN=Prkacb PE=1 SV=2	27	9	19	4	351	40.7	8.56	51.03	109.8	100.1	98.6	100.2	99.3	102.5	96.4	102.6	90.5
P68037	Ubiquitin-conjugating enzyme E2 L3 OS=Mus musculus OX=10090 GN=Ube2l3 PE=1 SV=1	68	7	14	7	154	17.9	8.51	41.49	110.9	99.3	109.9	103.6	100	95.9	84.9	95.2	100.3
Q8K2V1	Serine/threonine-protein phosphatase 4 regulatory subunit 1 OS=Mus musculus OX=10090 GN=Ppp4r1 PE=1 SV=2	13	9	11	9	951	106.2	4.81	31.98	99.1	98.8	102.7	85.4	100.9	99.3	111.1	104.4	98.2
O70435	Proteasome subunit alpha type-3 OS=Mus musculus OX=10090 GN=Psma3 PE=1 SV=3	36	11	18	11	255	28.4	5.44	43.88	131.9	95.5	104.6	102.4	99	100.9	81.1	93.9	90.7
Q8VE88	Protein FAM114A2 OS=Mus musculus OX=10090 GN=Fam114a2 PE=1 SV=2	15	6	14	6	497	54	4.93	43.47	106.5	95.6	93.9	100.6	103.1	100.7	99.3	103.9	96.4
Q5SVQ0	Histone acetyltransferase KAT7 OS=Mus musculus OX=10090 GN=Kat7 PE=1 SV=1	24	12	12	12	613	70.6	8.72	32.31	97.3	94.7	92.2	95.2	99.6	102.6	108.3	108.4	101.6
Q8BGZ4	Cell division cycle protein 23 homolog OS=Mus musculus OX=10090 GN=Cdc23 PE=1 SV=2	21	11	12	11	597	68.5	7.18	30.21	127.2	106.5	91.3	96.1	95.6	101.3	101.6	87.8	92.6
Q64008	Ras-related protein Rab-34 OS=Mus musculus OX=10090 GN=Rab34 PE=1 SV=2	34	8	11	8	259	29.1	8.27	31.8	87.1	101	100.7	99.8	99.1	109	105.1	98.1	100
P45376	Aldo-keto reductase family 1 member B1 OS=Mus musculus OX=10090 GN=Akr1b1 PE=1 SV=3	27	10	20	10	316	35.7	7.18	43.38	126.2	95.5	96.5	105.3	115.4	100.3	84.4	87.2	89.2
Q9JLI8	Squamous cell carcinoma antigen recognized by T-cells 3 OS=Mus musculus OX=10090 GN=Sart3 PE=1 SV=1	15	14	16	14	962	109.6	5.24	31.47	117.1	104.8	99.3	93.8	102.1	96.7	107.1	95.6	83.6
Q7TNC4	Putative RNA-binding protein Luc7-like 2 OS=Mus musculus OX=10090 GN=Luc7l2 PE=1 SV=1	26	10	16	7	392	46.6	10.1	39.34	183.5	90.9	90.4	94.8	91.8	81.3	91.3	95.6	80.5
Q9DBR7	Protein phosphatase 1 regulatory subunit 12A OS=Mus musculus OX=10090 GN=Ppp1r12a PE=1 SV=2	11	12	15	12	1029	114.9	5.49	31.62	66.8	82.6	101	121.6	103.7	97.5	92.4	119.7	114.8
Q7TQH0	Ataxin-2-like protein OS=Mus musculus OX=10090 GN=Atxn2l PE=1 SV=1	10	11	13	9	1049	110.6	8.85	25.56	91.2	88.1	94.5	113.7	101.4	100.7	101	102.9	106.5
Q9JLB0	MAGUK p55 subfamily member 6 OS=Mus musculus OX=10090 GN=Mpp6 PE=1 SV=1	21	11	14	11	553	62.6	6.4	36.9	80.1	98.8	99.3	99.5	101.5	101.7	109.1	103.8	106.3
Q8VD65	Phosphoinositide 3-kinase regulatory subunit 4 OS=Mus musculus OX=10090 GN=Pik3r4 PE=1 SV=3	12	14	17	14	1358	152.5	7.12	34.06	115.5	103.2	93.6	92.6	99.3	91.2	110.4	97.3	96.9
P22892	AP-1 complex subunit gamma-1 OS=Mus musculus OX=10090 GN=Ap1g1 PE=1 SV=3	14	11	14	11	822	91.3	6.8	36.32	118.7	97.7	97.6	97.2	87.6	99	107.4	97.2	97.7
Q8VE97	Serine/arginine-rich splicing factor 4 OS=Mus musculus OX=10090 GN=Srsf4 PE=2 SV=1	16	9	13	6	489	55.9	11.4	38.7	111.9	95.1	114.6	103.3	97.3	94.5	89.9	98.2	95.2
P11031	Activated RNA polymerase II transcriptional coactivator p15 OS=Mus musculus OX=10090 GN=Sub1 PE=1 SV=3	53	6	18	6	127	14.4	9.6	33.92	113.1	110.4	117.5	101.4	97.3	98.1	75.7	99.1	87.6
O70400	PDZ and LIM domain protein 1 OS=Mus musculus OX=10090 GN=Pdlim1 PE=1 SV=4	33	7	11	7	327	35.8	6.84	37.32	99.6	100.4	104.6	100.6	111.3	89.5	95.1	101.4	97.4
Q8R0X7	Sphingosine-1-phosphate lyase 1 OS=Mus musculus OX=10090 GN=Sgpl1 PE=1 SV=1	17	9	16	9	568	63.6	9.1	34.43	92.6	103.1	103.9	92.6	98.7	104.6	103.6	99.6	101.2
Q9WUA3	ATP-dependent 6-phosphofructokinase, platelet type OS=Mus musculus OX=10090 GN=Pfkp PE=1 SV=1	11	8	19	3	784	85.4	7.11	51.4	120.5	109.4	87.9	87	96.9	98.1	114.1	87.7	98.5
G5E8K5	Ankyrin-3 OS=Mus musculus OX=10090 GN=Ank3 PE=1 SV=1	7	12	13	11	1961	213.9	6.7	27.93	91.8	95.8	91.1	99.2	109.5	89.2	109.9	106.3	107.1
Q8R480	Nuclear pore complex protein Nup85 OS=Mus musculus OX=10090 GN=Nup85 PE=1 SV=1	12	8	12	8	656	74.7	5.57	39.42	105.4	95.3	92.9	96.1	100.1	93.9	107.3	100.6	108.3
Q9D666	SUN domain-containing protein 1 OS=Mus musculus OX=10090 GN=Sun1 PE=1 SV=2	13	10	16	9	913	101.9	6.81	36.87	71.9	100.8	99.1	95.1	97.4	97.8	111.3	111.8	114.8
P47753	F-actin-capping protein subunit alpha-1 OS=Mus musculus OX=10090 GN=Capza1 PE=1 SV=4	31	5	10	4	286	32.9	5.55	32.61	85.4	92.2	92.3	118	110	89.3	94.8	103.7	114.2
Q60902	Epidermal growth factor receptor substrate 15-like 1 OS=Mus musculus OX=10090 GN=Eps15l1 PE=1 SV=3	18	13	19	13	907	99.2	5.02	33.67	90.2	91.2	98.7	101.9	108	104.4	94	102.8	108.8
Q9DC16	Endoplasmic reticulum-Golgi intermediate compartment protein 1 OS=Mus musculus OX=10090 GN=Ergic1 PE=1 SV=1	28	7	13	7	290	32.5	7.06	42.59	91.6	104.4	102.3	94.6	96.9	108	98.9	104.5	98.9
Q6ZPR5	Sphingomyelin phosphodiesterase 4 OS=Mus musculus OX=10090 GN=Smpd4 PE=1 SV=2	15	11	14	11	823	93.2	8.13	34.95	82.3	100.1	98.3	97.5	99.3	105.1	103.3	104.2	109.9
Q8CGB6	Tensin-2 OS=Mus musculus OX=10090 GN=Tns2 PE=1 SV=1	9	10	11	9	1400	151.9	8.48	28.92	93.4	93.5	93.1	93	100	94.8	112.6	104	115.6
Q9JIG7	Coiled-coil domain-containing protein 22 OS=Mus musculus OX=10090 GN=Ccdc22 PE=1 SV=1	16	10	13	10	627	70.8	6.01	31.07	105.9	97.1	97.6	88.1	101.4	97.3	107.6	102	103
Q61207	Prosaposin OS=Mus musculus OX=10090 GN=Psap PE=1 SV=2	13	7	11	7	557	61.4	5.19	33.34	52.8	86	87	87.7	129.5	110.1	87.2	93.9	165.9
Q99P72	Reticulon-4 OS=Mus musculus OX=10090 GN=Rtn4 PE=1 SV=2	8	7	29	7	1162	126.5	4.54	81.26	90.5	105.8	101.8	101.4	97.7	104.1	86.8	100.9	111.1
Q6PAM1	Alpha-taxilin OS=Mus musculus OX=10090 GN=Txlna PE=1 SV=1	20	10	11	10	554	62.3	6.74	29.22	93.6	102.9	98.5	107.1	97.3	98.2	106.2	100.2	96
P98063	Bone morphogenetic protein 1 OS=Mus musculus OX=10090 GN=Bmp1 PE=1 SV=2	14	14	16	14	991	111.6	6.95	37.23	96	97.8	93.6	95.4	102.7	94.6	113	101.6	105.3
Q9WV60	Glycogen synthase kinase-3 beta OS=Mus musculus OX=10090 GN=Gsk3b PE=1 SV=2	27	8	15	6	420	46.7	8.78	39.97	116.2	105.9	101.1	95.5	100	98.5	98.5	94.1	90.1
Q80XI3	Eukaryotic translation initiation factor 4 gamma 3 OS=Mus musculus OX=10090 GN=Eif4g3 PE=1 SV=2	7	11	15	6	1579	174.8	5.53	32.63	95.6	103.5	95.6	113.2	98	77.2	135	86.5	95.5
Q9CXV9	DCN1-like protein 5 OS=Mus musculus OX=10090 GN=Dcun1d5 PE=1 SV=1	28	9	16	8	237	27.6	5.44	36.01	115.2	111.8	105	95.2	104.6	103.9	95	84.8	84.3
Q8BPM2	Mitogen-activated protein kinase kinase kinase kinase 5 OS=Mus musculus OX=10090 GN=Map4k5 PE=1 SV=2	13	10	12	10	847	95	7.83	29.93	100.2	106.1	94.1	105.4	92.6	100.5	103.2	100.4	97.5
P63321	Ras-related protein Ral-A OS=Mus musculus OX=10090 GN=Rala PE=1 SV=1	35	6	10	4	206	23.5	7.11	33.81	97.4	102.4	107.2	102.9	91	105.2	95.2	103	95.6
P53811	Phosphatidylinositol transfer protein beta isoform OS=Mus musculus OX=10090 GN=Pitpnb PE=1 SV=2	31	7	9	7	271	31.5	6.95	26.8	131.3	97.5	99.8	92.6	103.5	94.9	96.8	99.9	83.7
Q9D020	Cytosolic 5'-nucleotidase 3A OS=Mus musculus OX=10090 GN=Nt5c3a PE=1 SV=4	34	10	12	10	331	37.2	6.65	30.19	89.7	109.5	100.7	98.2	105.1	106.1	98.1	94.9	97.6
Q3TJD7	PDZ and LIM domain protein 7 OS=Mus musculus OX=10090 GN=Pdlim7 PE=1 SV=1	32	11	16	11	457	50.1	8.47	37.02	107.9	98.9	100.9	93.4	101.6	95	111.1	93.8	97.4
Q5SSL4	Active breakpoint cluster region-related protein OS=Mus musculus OX=10090 GN=Abr PE=1 SV=1	14	10	13	10	859	97.6	6.58	26.87	98.9	103.7	98.8	93.2	101.3	98.5	108.8	93.8	103.2
P62301	40S ribosomal protein S13 OS=Mus musculus OX=10090 GN=Rps13 PE=1 SV=2	55	9	40	9	151	17.2	10.54	88.88	127.7	101.4	110.7	99.1	87.7	93.6	85.2	103.6	91
Q8BX90	Fibronectin type-III domain-containing protein 3A OS=Mus musculus OX=10090 GN=Fndc3a PE=1 SV=3	13	11	17	11	1198	131.9	6.64	41.31	80.3	99.9	99	101.7	103.6	99.4	110.6	95.5	110.1
Q810A7	ATP-dependent RNA helicase DDX42 OS=Mus musculus OX=10090 GN=Ddx42 PE=1 SV=3	16	12	19	12	929	101.9	6.98	44.65	111.6	100.9	100.5	104.4	98.6	96.4	90.2	92.8	104.6
P67871	Casein kinase II subunit beta OS=Mus musculus OX=10090 GN=Csnk2b PE=1 SV=1	37	6	16	6	215	24.9	5.55	46.37	116	104.4	100.9	100.2	103.8	102.6	93.8	87.9	90.5
P70288	Histone deacetylase 2 OS=Mus musculus OX=10090 GN=Hdac2 PE=1 SV=1	18	7	11	5	488	55.3	5.91	31.34	105.8	90.2	97	104.5	102.8	95.3	103.5	103.1	97.8
Q99K67	Alpha-aminoadipic semialdehyde synthase, mitochondrial OS=Mus musculus OX=10090 GN=Aass PE=1 SV=1	9	8	9	8	926	102.9	6.87	23.99	83.1	99.2	93.8	94.1	107.8	106.2	98.8	102.9	114
Q7TMY7	Importin-8 OS=Mus musculus OX=10090 GN=Ipo8 PE=1 SV=3	12	9	11	9	1010	117	5.16	29.63	113.8	102.6	100.7	94.1	91.8	91.1	116	100.1	89.7
Q3UM29	Conserved oligomeric Golgi complex subunit 7 OS=Mus musculus OX=10090 GN=Cog7 PE=1 SV=1	13	8	11	8	770	86	5.38	33.65	119.1	106.7	92.6	94.9	102.7	96.3	103.2	93.2	91.2
Q9EP89	Serine beta-lactamase-like protein LACTB, mitochondrial OS=Mus musculus OX=10090 GN=Lactb PE=1 SV=1	18	9	10	9	551	60.7	8.9	34.07	85.5	101.3	95.9	94.3	97.8	98.9	110	106.5	109.8
Q80XI4	Phosphatidylinositol 5-phosphate 4-kinase type-2 beta OS=Mus musculus OX=10090 GN=Pip4k2b PE=1 SV=1	23	8	10	6	416	47.3	7.33	29.04	108.3	104	96.2	93.4	105	100.4	103.6	96.9	92.3
Q3UVK0	Endoplasmic reticulum metallopeptidase 1 OS=Mus musculus OX=10090 GN=Ermp1 PE=1 SV=2	12	10	12	10	898	100.1	7.49	37.09	89.1	102.6	107.1	103.1	99	111.2	89	103.9	95
Q8BX02	KN motif and ankyrin repeat domain-containing protein 2 OS=Mus musculus OX=10090 GN=Kank2 PE=1 SV=1	17	9	12	9	843	90.2	5.55	31.61	87.4	92.9	96.7	100.2	103.5	98.4	102.9	112.1	106
Q9D7G0	Ribose-phosphate pyrophosphokinase 1 OS=Mus musculus OX=10090 GN=Prps1 PE=1 SV=4	32	8	12	5	318	34.8	6.98	34.22	119.1	105	103.4	100.3	107.9	94.8	94.2	88.4	87
P82347	Delta-sarcoglycan OS=Mus musculus OX=10090 GN=Sgcd PE=1 SV=1	25	7	14	7	289	32.1	9.1	37.96	78.1	103.6	105.2	107.4	105	104.4	93	100.8	102.4
Q80U63	Mitofusin-2 OS=Mus musculus OX=10090 GN=Mfn2 PE=1 SV=3	14	9	14	9	757	86.1	6.77	35.78	84.4	101.9	98.9	88.5	98.2	99.5	111.1	110.5	107
Q6P9J9	Anoctamin-6 OS=Mus musculus OX=10090 GN=Ano6 PE=1 SV=1	14	11	16	11	911	106.2	6.76	39.98	87.3	105.1	98.1	102.3	97.2	97.1	99.9	101.9	111.1
O54950	5'-AMP-activated protein kinase subunit gamma-1 OS=Mus musculus OX=10090 GN=Prkag1 PE=1 SV=2	27	8	14	8	330	37.5	7.14	45.26	107.9	102.3	98.1	95.2	97.9	91	101.7	100	105.8
P41105	60S ribosomal protein L28 OS=Mus musculus OX=10090 GN=Rpl28 PE=1 SV=2	48	9	31	9	137	15.7	12.02	70.88	129.3	99.7	102.6	94.8	90.3	97.5	90.2	105.9	89.8
P70698	CTP synthase 1 OS=Mus musculus OX=10090 GN=Ctps1 PE=1 SV=2	23	12	15	10	591	66.6	6.58	40.13	120.5	103.6	95.6	96.3	100.3	95.4	99.1	93.3	95.8
Q924C1	Exportin-5 OS=Mus musculus OX=10090 GN=Xpo5 PE=1 SV=1	9	10	12	10	1204	136.9	5.82	31.64	105.9	102.3	94.1	91.5	98.8	99	115.2	92	101.2
Q9CRT8	Exportin-T OS=Mus musculus OX=10090 GN=Xpot PE=1 SV=3	11	10	13	10	963	109.7	5.25	29.11	127.4	97.3	90.6	95.2	92.7	98.4	104.8	103.1	90.4
P51660	Peroxisomal multifunctional enzyme type 2 OS=Mus musculus OX=10090 GN=Hsd17b4 PE=1 SV=3	16	13	23	13	735	79.4	8.57	56.36	71.1	95.7	96.3	101.2	106.5	107	103.5	109.4	109.3
P84099	60S ribosomal protein L19 OS=Mus musculus OX=10090 GN=Rpl19 PE=1 SV=1	27	7	26	7	196	23.5	11.47	61.61	145.1	102.2	96.8	91.4	88.8	90.7	94	97.7	93.2
Q9R0M6	Ras-related protein Rab-9A OS=Mus musculus OX=10090 GN=Rab9a PE=1 SV=1	39	7	13	7	201	22.9	5.66	38.6	76.6	99.9	99.5	96.6	97.1	98.3	103.7	111	117.2
P57784	U2 small nuclear ribonucleoprotein A' OS=Mus musculus OX=10090 GN=Snrpa1 PE=1 SV=2	32	8	13	8	255	28.3	8.62	31.16	95	95.6	103.3	103.9	97.5	103.9	98.4	108	94.3
Q8C4J7	Transducin beta-like protein 3 OS=Mus musculus OX=10090 GN=Tbl3 PE=2 SV=1	10	6	8	6	801	88.2	6.81	23.78	114.5	98.9	94.5	93.2	100.1	91.4	117.5	85.7	104.1
Q8BFY9	Transportin-1 OS=Mus musculus OX=10090 GN=Tnpo1 PE=1 SV=2	15	11	19	6	898	102.3	4.98	40.81	111.3	102	93.6	95	99.7	99.9	104.2	94.1	100.1
P58404	Striatin-4 OS=Mus musculus OX=10090 GN=Strn4 PE=1 SV=2	9	5	9	5	760	81.6	5.38	25.92	105.9	94.9	96.8	99.1	104.9	96.9	108.9	93.1	99.5
Q8K363	ATP-dependent RNA helicase DDX18 OS=Mus musculus OX=10090 GN=Ddx18 PE=1 SV=1	15	10	13	10	660	74.1	9.52	33.29	125.8	103.6	98.6	99.3	98.4	92.6	100.2	91.3	90.2
P24452	Macrophage-capping protein OS=Mus musculus OX=10090 GN=Capg PE=1 SV=2	16	5	11	5	352	39.2	7.2	31.53	117.6	93.4	101.3	102.8	96.2	85.2	97.2	109.3	97.1
O35345	Importin subunit alpha-7 OS=Mus musculus OX=10090 GN=Kpna6 PE=1 SV=2	26	9	13	6	536	59.9	4.94	32.23	102.1	106.3	94.7	94	97.4	97.2	102.2	96.6	109.5
P33609	DNA polymerase alpha catalytic subunit OS=Mus musculus OX=10090 GN=Pola1 PE=1 SV=2	6	8	11	8	1465	167.2	5.74	29.25	114.8	100.3	95.3	98.9	96.2	95.9	111.3	94.3	93
P70404	Isocitrate dehydrogenase [NAD] subunit gamma 1, mitochondrial OS=Mus musculus OX=10090 GN=Idh3g PE=1 SV=1	30	8	12	8	393	42.8	9.01	35.29	95.9	110.4	97.1	87.9	96.7	102.7	103.4	96.6	109.4
Q8BH04	Phosphoenolpyruvate carboxykinase [GTP], mitochondrial OS=Mus musculus OX=10090 GN=Pck2 PE=1 SV=1	18	8	13	8	640	70.5	7.28	36.52	86.7	100.9	89.4	93.2	104.4	99.5	109.6	91.9	124.4
Q9CXW3	Calcyclin-binding protein OS=Mus musculus OX=10090 GN=Cacybp PE=1 SV=1	30	8	15	8	229	26.5	7.87	37.66	122.6	103.7	109.3	109.9	91.2	91.7	84	100.2	87.4
P12023	Amyloid-beta A4 protein OS=Mus musculus OX=10090 GN=App PE=1 SV=3	14	10	15	9	770	86.7	4.79	38.83	79.4	101	104.5	100	105.1	101.4	93.5	107.7	107.5
Q66JS6	Eukaryotic translation initiation factor 3 subunit J-B OS=Mus musculus OX=10090 GN=Eif3j2 PE=1 SV=1	38	11	13	11	263	29.5	4.81	30.39	99.1	102.3	107.1	103.7	103.8	97.5	90.1	94.8	101.6
P35821	Tyrosine-protein phosphatase non-receptor type 1 OS=Mus musculus OX=10090 GN=Ptpn1 PE=1 SV=2	18	8	13	8	432	49.6	6.16	35.91	87.3	99.7	99.1	96.2	107	104.1	103.5	94.3	108.8
Q9ERS2	NADH dehydrogenase [ubiquinone] 1 alpha subcomplex subunit 13 OS=Mus musculus OX=10090 GN=Ndufa13 PE=1 SV=3	26	4	12	4	144	16.8	9.48	35.47	83.4	96.8	104.5	102	95.3	107.9	91.9	115.1	103
Q9ET30	Transmembrane 9 superfamily member 3 OS=Mus musculus OX=10090 GN=Tm9sf3 PE=1 SV=1	11	7	10	7	587	67.5	7.21	36.02	89.5	102.4	109.3	101.8	102.4	104.1	100.9	93	96.6
Q9CX86	Heterogeneous nuclear ribonucleoprotein A0 OS=Mus musculus OX=10090 GN=Hnrnpa0 PE=1 SV=1	25	7	24	7	305	30.5	9.31	69.13	78.1	98.5	101.1	109.2	96.9	100.2	95.9	108.4	111.6
P58742	Aladin OS=Mus musculus OX=10090 GN=Aaas PE=1 SV=1	14	6	10	6	546	59.4	6.87	29.29	101	100.1	98.4	96.5	99.8	101	107.3	93.7	102.2
P37804	Transgelin OS=Mus musculus OX=10090 GN=Tagln PE=1 SV=3	43	10	19	9	201	22.6	8.81	44.54	120.3	113.8	109.2	104.6	89.9	93.6	82.5	93.7	92.3
P60824	Cold-inducible RNA-binding protein OS=Mus musculus OX=10090 GN=Cirbp PE=1 SV=1	46	7	17	7	172	18.6	9.61	51.97	58.8	87.1	112.7	115.3	105.7	106.4	88.3	113.2	112.5
Q9CXT8	Mitochondrial-processing peptidase subunit beta OS=Mus musculus OX=10090 GN=Pmpcb PE=1 SV=1	22	9	10	9	489	54.6	6.99	27.37	80.9	93.8	89.5	94	108.5	105.5	114.1	101.4	112.4
P70302	Stromal interaction molecule 1 OS=Mus musculus OX=10090 GN=Stim1 PE=1 SV=2	19	13	15	13	685	77.5	6.54	35.12	80	102.8	103	102.6	105.8	103.3	103.2	95.2	104.1
Q9D0I8	mRNA turnover protein 4 homolog OS=Mus musculus OX=10090 GN=Mrto4 PE=1 SV=1	34	9	16	9	239	27.5	8.54	44.58	136.3	102.8	101.5	93	99.7	96.8	90.6	91.7	87.6
P61622	Integrin alpha-11 OS=Mus musculus OX=10090 GN=Itga11 PE=1 SV=1	11	13	16	13	1188	132.9	6.83	40.17	88.4	97.3	102.6	101.7	105.2	106.3	92.7	104.9	100.8
Q68FL4	Putative adenosylhomocysteinase 3 OS=Mus musculus OX=10090 GN=Ahcyl2 PE=1 SV=1	16	11	18	1	613	66.9	7.36	34.24
Q9Z1J3	Cysteine desulfurase, mitochondrial OS=Mus musculus OX=10090 GN=Nfs1 PE=1 SV=3	26	10	12	10	459	50.5	8.16	32.48	96	94.8	98.8	96	103.6	93.9	103.5	100.2	113.2
Q99K85	Phosphoserine aminotransferase OS=Mus musculus OX=10090 GN=Psat1 PE=1 SV=1	24	8	12	8	370	40.4	8.03	34.6	113.5	101.3	106.5	104	99.9	95	93.2	93.5	93.1
Q99K28	ADP-ribosylation factor GTPase-activating protein 2 OS=Mus musculus OX=10090 GN=Arfgap2 PE=1 SV=1	24	12	17	12	520	56.6	8.18	26.71	112.2	103.9	102.9	99.3	96.4	97.3	99.8	99.3	89
Q61166	Microtubule-associated protein RP/EB family member 1 OS=Mus musculus OX=10090 GN=Mapre1 PE=1 SV=3	35	8	16	7	268	30	5.22	39.6	105.1	103	101.5	106	99.7	94.3	93.5	101	96
Q8R3S6	Exocyst complex component 1 OS=Mus musculus OX=10090 GN=Exoc1 PE=1 SV=4	15	11	13	11	894	101.8	6.52	28.67	109	103.4	96.9	92.5	95.6	95.2	109.9	103	94.4
Q62418	Drebrin-like protein OS=Mus musculus OX=10090 GN=Dbnl PE=1 SV=2	20	6	13	6	436	48.7	4.92	36.95	99.9	106.8	107.6	103.2	105.4	89.6	101.5	87.6	98.4
Q9CWS0	N(G),N(G)-dimethylarginine dimethylaminohydrolase 1 OS=Mus musculus OX=10090 GN=Ddah1 PE=1 SV=3	57	12	19	11	285	31.4	5.97	44.72	111.7	89.8	97	97.4	100.9	91.5	111.5	97.6	102.5
Q9WVA3	Mitotic checkpoint protein BUB3 OS=Mus musculus OX=10090 GN=Bub3 PE=1 SV=2	29	9	12	9	326	36.9	6.84	32.31	141.7	88.6	96.2	99	94.7	89.3	102.9	97.2	90.4
P28867	Protein kinase C delta type OS=Mus musculus OX=10090 GN=Prkcd PE=1 SV=3	22	13	18	12	674	77.5	7.39	41.06	102.5	98.1	99.9	96.1	110.3	100.2	95.1	96.5	101.4
Q99M31	Heat shock 70 kDa protein 14 OS=Mus musculus OX=10090 GN=Hspa14 PE=1 SV=2	14	8	9	8	509	54.6	5.92	24.81	101.3	107.2	105	96.4	96.9	104.2	106.7	89.4	93
P47757	F-actin-capping protein subunit beta OS=Mus musculus OX=10090 GN=Capzb PE=1 SV=3	43	11	17	11	277	31.3	5.74	37.2	96.8	94.8	93.8	102.5	111	96	95.5	102.9	106.7
Q8VCX5	Calcium uptake protein 1, mitochondrial OS=Mus musculus OX=10090 GN=Micu1 PE=1 SV=1	20	12	17	12	477	54.3	8.59	45.42	79.5	99.8	100.1	93.2	101.1	102.6	109.4	103.9	110.4
Q9CY57	Chromatin target of PRMT1 protein OS=Mus musculus OX=10090 GN=Chtop PE=1 SV=2	28	5	16	5	249	26.6	12.23	28.17	79.2	95	106.8	105	88.6	100.9	92.4	118.6	113.6
P70122	Ribosome maturation protein SBDS OS=Mus musculus OX=10090 GN=Sbds PE=1 SV=4	42	13	18	13	250	28.8	8.76	39.24	118.2	104.8	103.7	95.3	94.5	95.5	95.2	93.3	99.5
Q9DC61	Mitochondrial-processing peptidase subunit alpha OS=Mus musculus OX=10090 GN=Pmpca PE=1 SV=1	15	8	14	8	524	58.2	6.83	37.5	92.5	98.7	92.7	94	107.4	102.6	107.2	100.6	104.3
Q8CGZ0	Calcium homeostasis endoplasmic reticulum protein OS=Mus musculus OX=10090 GN=Cherp PE=1 SV=1	12	10	12	10	936	106.1	9.14	25.96	102.2	93.7	95.4	104.4	96.5	108.1	98.9	100.9	100
O35593	26S proteasome non-ATPase regulatory subunit 14 OS=Mus musculus OX=10090 GN=Psmd14 PE=1 SV=2	34	7	14	7	310	34.6	6.52	40.17	116.5	112.1	100.6	96.3	90.6	105.9	102	87.8	88.1
Q9WU40	Inner nuclear membrane protein Man1 OS=Mus musculus OX=10090 GN=Lemd3 PE=1 SV=2	11	9	13	9	921	100.2	7.55	36.98	80.4	100.3	97	88.2	109.3	105.5	108.2	103.5	107.5
Q9QYC7	Vitamin K-dependent gamma-carboxylase OS=Mus musculus OX=10090 GN=Ggcx PE=1 SV=1	8	6	10	6	757	87.1	8.02	31.89	79	90.2	102.8	95.5	94.7	106.3	104.8	112.3	114.3
E9Q394	A-kinase anchor protein 13 OS=Mus musculus OX=10090 GN=Akap13 PE=1 SV=1	4	10	15	10	2776	303.8	5.38	28.22	93.1	100.1	89	131.8	103.5	100.3	93.6	92	96.6
Q6NWW9	Fibronectin type III domain-containing protein 3B OS=Mus musculus OX=10090 GN=Fndc3b PE=1 SV=1	14	11	11	11	1207	132.7	6.29	26.46	73.9	89.4	98.6	94.2	109.6	96.5	124.2	107.7	105.9
P28301	Protein-lysine 6-oxidase OS=Mus musculus OX=10090 GN=Lox PE=1 SV=1	17	6	14	5	411	46.7	8.43	40.59	86.9	97.3	96.4	106.3	103.1	98.3	103.3	107.2	101.2
Q9DD03	Ras-related protein Rab-13 OS=Mus musculus OX=10090 GN=Rab13 PE=1 SV=1	40	7	18	5	202	22.8	9.5	57.58	77.9	99.1	106.7	106.1	97.2	102.5	98.7	109.4	102.5
Q3UHJ0	AP2-associated protein kinase 1 OS=Mus musculus OX=10090 GN=Aak1 PE=1 SV=2	14	9	12	9	959	103.3	6.7	33.12	113.6	93	87.3	97.6	93	82	120.6	101.3	111.6
B2RR83	3'-5' RNA helicase YTHDC2 OS=Mus musculus OX=10090 GN=Ythdc2 PE=1 SV=1	11	14	18	14	1445	161	8.51	27.48	97.6	105.3	98.1	107.6	96.4	102	103.6	88.3	101.2
P62843	40S ribosomal protein S15 OS=Mus musculus OX=10090 GN=Rps15 PE=1 SV=2	27	4	20	4	145	17	10.39	34.56	148.7	100.5	104.5	95.7	86.4	94.8	85	84.9	99.5
Q8BIQ5	Cleavage stimulation factor subunit 2 OS=Mus musculus OX=10090 GN=Cstf2 PE=1 SV=2	20	8	12	4	580	61.3	6.83	29.05	93.1	109.5	83.2	105.4	99.8	96.2	109.9	92.4	110.6
O35381	Acidic leucine-rich nuclear phosphoprotein 32 family member A OS=Mus musculus OX=10090 GN=Anp32a PE=1 SV=1	33	9	21	7	247	28.5	4.07	41.36	111.5	111.8	108.8	95.5	92.9	98.4	92.1	90.2	98.7
Q8K1E0	Syntaxin-5 OS=Mus musculus OX=10090 GN=Stx5 PE=1 SV=3	29	9	12	9	355	39.7	8.92	34.65	77.8	106.8	102.9	94.4	96.3	113.7	102.9	103.9	101.4
Q6ZQ29	Serine/threonine-protein kinase TAO2 OS=Mus musculus OX=10090 GN=Taok2 PE=1 SV=3	9	10	14	9	1240	139.2	7.06	31.23	102.1	95.1	91.8	97.1	100	97.7	107.8	108.7	99.6
P56395	Cytochrome b5 OS=Mus musculus OX=10090 GN=Cyb5a PE=1 SV=2	46	5	20	5	134	15.2	5.07	68.64	76.2	108.6	107.6	102.3	94.7	115	89.6	104.1	101.8
Q8BWY9	Protein CIP2A OS=Mus musculus OX=10090 GN=Cip2a PE=1 SV=3	11	10	14	10	907	102	6.28	31.44	119	103.7	91.5	93.9	92.4	93.1	111.1	101.1	94.3
O35350	Calpain-1 catalytic subunit OS=Mus musculus OX=10090 GN=Capn1 PE=1 SV=1	11	8	9	8	713	82.1	5.87	24.84	87.7	90.7	95.2	103.7	102	108.1	101	107.5	104
Q8BGZ7	Keratin, type II cytoskeletal 75 OS=Mus musculus OX=10090 GN=Krt75 PE=1 SV=1	17	10	21	1	551	59.7	8.31	54.33	116.7	82.7	125.3	77.5	74.8	112.6	141.8	86.5	82.1
Q99K23	Ufm1-specific protease 2 OS=Mus musculus OX=10090 GN=Ufsp2 PE=1 SV=1	22	7	11	7	461	52.5	6.76	26.6	74.2	104.3	97.5	90.3	107.6	98.9	114	95.1	118
P49615	Cyclin-dependent-like kinase 5 OS=Mus musculus OX=10090 GN=Cdk5 PE=1 SV=1	36	10	13	9	292	33.3	7.66	29.56	123.5	98.3	95.3	97.1	92.9	96.5	110.9	95.9	89.6
P28741	Kinesin-like protein KIF3A OS=Mus musculus OX=10090 GN=Kif3a PE=1 SV=2	14	9	9	8	701	80.1	6.54	28.54	115.4	103.4	102	104.5	94.5	91.9	97.9	96.7	93.7
P51859	Hepatoma-derived growth factor OS=Mus musculus OX=10090 GN=Hdgf PE=1 SV=2	22	6	16	5	237	26.3	4.83	43.13	91.9	109	108.3	102	89.3	99	89.4	103	108.1
Q8R5H1	Ubiquitin carboxyl-terminal hydrolase 15 OS=Mus musculus OX=10090 GN=Usp15 PE=1 SV=1	13	12	12	11	981	112.3	5.17	28.47	113.5	105.7	101.2	93.7	101.7	95.1	102.5	92.2	94.5
P14131	40S ribosomal protein S16 OS=Mus musculus OX=10090 GN=Rps16 PE=1 SV=4	52	10	32	10	146	16.4	10.21	73.32	124.3	105.3	102.5	88.5	96.6	102.8	100.1	94	86
P28658	Ataxin-10 OS=Mus musculus OX=10090 GN=Atxn10 PE=1 SV=2	12	5	17	5	475	53.7	5.25	44.67	115.4	102	94.3	95.5	95.7	95.1	111	97.9	93.2
Q8K1R3	Polyribonucleotide nucleotidyltransferase 1, mitochondrial OS=Mus musculus OX=10090 GN=Pnpt1 PE=1 SV=1	12	9	11	9	783	85.6	8.03	34.53	84.4	99.8	99.8	95.3	107.6	104.6	105.6	100.5	102.3
P97461	40S ribosomal protein S5 OS=Mus musculus OX=10090 GN=Rps5 PE=1 SV=3	32	8	21	8	204	22.9	9.72	56.68	124.1	107.5	100.8	96.2	92.9	100.8	97.8	89.5	90.3
A2AJI0	MAP7 domain-containing protein 1 OS=Mus musculus OX=10090 GN=Map7d1 PE=1 SV=1	15	10	12	10	846	93.2	10.15	27.95	109.2	103.8	106.6	93.2	95.8	94.2	94.5	97.8	104.8
P59326	YTH domain-containing family protein 1 OS=Mus musculus OX=10090 GN=Ythdf1 PE=1 SV=1	16	8	13	5	559	60.8	8.95	27.45	80.7	101	103.7	103.7	108.1	106	88.3	103.8	104.7
Q8VEH8	Endoplasmic reticulum lectin 1 OS=Mus musculus OX=10090 GN=Erlec1 PE=1 SV=1	26	11	15	11	483	54.9	6.25	35.49	95.5	109.6	102.9	100.3	95	101	86	103.8	105.8
Q8CH25	SAFB-like transcription modulator OS=Mus musculus OX=10090 GN=Sltm PE=1 SV=1	13	13	15	13	1031	116.9	7.72	28.77	96.4	92.9	98.9	105.2	96.5	105.6	95.4	107.2	102
Q5SNZ0	Girdin OS=Mus musculus OX=10090 GN=Ccdc88a PE=1 SV=2	8	14	18	13	1873	215.8	6.24	32.82	101.1	97.7	92.8	91.5	97.2	102.5	108.4	104.8	104
P57716	Nicastrin OS=Mus musculus OX=10090 GN=Ncstn PE=1 SV=3	12	6	13	6	708	78.4	6.09	38.38	86.3	98.7	95.3	98.8	99.6	102.6	91.2	111.4	116.1
P63328	Serine/threonine-protein phosphatase 2B catalytic subunit alpha isoform OS=Mus musculus OX=10090 GN=Ppp3ca PE=1 SV=1	19	10	13	5	521	58.6	5.86	36.62	103.1	111.5	104	96.6	104	102.3	93.3	87.3	97.7
Q9D0B0	Serine/arginine-rich splicing factor 9 OS=Mus musculus OX=10090 GN=Srsf9 PE=1 SV=1	40	10	19	10	222	25.6	8.65	43.35	94.2	88.6	98.8	92.7	100.4	94.5	112.7	104.8	113.3
Q6R891	Neurabin-2 OS=Mus musculus OX=10090 GN=Ppp1r9b PE=1 SV=1	11	8	9	8	817	89.5	4.92	25.49	59	85.1	99.9	105.3	113.5	91	107.1	113.4	125.7
P53702	Holocytochrome c-type synthase OS=Mus musculus OX=10090 GN=Hccs PE=1 SV=2	25	6	13	6	272	31	7.12	41.47	64.9	94.4	101.4	101.8	104.4	95.7	110.2	109.2	118.1
Q99L47	Hsc70-interacting protein OS=Mus musculus OX=10090 GN=St13 PE=1 SV=1	21	8	15	8	371	41.6	5.26	33.38	99	109.3	108	107.6	98.5	99.6	84.2	94	99.8
Q9DBR3	Armadillo repeat-containing protein 8 OS=Mus musculus OX=10090 GN=Armc8 PE=1 SV=2	12	7	8	7	673	75.3	6.73	25.87	97.2	91.2	97.6	99.6	99.5	105.1	103.4	102.6	103.8
Q922L6	Negative elongation factor D OS=Mus musculus OX=10090 GN=Nelfcd PE=1 SV=2	15	8	9	8	591	66.2	5.16	24.93	116.8	96.3	100.4	94.2	109	96.6	103.6	91.1	92
Q8BX17	Gem-associated protein 5 OS=Mus musculus OX=10090 GN=Gemin5 PE=1 SV=2	7	11	12	11	1502	166.5	6.71	30	106.1	102	90.3	99.1	98.1	95.5	111.1	93.2	104.6
Q7M6Y3	Phosphatidylinositol-binding clathrin assembly protein OS=Mus musculus OX=10090 GN=Picalm PE=1 SV=1	11	8	14	7	660	71.5	7.91	38.98	104	94.4	99.4	97.4	96.6	93.7	100.6	112.4	101.5
Q9D7H3	RNA 3'-terminal phosphate cyclase OS=Mus musculus OX=10090 GN=RtcA PE=1 SV=2	22	7	13	7	366	39.2	7.9	36.21	126.7	56.5	50	105.8	104.3	105.1	130.5	112.1	109.1
Q6IR34	G-protein-signaling modulator 1 OS=Mus musculus OX=10090 GN=Gpsm1 PE=1 SV=3	19	11	13	10	673	74.3	6.23	34.5	117.4	101.3	95.7	99.7	97.2	99.1	101.8	93	94.8
P61022	Calcineurin B homologous protein 1 OS=Mus musculus OX=10090 GN=Chp1 PE=1 SV=2	47	7	13	7	195	22.4	5.1	31.04	82.8	102.3	114.3	102.5	99.8	100.5	88.5	108.1	101.2
P63001	Ras-related C3 botulinum toxin substrate 1 OS=Mus musculus OX=10090 GN=Rac1 PE=1 SV=1	33	7	21	6	192	21.4	8.5	44.58	93.3	103.5	108.8	95.8	100.9	95.4	101.8	103.6	97
Q8BRG8	Transmembrane protein 209 OS=Mus musculus OX=10090 GN=Tmem209 PE=2 SV=1	23	7	12	7	561	62.9	8.73	27.76	84.9	95.9	97.6	102.7	111.4	99.5	109.4	93.8	104.9
Q8CBW3	Abl interactor 1 OS=Mus musculus OX=10090 GN=Abi1 PE=1 SV=3	21	9	12	7	481	52.3	7.64	29.47	93.2	98.9	97.3	101.4	99.4	89.7	99.8	109	111.3
P08556	GTPase NRas OS=Mus musculus OX=10090 GN=Nras PE=1 SV=1	29	6	11	2	189	21.2	5.17	34.36	81.2	99.6	106.1	100.8	102.7	102	104.7	96.8	106
Q6ZWN5	40S ribosomal protein S9 OS=Mus musculus OX=10090 GN=Rps9 PE=1 SV=3	46	11	43	11	194	22.6	10.65	82.96	143.1	107.1	105.7	92.7	89.5	95.6	85.6	92.5	88.2
Q8BMF4	Dihydrolipoyllysine-residue acetyltransferase component of pyruvate dehydrogenase complex, mitochondrial OS=Mus musculus OX=10090 GN=Dlat PE=1 SV=2	12	6	17	6	642	67.9	8.57	49.86	86.5	106.2	99.8	99.7	101.4	101.6	99.9	97.9	107.1
Q8R5L3	Vam6/Vps39-like protein OS=Mus musculus OX=10090 GN=Vps39 PE=1 SV=1	14	9	11	9	886	101.6	6.99	27.87	117.9	99.6	96.4	97.6	97.9	88.5	108.6	98.8	94.6
Q9QXY9	Peroxisomal biogenesis factor 3 OS=Mus musculus OX=10090 GN=Pex3 PE=1 SV=1	20	6	11	6	372	42.2	7.77	35.71	80.7	97.3	94.2	97.2	98.7	106.3	110.9	100.5	114.3
Q91W86	Vacuolar protein sorting-associated protein 11 homolog OS=Mus musculus OX=10090 GN=Vps11 PE=1 SV=3	13	12	12	12	941	107.7	7.01	29.83	106.6	106.5	93.3	90.5	101.8	94.4	111.5	96.1	99.3
O35071	Kinesin-like protein KIF1C OS=Mus musculus OX=10090 GN=Kif1c PE=1 SV=2	10	9	13	5	1100	122.4	7.03	26.97	96.2	97.7	89.7	109.4	104.6	97	105.7	100.1	99.6
Q9JKK1	Syntaxin-6 OS=Mus musculus OX=10090 GN=Stx6 PE=1 SV=1	31	6	8	6	255	29	4.92	26.96	76.6	98.7	100.1	98	98.3	112.8	96.5	108.1	111
Q8K2L8	Trafficking protein particle complex subunit 12 OS=Mus musculus OX=10090 GN=Trappc12 PE=1 SV=2	10	6	9	6	797	87.6	4.81	25.84	102.5	111.3	97	101.3	96.7	98.6	97.7	94.6	100.3
Q8JZU2	Tricarboxylate transport protein, mitochondrial OS=Mus musculus OX=10090 GN=Slc25a1 PE=1 SV=1	20	7	25	7	311	33.9	9.89	59.31	92	103.1	102.6	98.5	97.7	107.9	101.4	99.7	97.1
P97372	Proteasome activator complex subunit 2 OS=Mus musculus OX=10090 GN=Psme2 PE=1 SV=4	28	8	16	8	239	27	5.76	49.41	108.7	105.6	99.3	102.7	97.8	97.3	89.8	97.8	101.1
Q921T2	Torsin-1A-interacting protein 1 OS=Mus musculus OX=10090 GN=Tor1aip1 PE=1 SV=3	11	6	13	5	595	66.7	7.05	39.38	87.8	96.5	112.9	103.1	102.4	111.8	91.7	99.4	94.5
Q921H8	3-ketoacyl-CoA thiolase A, peroxisomal OS=Mus musculus OX=10090 GN=Acaa1a PE=1 SV=1	15	5	12	1	424	43.9	8.44	38.22	57.5	100.7	89.8	112.5	111.6	103.6	104.1	100.1	120.1
P42567	Epidermal growth factor receptor substrate 15 OS=Mus musculus OX=10090 GN=Eps15 PE=1 SV=1	12	8	11	8	897	98.4	4.6	30.21	79.5	93.1	89.2	94.2	115.7	95.7	99.5	114.5	118.6
Q99J62	Replication factor C subunit 4 OS=Mus musculus OX=10090 GN=Rfc4 PE=1 SV=1	28	9	15	9	364	39.8	6.7	35.37	103.5	99	93.8	98.8	104	94	111.1	95.6	100.2
Q9D0B6	Protein PBDC1 OS=Mus musculus OX=10090 GN=Pbdc1 PE=1 SV=1	32	5	13	5	198	22.2	4.55	32.98	119.4	101.6	103	100.8	93.2	102.8	87	98	94
Q923J1	Transient receptor potential cation channel subfamily M member 7 OS=Mus musculus OX=10090 GN=Trpm7 PE=1 SV=1	6	11	14	11	1863	212.3	7.8	33.91	85.8	94.6	100.1	92.5	95.8	97.9	117.4	102.3	113.6
Q8VDD9	PH-interacting protein OS=Mus musculus OX=10090 GN=Phip PE=1 SV=2	8	14	16	14	1821	206.6	8.82	33.74	92.5	90.9	100.8	102.5	102	94.2	103.7	108.5	104.9
P35831	Tyrosine-protein phosphatase non-receptor type 12 OS=Mus musculus OX=10090 GN=Ptpn12 PE=1 SV=3	12	8	14	8	775	86.5	5.99	30.76	115.4	100.4	101.3	97.8	93.6	93	109.8	97	91.7
Q9R0U0	Serine/arginine-rich splicing factor 10 OS=Mus musculus OX=10090 GN=Srsf10 PE=1 SV=2	29	9	14	9	262	31.3	11.27	35.85	114.7	93.4	98.1	100.4	95.8	94.6	98.4	101.7	102.9
Q99MR3	Solute carrier family 12 member 9 OS=Mus musculus OX=10090 GN=Slc12a9 PE=1 SV=2	9	6	13	6	914	96.3	7.02	37.85	97.5	96.2	104.8	100.3	91.7	101.1	107.8	100.8	100
Q9D903	Probable rRNA-processing protein EBP2 OS=Mus musculus OX=10090 GN=Ebna1bp2 PE=2 SV=1	25	10	13	10	306	34.7	10.08	32.71	123.2	99	102.9	93.2	94.1	94.6	92.4	105.6	95.2
Q8C878	NEDD8-activating enzyme E1 catalytic subunit OS=Mus musculus OX=10090 GN=Uba3 PE=1 SV=2	23	7	8	7	462	51.7	5.45	25.93	113.5	111.4	94.7	104.8	107.6	99.3	88	86.4	94.3
Q61749	Translation initiation factor eIF-2B subunit delta OS=Mus musculus OX=10090 GN=Eif2b4 PE=1 SV=2	18	7	9	7	524	57.6	9.25	28.8	125.5	102.6	90.1	87.9	90.6	82.1	105.7	105.3	110
Q8CCP0	Nuclear export mediator factor Nemf OS=Mus musculus OX=10090 GN=Nemf PE=1 SV=2	11	11	14	11	1064	121.1	6.8	37.03	102.8	103.9	96.2	97.3	97.2	103.2	107.7	95	96.7
P35285	Ras-related protein Rab-22A OS=Mus musculus OX=10090 GN=Rab22a PE=1 SV=2	54	9	14	7	194	21.8	8.15	42.64	85.5	99.6	104.6	102	101.1	99.5	100.4	103.6	103.6
Q6PD26	GPI transamidase component PIG-S OS=Mus musculus OX=10090 GN=Pigs PE=1 SV=3	16	8	10	8	555	61.7	6.93	25.16	77.3	100.7	106.4	93.9	100.4	110	106	102	103.2
P35585	AP-1 complex subunit mu-1 OS=Mus musculus OX=10090 GN=Ap1m1 PE=1 SV=3	30	10	13	10	423	48.5	7.3	29.33	137	96.3	99	94.2	93.6	93	93.2	103	90.7
Q8CI71	Syndetin OS=Mus musculus OX=10090 GN=Vps50 PE=1 SV=2	13	10	13	10	964	111.1	6.07	31.81	119.5	98.9	92	101.9	94	110.9	94.3	96.3	92.1
Q8VCH0	3-ketoacyl-CoA thiolase B, peroxisomal OS=Mus musculus OX=10090 GN=Acaa1b PE=1 SV=1	18	6	12	2	424	44	8.51	37.41	78.7	100.3	101.7	97	118.6	96.9	103.9	98.6	104.3
P62911	60S ribosomal protein L32 OS=Mus musculus OX=10090 GN=Rpl32 PE=1 SV=2	39	5	22	5	135	15.9	11.33	50.02	131.4	105.9	100.6	93.3	91.3	97.1	92.4	93.8	94.2
Q8VI75	Importin-4 OS=Mus musculus OX=10090 GN=Ipo4 PE=1 SV=1	11	11	18	11	1082	119.2	5.03	44.9	126.6	99.3	93	93.5	93.3	97.1	114	94.2	89.1
Q91WK2	Eukaryotic translation initiation factor 3 subunit H OS=Mus musculus OX=10090 GN=Eif3h PE=1 SV=1	28	10	14	10	352	39.8	6.67	31.39	123.4	103.2	98.8	96.6	98.6	102	90.4	95.9	91
P70303	CTP synthase 2 OS=Mus musculus OX=10090 GN=Ctps2 PE=1 SV=1	18	12	12	10	586	65.5	6.49	24.72	124.7	94.3	94.1	99.2	101.1	94.8	99.3	93.7	98.8
Q80W21	Glutathione S-transferase Mu 7 OS=Mus musculus OX=10090 GN=Gstm7 PE=1 SV=1	39	9	15	1	218	25.7	6.8	45.88	110.3	115.8	91.2	100	95.4	96.5	99.3	106.2	85.2
O88379	Bromodomain adjacent to zinc finger domain protein 1A OS=Mus musculus OX=10090 GN=Baz1a PE=1 SV=3	7	12	13	12	1555	178.3	6.54	28.21	94.9	102	96.2	98.6	101	95.4	103.4	98.2	110.3
Q3UUQ7	GPI inositol-deacylase OS=Mus musculus OX=10090 GN=Pgap1 PE=1 SV=3	11	10	16	10	922	104.5	8.91	38.08	78.6	94.5	103	99.1	108.8	112	108.6	96.3	99.1
P69566	Ran-binding protein 9 OS=Mus musculus OX=10090 GN=Ranbp9 PE=1 SV=1	17	8	11	7	653	71	6.84	27.65	105.9	104.4	95.9	91.4	102.7	94.8	107	99.5	98.5
Q8K0C9	GDP-mannose 4,6 dehydratase OS=Mus musculus OX=10090 GN=Gmds PE=1 SV=1	30	10	13	10	372	42	7.03	35.2	120.1	104.1	104.6	101.2	105.9	97	91.3	86.5	89.4
Q8CA95	cAMP and cAMP-inhibited cGMP 3',5'-cyclic phosphodiesterase 10A OS=Mus musculus OX=10090 GN=Pde10a PE=1 SV=2	12	8	14	8	790	89.4	6.6	36.59	89.7	99	95.6	92	99.5	103.1	113.4	98.6	109.1
Q3UIA2	Rho GTPase-activating protein 17 OS=Mus musculus OX=10090 GN=Arhgap17 PE=1 SV=1	13	9	11	9	846	92.1	7.56	30.01	120.3	106.4	98.4	96.3	91.2	83.6	107.1	104	92.6
Q61771	Kinesin-like protein KIF3B OS=Mus musculus OX=10090 GN=Kif3b PE=1 SV=1	17	13	14	13	747	85.2	7.69	35.43	121.8	109	104.4	93.8	93.3	94.4	88.1	102.6	92.5
Q9WV03	Protein FAM50A OS=Mus musculus OX=10090 GN=Fam50a PE=1 SV=1	29	8	9	8	339	40.2	6.83	27.25	99	115.5	95.8	101.8	92.7	100.1	92	102.6	100.4
Q9DBP5	UMP-CMP kinase OS=Mus musculus OX=10090 GN=Cmpk1 PE=1 SV=1	37	6	10	6	196	22.2	5.83	23.28	98.9	100.8	92.8	95.3	106.7	93.7	115.8	96.6	99.5
Q9Z175	Lysyl oxidase homolog 3 OS=Mus musculus OX=10090 GN=Loxl3 PE=1 SV=2	12	8	10	7	754	83.7	7.01	26.49	85.4	91.4	91.7	102	97.8	107.5	111	106.8	106.6
Q9R0E1	Multifunctional procollagen lysine hydroxylase and glycosyltransferase LH3 OS=Mus musculus OX=10090 GN=Plod3 PE=1 SV=1	14	10	17	10	741	84.9	6.23	38.64	85.4	97	93.6	101.3	103.9	102.8	107.9	104.7	103.6
Q8CGC6	RNA-binding protein 28 OS=Mus musculus OX=10090 GN=Rbm28 PE=1 SV=4	9	7	10	7	750	84.2	9.54	32.97	113.7	98.7	96.7	91.6	97.1	96.5	109.9	95.9	99.9
Q3URD3	Sarcolemmal membrane-associated protein OS=Mus musculus OX=10090 GN=Slmap PE=1 SV=2	10	9	14	9	845	96.9	5.33	36.35	76.2	94.3	98.6	94.7	99.1	104.9	112.3	110	109.9
Q5PRF0	HEAT repeat-containing protein 5A OS=Mus musculus OX=10090 GN=Heatr5a PE=1 SV=2	6	11	13	10	2038	219.8	6.76	29.92	96.1	114.5	96.7	91.3	94.9	96.1	102.2	103.4	104.9
Q6DVA0	LEM domain-containing protein 2 OS=Mus musculus OX=10090 GN=Lemd2 PE=1 SV=1	18	9	16	9	511	57.5	9.01	40.59	93.5	104.4	103.1	96.3	99.7	101.8	96.6	102.8	101.7
Q925J9	Mediator of RNA polymerase II transcription subunit 1 OS=Mus musculus OX=10090 GN=Med1 PE=1 SV=2	8	8	10	8	1575	167	8.73	25.11	90.5	99.2	99.3	98	103	94.5	102.4	109.2	103.9
Q62186	Translocon-associated protein subunit delta OS=Mus musculus OX=10090 GN=Ssr4 PE=1 SV=1	31	4	15	4	172	18.9	5.78	48.34	101.9	106.5	102.4	101	96.2	105	91.5	99.4	96.2
O08582	GTP-binding protein 1 OS=Mus musculus OX=10090 GN=Gtpbp1 PE=1 SV=2	13	7	10	7	668	72.3	8.29	31.44	117.6	104.1	101.9	92.5	92.2	92	102.8	95.5	101.5
O55022	Membrane-associated progesterone receptor component 1 OS=Mus musculus OX=10090 GN=Pgrmc1 PE=1 SV=4	38	7	22	6	195	21.7	4.7	50.93	75.7	101.8	101.2	102.4	104.9	108.4	108.8	93.1	103.7
Q8CH18	Cell division cycle and apoptosis regulator protein 1 OS=Mus musculus OX=10090 GN=Ccar1 PE=1 SV=1	12	14	21	14	1146	132	5.76	33.19	98.3	101.6	95	102.9	95.9	93.7	103.8	104	104.8
P54729	NEDD8 ultimate buster 1 OS=Mus musculus OX=10090 GN=Nub1 PE=1 SV=2	19	10	14	10	614	70.3	5.88	31.19	107.1	106.1	95.5	97.1	88.2	97.8	112.4	96.8	98.9
Q8BY71	Histone acetyltransferase type B catalytic subunit OS=Mus musculus OX=10090 GN=Hat1 PE=1 SV=1	19	5	10	5	416	49.2	6.33	35.58	123.1	109.3	109.3	102.5	102.4	95.8	97.3	80.9	79.4
P62827	GTP-binding nuclear protein Ran OS=Mus musculus OX=10090 GN=Ran PE=1 SV=3	25	5	16	5	216	24.4	7.49	50.21	125.4	105	105.1	99.7	97.7	95.9	86.3	99.1	85.8
Q9QYJ3	DnaJ homolog subfamily B member 1 OS=Mus musculus OX=10090 GN=Dnajb1 PE=1 SV=3	30	9	16	8	340	38.1	8.63	34.81	100.5	98.2	105.1	112.1	110	99.1	90.9	93.6	90.5
Q9WUN2	Serine/threonine-protein kinase TBK1 OS=Mus musculus OX=10090 GN=Tbk1 PE=1 SV=1	14	9	9	9	729	83.4	6.87	23.85	107.4	103	102.1	86.8	99.4	97	114.4	98.9	91
P30412	Peptidyl-prolyl cis-trans isomerase C OS=Mus musculus OX=10090 GN=Ppic PE=1 SV=1	26	6	16	5	212	22.8	7.5	35.9	79.6	119.4	110	108.8	99.5	109.3	87.5	94.5	91.4
Q9ESW4	Acylglycerol kinase, mitochondrial OS=Mus musculus OX=10090 GN=Agk PE=1 SV=1	16	6	8	6	421	46.9	8.4	24.7	78.2	98.2	93.7	91.1	105.8	101.5	115.4	103	113
Q8CG46	Structural maintenance of chromosomes protein 5 OS=Mus musculus OX=10090 GN=Smc5 PE=1 SV=1	9	11	12	11	1101	128.7	8.56	31.4	90.3	105.5	97.2	98.5	105.3	96	105.6	95.7	105.9
Q9ERF3	WD repeat-containing protein 61 OS=Mus musculus OX=10090 GN=Wdr61 PE=1 SV=1	33	9	11	9	305	33.8	5.36	28.19	116.9	105.9	98.8	96.1	98.9	94.6	96.7	97.7	94.4
P31938	Dual specificity mitogen-activated protein kinase kinase 1 OS=Mus musculus OX=10090 GN=Map2k1 PE=1 SV=2	33	10	18	7	393	43.4	6.7	46.41	120.2	102.5	93.3	98.5	93.5	94	104.1	99.4	94.5
Q8C0D5	Elongation factor-like GTPase 1 OS=Mus musculus OX=10090 GN=Efl1 PE=1 SV=1	8	9	15	9	1127	125.7	6.16	40.17	111.5	109.5	96	90.2	98	98.3	107	99.1	90.4
P62267	40S ribosomal protein S23 OS=Mus musculus OX=10090 GN=Rps23 PE=1 SV=3	22	4	20	4	143	15.8	10.49	73.12	130.5	103.7	97.3	92.5	92.5	92.5	93.9	99.4	97.6
P31230	Aminoacyl tRNA synthase complex-interacting multifunctional protein 1 OS=Mus musculus OX=10090 GN=Aimp1 PE=1 SV=2	27	7	13	7	310	34	8.35	45.81	99.9	99.9	89.5	98.8	96.2	95.9	108.7	105.3	105.8
P35235	Tyrosine-protein phosphatase non-receptor type 11 OS=Mus musculus OX=10090 GN=Ptpn11 PE=1 SV=3	25	13	18	13	593	68	7.3	31.45	111.2	90.2	100.3	101.8	100.2	91.3	96.8	104.6	103.6
Q811D0	Disks large homolog 1 OS=Mus musculus OX=10090 GN=Dlg1 PE=1 SV=1	14	9	9	8	905	100.1	5.8	24.66	74.2	99.3	95	101.1	96.6	90	101.8	122	120
P21278	Guanine nucleotide-binding protein subunit alpha-11 OS=Mus musculus OX=10090 GN=Gna11 PE=1 SV=1	24	8	12	5	359	42	5.97	39.08	75.8	101.6	108	95.1	98.7	105.3	108.5	101.4	105.6
Q8CHI8	E1A-binding protein p400 OS=Mus musculus OX=10090 GN=Ep400 PE=1 SV=3	4	12	12	12	3072	337	9.14	23.05	107.5	97	97	99	104.3	95.8	99	99.7	100.7
Q9EP72	ER membrane protein complex subunit 7 OS=Mus musculus OX=10090 GN=Emc7 PE=1 SV=1	29	5	11	5	241	26.3	9.23	27.82	90.5	106.1	107.2	102.2	88.6	107	91.3	102.6	104.6
Q80U58	Pumilio homolog 2 OS=Mus musculus OX=10090 GN=Pum2 PE=1 SV=2	7	8	11	4	1066	114.2	7.08	33.3	84.6	102.5	104.2	104.4	105.8	98.4	103.5	94.7	101.7
Q3V0C5	Ubiquitin carboxyl-terminal hydrolase 48 OS=Mus musculus OX=10090 GN=Usp48 PE=1 SV=2	10	10	11	10	1052	120.6	6.25	28.8	109.5	105.3	98.6	93.4	96.8	97.8	102.2	94.2	102.2
O35245	Polycystin-2 OS=Mus musculus OX=10090 GN=Pkd2 PE=1 SV=2	10	9	13	9	966	108.9	5.66	29.27	83.5	95.6	100.2	95	97.1	99.9	110.5	106.1	112.1
Q9CX34	Protein SGT1 homolog OS=Mus musculus OX=10090 GN=Sugt1 PE=1 SV=3	29	8	9	8	336	38.1	5.45	25.77	114.3	107.5	101.6	100.2	103.3	84.9	94.3	98.4	95.4
Q3UHK1	Proton myo-inositol cotransporter OS=Mus musculus OX=10090 GN=Slc2a13 PE=1 SV=2	12	7	10	7	637	69	6.86	30.72	77.8	93.3	94.6	104.2	106.4	109.3	91.6	111.3	111.4
Q148V7	RAB11-binding protein RELCH OS=Mus musculus OX=10090 GN=Relch PE=1 SV=1	11	11	12	11	1216	134.5	5.34	25.11	117.9	100	88.1	95.6	87.6	90.2	106.2	105.1	109.4
Q8BP92	Reticulocalbin-2 OS=Mus musculus OX=10090 GN=Rcn2 PE=1 SV=1	29	8	19	8	320	37.2	4.42	47.11	100.3	108.3	101.8	105	104.8	98.4	95.5	89.7	96.1
P00493	Hypoxanthine-guanine phosphoribosyltransferase OS=Mus musculus OX=10090 GN=Hprt1 PE=1 SV=3	30	5	15	5	218	24.6	6.68	42.23	131.9	95.3	91.9	103.7	109.3	92.4	95.2	96.8	83.5
Q91ZR2	Sorting nexin-18 OS=Mus musculus OX=10090 GN=Snx18 PE=1 SV=1	16	10	13	10	614	67.9	6.67	34.13	124.4	95.4	96.1	88.8	98.7	92	105.4	105	94.1
Q7TQ95	Endoplasmic reticulum junction formation protein lunapark OS=Mus musculus OX=10090 GN=Lnpk PE=1 SV=1	19	8	17	8	425	47.5	5.27	40.44	90	107.7	109.1	106.3	101.5	102.9	85.7	106.2	90.6
Q8C1D8	Protein IWS1 homolog OS=Mus musculus OX=10090 GN=Iws1 PE=1 SV=1	11	7	10	7	766	85.2	4.67	24.32	102.7	113.6	107.7	100.3	93.1	99.3	90.8	97	95.5
P42859	Huntingtin OS=Mus musculus OX=10090 GN=Htt PE=1 SV=2	4	11	14	11	3119	344.5	6.29	25.29	115.5	99.7	90.7	99.1	98.5	98.2	108.4	90.5	99.5
Q80UG5	Septin-9 OS=Mus musculus OX=10090 GN=Septin9 PE=1 SV=1	23	13	18	13	583	65.5	8.9	40.46	111.5	88.8	89.1	104	96.6	95.9	106.8	107.6	99.7
Q7TQK1	Integrator complex subunit 7 OS=Mus musculus OX=10090 GN=Ints7 PE=1 SV=1	11	8	10	8	966	106.8	8.22	16.68	98.7	101.7	96.1	98.6	99.2	95.8	102	101.1	106.8
Q9WVF7	DNA polymerase epsilon catalytic subunit A OS=Mus musculus OX=10090 GN=Pole PE=1 SV=3	6	10	13	10	2283	261.9	6.44	21.31	101.6	97.5	94.3	97	99.5	97.2	113.6	97.9	101.4
P97346	Nucleoredoxin OS=Mus musculus OX=10090 GN=Nxn PE=1 SV=1	16	5	6	5	435	48.3	4.93	21.31	111.6	112.2	92.9	107.2	104.6	99.3	111	74.8	86.6
Q921N6	Probable ATP-dependent RNA helicase DDX27 OS=Mus musculus OX=10090 GN=Ddx27 PE=1 SV=3	11	7	10	7	760	85.9	9.25	26.94	113.7	95.8	103.3	92	96.8	110.1	96.7	98.9	92.8
Q6PGB8	Probable global transcription activator SNF2L1 OS=Mus musculus OX=10090 GN=Smarca1 PE=1 SV=1	9	12	24	1	1046	121.6	8.27	48.59
P18242	Cathepsin D OS=Mus musculus OX=10090 GN=Ctsd PE=1 SV=1	12	4	11	4	410	44.9	7.15	31.42	80	103.6	96.5	102.6	101.4	105.6	103.9	101.4	105
Q99LI8	Hepatocyte growth factor-regulated tyrosine kinase substrate OS=Mus musculus OX=10090 GN=Hgs PE=1 SV=2	11	10	12	10	775	86	6.16	33.03	103.8	101.3	101.4	96.4	94.4	94.7	105.4	100.6	102
Q91YP2	Neurolysin, mitochondrial OS=Mus musculus OX=10090 GN=Nln PE=1 SV=1	15	11	14	10	704	80.4	6.44	30.04	97.4	108.2	94.6	106.5	101.6	104.3	98.2	93.7	95.5
Q9ESK9	RB1-inducible coiled-coil protein 1 OS=Mus musculus OX=10090 GN=Rb1cc1 PE=1 SV=3	7	11	14	11	1588	182.2	5.49	27.34	91.1	95	84	99.6	104.3	98.5	107.1	108.6	111.8
Q6A028	Switch-associated protein 70 OS=Mus musculus OX=10090 GN=Swap70 PE=1 SV=2	19	11	11	11	585	69	6.05	25.93	113.2	96.8	101.3	102	97.5	94.2	92.7	105.4	97.1
Q9CY66	H/ACA ribonucleoprotein complex subunit 1 OS=Mus musculus OX=10090 GN=Gar1 PE=1 SV=1	31	6	13	6	231	23.5	11.02	45.88	107	105.3	111.2	91.6	100	102.5	95	94.9	92.5
Q3V3R4	Integrin alpha-1 OS=Mus musculus OX=10090 GN=Itga1 PE=1 SV=2	10	11	17	11	1179	130.7	6.2	39.24	76	93.5	106.3	112.2	108.2	116.8	85.7	98.9	102.4
P15920	V-type proton ATPase 116 kDa subunit a2 OS=Mus musculus OX=10090 GN=Atp6v0a2 PE=1 SV=2	13	9	12	8	856	98.1	6.64	29.89	96.2	95.2	107.1	98.4	102.2	100	82.6	113.8	104.5
Q9Z2E1	Methyl-CpG-binding domain protein 2 OS=Mus musculus OX=10090 GN=Mbd2 PE=2 SV=2	13	5	7	4	414	43.5	10.04	23.95	101.8	87	90.8	111.8	99.8	96.4	109.8	97.9	104.6
P58021	Transmembrane 9 superfamily member 2 OS=Mus musculus OX=10090 GN=Tm9sf2 PE=1 SV=1	17	7	11	7	662	75.3	7.43	25.07	101.9	99.8	101.2	101	100.2	107.8	100.2	84.5	103.3
Q99LM2	CDK5 regulatory subunit-associated protein 3 OS=Mus musculus OX=10090 GN=Cdk5rap3 PE=1 SV=1	15	8	16	8	503	57	4.83	45.38	68.8	98.7	99.9	98.4	103.6	110.2	104.2	103.3	112.8
P18653	Ribosomal protein S6 kinase alpha-1 OS=Mus musculus OX=10090 GN=Rps6ka1 PE=1 SV=1	13	9	11	2	724	81.5	8.1	25.78	111.8	111.7	93.8	100.8	85	85.8	109.1	104.7	97.3
P09041	Phosphoglycerate kinase 2 OS=Mus musculus OX=10090 GN=Pgk2 PE=1 SV=4	12	6	23	1	417	44.8	6.8	55.01	105.3	89.4	80.2	95.9	108.8	101	102.1	104.2	113
Q3UH60	Disco-interacting protein 2 homolog B OS=Mus musculus OX=10090 GN=Dip2b PE=1 SV=1	8	12	15	12	1574	171	8.09	37.7	114.6	97.1	91.3	97.2	96	97	108	96.4	102.4
P47934	Carnitine O-acetyltransferase OS=Mus musculus OX=10090 GN=Crat PE=1 SV=3	15	8	10	8	626	70.8	8.44	26.63	80.4	97	102.8	94.4	109.2	99.8	103.6	97.8	114.9
Q9Z0H8	CAP-Gly domain-containing linker protein 2 OS=Mus musculus OX=10090 GN=Clip2 PE=1 SV=2	10	10	11	9	1047	115.8	6.48	30.65	87.1	104.6	104.5	104	99.1	100.1	103	94.1	103.5
P50431	Serine hydroxymethyltransferase, cytosolic OS=Mus musculus OX=10090 GN=Shmt1 PE=1 SV=3	11	5	14	4	478	52.6	6.95	38.27	124.9	91.6	92.1	100.6	105.7	97.5	101.7	93.9	92
P10922	Histone H1.0 OS=Mus musculus OX=10090 GN=H1-0 PE=2 SV=4	31	6	20	6	194	20.8	10.9	48.98	165.4	100.3	95.9	90.1	83.2	91.1	87.5	98.4	88.2
P35276	Ras-related protein Rab-3D OS=Mus musculus OX=10090 GN=Rab3d PE=1 SV=1	33	6	13	3	219	24.4	4.93	38.03	73.6	104.2	106.2	99.6	100.2	111.2	97.5	100.5	107.1
Q61411	GTPase HRas OS=Mus musculus OX=10090 GN=Hras PE=1 SV=2	29	6	11	3	189	21.3	5.31	34.16	95.8	109.5	99.2	108.8	96.7	81.5	97	100.3	111.2
P27048	Small nuclear ribonucleoprotein-associated protein B OS=Mus musculus OX=10090 GN=Snrpb PE=1 SV=1	21	5	17	5	231	23.6	10.9	52.86	99.8	105.9	104.8	99.5	100	97.5	102.2	92.9	97.4
Q8K1J6	CCA tRNA nucleotidyltransferase 1, mitochondrial OS=Mus musculus OX=10090 GN=Trnt1 PE=1 SV=1	25	11	13	11	434	49.9	8.56	35.08	96.4	101.3	99.3	97.6	101.7	99.4	100.5	105.5	98.3
Q62074	Protein kinase C iota type OS=Mus musculus OX=10090 GN=Prkci PE=1 SV=3	11	4	7	4	595	68.2	5.85	23.35	101.9	100	89.2	97.4	101.7	89.2	108.6	98.8	113.2
Q9D0M1	Phosphoribosyl pyrophosphate synthase-associated protein 1 OS=Mus musculus OX=10090 GN=Prpsap1 PE=1 SV=1	24	6	7	5	356	39.4	7.2	18.82	110.6	92.3	94	96.8	97.4	107.6	103.8	94.7	102.8
P70257	Nuclear factor 1 X-type OS=Mus musculus OX=10090 GN=Nfix PE=1 SV=2	26	7	9	5	488	53.4	8.68	21.9	77.6	101.8	99.9	95.4	106.8	98.5	116.9	99.5	103.7
Q6NZC7	SEC23-interacting protein OS=Mus musculus OX=10090 GN=Sec23ip PE=1 SV=2	12	10	15	9	998	110.7	5.94	36.42	104.6	103.6	96.5	94.9	98.4	99.1	99.8	104.3	98.8
P46660	Alpha-internexin OS=Mus musculus OX=10090 GN=Ina PE=1 SV=3	15	7	29	5	501	55.3	5.4	74.16	79.1	100.3	87.7	113.5	100.6	104.9	109.9	121.9	82.1
Q9CZM2	60S ribosomal protein L15 OS=Mus musculus OX=10090 GN=Rpl15 PE=1 SV=4	52	11	27	11	204	24.1	11.62	61.7	114.8	102.8	102.2	96.3	97.1	97.9	94	99.6	95.2
Q8C7R4	Ubiquitin-like modifier-activating enzyme 6 OS=Mus musculus OX=10090 GN=Uba6 PE=1 SV=1	9	8	13	8	1053	117.9	6.11	35.62	120.3	103.7	87.5	89.8	104.6	95.1	107.4	101.2	90.3
P53690	Matrix metalloproteinase-14 OS=Mus musculus OX=10090 GN=Mmp14 PE=2 SV=3	13	8	11	8	582	65.9	8.03	39.4	88.8	101.4	105.8	97.4	97	100.8	97.1	105	106.7
Q9JJE7	Fatty acid desaturase 3 OS=Mus musculus OX=10090 GN=Fads3 PE=1 SV=2	22	6	9	6	449	51.4	7.49	27.52	70.8	96.9	86.2	87.8	90.4	97.4	127	119.4	124.1
Q8CI51	PDZ and LIM domain protein 5 OS=Mus musculus OX=10090 GN=Pdlim5 PE=1 SV=4	17	8	16	8	591	63.3	8.25	34.15	117.6	109	98.6	97.3	96.8	90.6	102.4	90.9	96.8
O88522	NF-kappa-B essential modulator OS=Mus musculus OX=10090 GN=Ikbkg PE=1 SV=2	19	7	11	7	412	47.9	5.85	31.32	101.4	101.4	86.4	101.6	106.6	97.4	109.7	91.9	103.7
Q64435	UDP-glucuronosyltransferase 1-6 OS=Mus musculus OX=10090 GN=Ugt1a6 PE=1 SV=1	15	7	10	7	531	60.4	8.62	26.53	83.5	98.3	109.1	98.2	101.4	106.2	97.7	102.3	103.4
Q810D6	Glutamate-rich WD repeat-containing protein 1 OS=Mus musculus OX=10090 GN=Grwd1 PE=1 SV=2	16	6	8	6	446	49.2	4.81	24.77	104.4	98.9	95.8	90.6	98.8	96.3	108.9	99	107.3
Q8K0D5	Elongation factor G, mitochondrial OS=Mus musculus OX=10090 GN=Gfm1 PE=1 SV=1	14	10	13	10	751	83.5	6.92	29.43	81.1	103.8	86.9	87.7	104.5	96.7	118	101.5	119.8
Q80X41	Serine/threonine-protein kinase VRK1 OS=Mus musculus OX=10090 GN=Vrk1 PE=1 SV=2	14	6	12	6	440	49.7	8.94	41.23	111.5	94.1	96	101	97.6	95	105.5	97.3	102
O70503	Very-long-chain 3-oxoacyl-CoA reductase OS=Mus musculus OX=10090 GN=Hsd17b12 PE=1 SV=1	15	4	11	4	312	34.7	9.52	31.46	93.2	108.6	110.1	96.5	99.9	112.5	88.7	99.8	90.7
Q64514	Tripeptidyl-peptidase 2 OS=Mus musculus OX=10090 GN=Tpp2 PE=1 SV=3	10	12	13	12	1262	139.8	6.58	25.58	116.5	94.6	96.5	97.3	106.5	95.1	97.2	96.3	100
P84104	Serine/arginine-rich splicing factor 3 OS=Mus musculus OX=10090 GN=Srsf3 PE=1 SV=1	40	7	19	6	164	19.3	11.65	52.8	137.4	90.9	102.2	95.8	94.2	98.7	101.7	91.4	87.7
Q8C754	Vacuolar protein sorting-associated protein 52 homolog OS=Mus musculus OX=10090 GN=Vps52 PE=1 SV=1	14	8	11	8	723	82	5.9	23.38	128.5	107.5	93.8	105.4	91.4	91.2	92.5	95.6	94.1
Q8C7E9	Cleavage stimulation factor subunit 2 tau variant OS=Mus musculus OX=10090 GN=Cstf2t PE=1 SV=2	13	6	9	2	632	65.8	7.25	24.19	101	103.2	96.6	112.6	100.8	99	89.4	97.2	100.1
Q3TIX9	U4/U6.U5 tri-snRNP-associated protein 2 OS=Mus musculus OX=10090 GN=Usp39 PE=1 SV=2	16	10	14	10	564	65.1	8.9	33.26	97.4	95	106.5	101.7	97.2	100	101.8	99.8	100.7
P23927	Alpha-crystallin B chain OS=Mus musculus OX=10090 GN=Cryab PE=1 SV=2	28	5	10	5	175	20.1	7.33	26.33	124.3	112.8	102.8	100.1	88.3	94	83.1	101	93.6
Q6PE01	U5 small nuclear ribonucleoprotein 40 kDa protein OS=Mus musculus OX=10090 GN=Snrnp40 PE=1 SV=1	19	7	14	7	358	39.3	8.1	41.21	106	93.4	100.6	102.3	101	96.2	96.7	98.9	104.9
Q69Z99	Zinc finger protein 512 OS=Mus musculus OX=10090 GN=Znf512 PE=2 SV=2	17	9	11	9	562	63.9	9.51	29.89	108.6	100.9	87.3	95.2	88.4	100.7	107	111.4	100.4
E9PVX6	Proliferation marker protein Ki-67 OS=Mus musculus OX=10090 GN=Mki67 PE=1 SV=1	3	8	9	8	3177	350.7	9.72	29.64	109.2	101.8	100.9	107.3	98.6	101.7	94.9	92.6	93
Q6ZQ88	Lysine-specific histone demethylase 1A OS=Mus musculus OX=10090 GN=Kdm1a PE=1 SV=2	11	8	10	8	853	92.8	6.52	20.53	87	96.3	90.1	104.5	100.3	98.1	110.1	108.7	104.8
Q61578	NADPH:adrenodoxin oxidoreductase, mitochondrial OS=Mus musculus OX=10090 GN=Fdxr PE=1 SV=1	21	9	12	9	494	54.2	8.66	30.94	86.6	98.1	90.8	99.8	106.4	98.1	110.8	96.9	112.5
Q9QZD9	Eukaryotic translation initiation factor 3 subunit I OS=Mus musculus OX=10090 GN=Eif3i PE=1 SV=1	32	8	11	8	325	36.4	5.64	31.24	127.5	110.8	99.6	92.5	102.6	97.4	100.1	88.3	81.2
Q80VQ0	Aldehyde dehydrogenase family 3 member B1 OS=Mus musculus OX=10090 GN=Aldh3b1 PE=1 SV=1	17	7	10	5	468	52.3	7.55	29.24	81.8	100.6	104.4	97.5	92.4	107.4	98.8	108.8	108.4
Q3USZ8	Divergent protein kinase domain 2A OS=Mus musculus OX=10090 GN=Dipk2a PE=1 SV=2	19	7	9	7	430	49.4	8.63	24.34	99.1	104.2	106.3	102.3	101.3	107.9	97.4	89.4	92
Q9JM13	Rab5 GDP/GTP exchange factor OS=Mus musculus OX=10090 GN=Rabgef1 PE=1 SV=1	17	7	8	7	491	56.8	6.79	26.46	110.4	103	96.7	92.7	95.5	107.8	105.9	94.4	93.7
Q9Z0R4	Intersectin-1 OS=Mus musculus OX=10090 GN=Itsn1 PE=1 SV=2	7	9	10	9	1714	194.2	7.91	22.08	103.3	92	101.2	97.1	95.6	97.6	105.4	101.5	106.5
Q9R1R2	Tripartite motif-containing protein 3 OS=Mus musculus OX=10090 GN=Trim3 PE=1 SV=1	13	8	9	7	744	80.7	7.81	19.4	114	115.2	81.6	81.3	88.2	90.3	115.1	102.9	111.4
Q05769	Prostaglandin G/H synthase 2 OS=Mus musculus OX=10090 GN=Ptgs2 PE=1 SV=1	15	7	9	7	604	69	7.37	21.37	93.6	102.6	114.2	90.6	100.4	110.5	90.1	94.6	103.4
P09242	Alkaline phosphatase, tissue-nonspecific isozyme OS=Mus musculus OX=10090 GN=Alpl PE=1 SV=2	15	7	10	7	524	57.5	7.01	23.58	81.2	98	100.9	106.5	98.2	102.7	89.9	112.9	109.8
Q99K70	Ras-related GTP-binding protein C OS=Mus musculus OX=10090 GN=Rragc PE=1 SV=1	15	4	9	4	398	44.1	5.1	21.83	92.8	100.2	99.1	99.1	106.8	94.9	104.5	98.7	103.9
Q9CZY3	Ubiquitin-conjugating enzyme E2 variant 1 OS=Mus musculus OX=10090 GN=Ube2v1 PE=1 SV=1	61	8	21	4	147	16.3	7.96	40.56	112.7	106.8	98.5	94	95.1	98	99.8	100.2	95.1
Q5EG47	5'-AMP-activated protein kinase catalytic subunit alpha-1 OS=Mus musculus OX=10090 GN=Prkaa1 PE=1 SV=2	22	12	17	12	559	63.9	8.12	30.26	107.5	98.1	98	91.7	98.3	87.3	112	105.5	101.6
P10852	4F2 cell-surface antigen heavy chain OS=Mus musculus OX=10090 GN=Slc3a2 PE=1 SV=1	14	7	10	7	526	58.3	5.91	30.98	86	107.4	103.2	100.2	99.5	99.3	96.3	104.5	103.7
Q3TDQ1	Dolichyl-diphosphooligosaccharide--protein glycosyltransferase subunit STT3B OS=Mus musculus OX=10090 GN=Stt3b PE=1 SV=2	10	9	17	9	823	93.2	8.95	37.46	89.5	98.4	102	96.9	97.5	114.9	95.3	111	94.4
O89001	Carboxypeptidase D OS=Mus musculus OX=10090 GN=Cpd PE=1 SV=2	11	14	14	14	1377	152.3	6.18	25.34	92.2	102.8	97.7	94.5	101.5	102.1	104.2	101.7	103.4
P97427	Dihydropyrimidinase-related protein 1 OS=Mus musculus OX=10090 GN=Crmp1 PE=1 SV=1	8	4	15	1	572	62.1	7.12	48.17
O08749	Dihydrolipoyl dehydrogenase, mitochondrial OS=Mus musculus OX=10090 GN=Dld PE=1 SV=2	14	6	9	6	509	54.2	7.9	30.65	77.6	96.2	93.3	105	117.8	105.2	92.4	101.7	110.8
O35074	Prostacyclin synthase OS=Mus musculus OX=10090 GN=Ptgis PE=1 SV=1	19	8	12	8	501	57	6.73	29.31	91.2	100.8	99	97.6	95.3	97.7	103.1	116.2	99.1
Q6VNB8	WD repeat and FYVE domain-containing protein 3 OS=Mus musculus OX=10090 GN=Wdfy3 PE=1 SV=1	4	12	13	12	3508	392.1	6.8	23.78	117	96.9	92.6	91.5	106.6	96.6	110	93.9	94.9
P35283	Ras-related protein Rab-12 OS=Mus musculus OX=10090 GN=Rab12 PE=1 SV=3	29	7	10	6	243	27.3	8.41	26.76	95	96.6	104.8	108.1	100.2	103.9	103.8	88.6	98.9
Q3U962	Collagen alpha-2(V) chain OS=Mus musculus OX=10090 GN=Col5a2 PE=1 SV=1	7	9	12	9	1497	144.9	6.7	28.18	89.6	103	110	103.6	97.1	108.3	95.1	96.5	97
Q62165	Dystroglycan OS=Mus musculus OX=10090 GN=Dag1 PE=1 SV=4	9	5	7	5	893	96.8	8.44	22.65	74.1	95.6	109	114.8	107	104.9	89.2	102.1	103.4
Q3UVL4	Vacuolar protein sorting-associated protein 51 homolog OS=Mus musculus OX=10090 GN=Vps51 PE=1 SV=2	13	7	10	7	782	86.1	6.24	30.01	94.8	92.7	86.1	83.8	112.6	115.2	103.3	106.7	104.7
P20108	Thioredoxin-dependent peroxide reductase, mitochondrial OS=Mus musculus OX=10090 GN=Prdx3 PE=1 SV=1	29	5	18	5	257	28.1	7.58	53.1	78.2	114.7	101.6	94.6	104.8	120.2	81.6	96.3	108.1
P50544	Very long-chain specific acyl-CoA dehydrogenase, mitochondrial OS=Mus musculus OX=10090 GN=Acadvl PE=1 SV=3	18	9	14	9	656	70.8	8.75	29.12	78.4	95.5	91.2	97.4	99.4	100	111.2	104.1	122.7
Q8K2Z4	Condensin complex subunit 1 OS=Mus musculus OX=10090 GN=Ncapd2 PE=1 SV=2	8	10	11	10	1392	155.6	6.38	28	100.1	111	93.8	110.2	96.7	92.2	109.5	94.4	92
Q64310	Surfeit locus protein 4 OS=Mus musculus OX=10090 GN=Surf4 PE=1 SV=1	17	4	18	4	269	30.4	7.78	49.87	107.2	94.9	100.1	101.2	91.7	103	98.8	104.8	98.4
Q61194	Phosphatidylinositol 4-phosphate 3-kinase C2 domain-containing subunit alpha OS=Mus musculus OX=10090 GN=Pik3c2a PE=1 SV=2	5	6	9	6	1686	190.6	8.02	23.43	96.7	97.3	94.6	97.3	98	106.1	99.4	101.4	109.3
Q9CSU0	Regulation of nuclear pre-mRNA domain-containing protein 1B OS=Mus musculus OX=10090 GN=Rprd1b PE=1 SV=2	29	8	11	8	326	36.9	5.97	29.65	113.4	101.3	105.6	104.4	93.9	94.2	99.1	92.9	95.2
Q99LR1	Lysophosphatidylserine lipase ABHD12 OS=Mus musculus OX=10090 GN=Abhd12 PE=1 SV=2	25	8	18	8	398	45.2	8.72	54.12	87.6	96.1	99.6	102	99.9	100.7	102.6	112.2	99.3
P20444	Protein kinase C alpha type OS=Mus musculus OX=10090 GN=Prkca PE=1 SV=3	15	9	11	8	672	76.8	7.14	23.37	84.1	99.9	89.8	92.5	104.7	106.4	114.9	97.2	110.4
Q922K7	Probable 28S rRNA (cytosine-C(5))-methyltransferase OS=Mus musculus OX=10090 GN=Nop2 PE=1 SV=1	10	6	10	6	793	86.7	9.22	28.11	133.7	98.1	106.8	98.3	88.8	91.9	94.4	92.5	95.5
Q91YN9	BAG family molecular chaperone regulator 2 OS=Mus musculus OX=10090 GN=Bag2 PE=1 SV=1	39	8	13	8	210	23.5	6.42	36.99	85.6	103.1	97.3	99.5	106	105.4	97.3	104.1	101.6
Q9D1C8	Vacuolar protein sorting-associated protein 28 homolog OS=Mus musculus OX=10090 GN=Vps28 PE=1 SV=1	48	8	13	8	221	25.4	5.54	30.42	83.4	120.3	100.5	96.3	99	94.2	99.3	98.6	108.5
P40336	Vacuolar protein sorting-associated protein 26A OS=Mus musculus OX=10090 GN=Vps26a PE=1 SV=1	23	7	7	7	327	38.1	6.57	24.33	125.6	100.1	108	100.9	83.1	97.7	87.9	101	95.8
P52875	Transmembrane protein 165 OS=Mus musculus OX=10090 GN=Tmem165 PE=1 SV=2	22	6	10	6	323	34.8	7.46	23.13	84.8	106.4	112.1	107	86.1	97	103.5	103.6	99.6
Q60751	Insulin-like growth factor 1 receptor OS=Mus musculus OX=10090 GN=Igf1r PE=1 SV=3	9	10	12	9	1373	155.7	5.74	24.3	91	95.6	101.4	102.5	98.1	96.1	98	110.2	107
Q3URQ0	Testis-expressed protein 10 OS=Mus musculus OX=10090 GN=Tex10 PE=1 SV=1	10	8	10	8	928	105.1	9.16	23.73	102.2	109	95.3	98.6	97.7	102.2	101.9	90.6	102.7
Q5SFM8	RNA-binding protein 27 OS=Mus musculus OX=10090 GN=Rbm27 PE=1 SV=3	9	8	10	7	1060	118.5	9.19	28.42	77.9	88.1	101.5	105.8	100.9	101.4	106.7	109.4	108.2
Q7TSQ8	Pyruvate dehydrogenase phosphatase regulatory subunit, mitochondrial OS=Mus musculus OX=10090 GN=Pdpr PE=1 SV=1	12	9	10	9	878	99.2	6.35	23.41	80.9	89.3	89.4	91.3	106.9	105.7	107.5	105	123.9
Q810V0	U3 small nucleolar ribonucleoprotein protein MPP10 OS=Mus musculus OX=10090 GN=Mphosph10 PE=1 SV=2	13	9	13	9	681	78.7	4.87	27.56	100.1	103.3	94.7	98.8	95.5	101.9	95.6	107.2	103
Q8VE92	RNA-binding protein 4B OS=Mus musculus OX=10090 GN=Rbm4b PE=1 SV=1	24	8	10	1	357	40	6.74	25.26	99.7	105.1	108.9	104.1	97.9	80	91.3	100	113
Q920Q6	RNA-binding protein Musashi homolog 2 OS=Mus musculus OX=10090 GN=Msi2 PE=1 SV=1	22	6	9	6	346	36.9	8.47	29.08	76.9	86.2	107.2	108.2	102.7	108.9	104.2	95.4	110.3
P61082	NEDD8-conjugating enzyme Ubc12 OS=Mus musculus OX=10090 GN=Ube2m PE=1 SV=1	48	9	10	9	183	20.9	7.69	25.39	130.2	102.5	94.1	102.5	96.5	89.8	95.1	100.3	89
P97868	E3 ubiquitin-protein ligase RBBP6 OS=Mus musculus OX=10090 GN=Rbbp6 PE=1 SV=5	7	10	10	10	1790	199.5	9.63	24.65	97.9	107.8	96.3	104.3	97	98	104.6	100.7	93.4
Q61074	Protein phosphatase 1G OS=Mus musculus OX=10090 GN=Ppm1g PE=1 SV=3	18	9	12	9	542	58.7	4.39	27.7	115.6	105	105.5	100.9	93.4	96.8	94.3	92.9	95.6
Q8K268	ATP-binding cassette sub-family F member 3 OS=Mus musculus OX=10090 GN=Abcf3 PE=1 SV=1	14	10	12	10	709	79.8	6.16	32.9	117.8	102.9	96.8	92.3	89.1	93.4	108.1	104	95.6
Q9WUP7	Ubiquitin carboxyl-terminal hydrolase isozyme L5 OS=Mus musculus OX=10090 GN=Uchl5 PE=1 SV=2	39	9	12	9	329	37.6	5.33	26.64	109.6	100.7	95.6	95.5	94.5	100	107.6	97.7	98.9
Q80WE4	Kinesin-like protein KIF20B OS=Mus musculus OX=10090 GN=Kif20b PE=1 SV=3	6	9	9	9	1774	203.4	5.78	21.17	99.5	111.1	98.3	93	101.2	91.8	100.6	103.5	100.9
Q505D1	Serine/threonine-protein phosphatase 6 regulatory ankyrin repeat subunit A OS=Mus musculus OX=10090 GN=Ankrd28 PE=1 SV=1	9	9	10	9	1053	112.8	6.27	28.11	111.8	101.3	104.6	93.6	95.5	93.1	104.5	94.5	101.2
Q9D5V6	Synapse-associated protein 1 OS=Mus musculus OX=10090 GN=Syap1 PE=1 SV=1	20	8	9	8	365	41.3	4.54	25.51	73.7	97.7	91.2	105	111.6	97.6	93.2	107.9	122
Q91YJ2	Sorting nexin-4 OS=Mus musculus OX=10090 GN=Snx4 PE=1 SV=1	20	8	12	8	450	51.7	5.8	32.59	102.2	105.5	98.2	98.5	100	94.6	98.2	104.2	98.5
Q99LD4	COP9 signalosome complex subunit 1 OS=Mus musculus OX=10090 GN=Gps1 PE=1 SV=1	27	12	16	12	471	53.4	6.84	32.47	119.3	92.3	98.4	102.1	101.2	96.6	101.2	101.4	87.5
Q9D5T0	Outer mitochondrial transmembrane helix translocase OS=Mus musculus OX=10090 GN=Atad1 PE=1 SV=1	20	7	11	7	361	40.7	6.9	34.85	95.3	100.1	112.2	99.5	109.3	97.3	95.3	90.7	100.3
Q4VBD2	Transmembrane anterior posterior transformation protein 1 OS=Mus musculus OX=10090 GN=Tapt1 PE=1 SV=2	20	7	8	7	564	63.9	8.22	26.34	88.9	96.9	102	88	106.4	95	111.4	107	104.3
Q9D7B7	Probable glutathione peroxidase 8 OS=Mus musculus OX=10090 GN=Gpx8 PE=1 SV=1	34	6	13	6	209	24.1	9.36	39.02	79.7	94.1	98.5	101	98.2	97.3	110.1	113.8	107.3
Q60960	Importin subunit alpha-5 OS=Mus musculus OX=10090 GN=Kpna1 PE=1 SV=2	18	8	11	5	538	60.1	5.01	31.61	117.3	112.3	95.2	89.8	93.9	99.3	105.1	93.4	93.7
Q9JLR1	Protein transport protein Sec61 subunit alpha isoform 2 OS=Mus musculus OX=10090 GN=Sec61a2 PE=2 SV=3	13	8	20	2	476	52.2	8.06	49.58	93.3	105.2	97.2	88.9	104.6	110.7	92.8	111.2	96.1
P83917	Chromobox protein homolog 1 OS=Mus musculus OX=10090 GN=Cbx1 PE=1 SV=1	43	5	18	4	185	21.4	4.93	41.54	93.9	117.2	110.8	94.2	107.9	72.7	106.5	97	99.8
P45878	Peptidyl-prolyl cis-trans isomerase FKBP2 OS=Mus musculus OX=10090 GN=Fkbp2 PE=1 SV=1	44	4	10	4	140	15.3	8.88	30.76	77.9	116.4	121.1	106.1	112	96.3	92.5	81.9	95.8
Q80X85	28S ribosomal protein S7, mitochondrial OS=Mus musculus OX=10090 GN=Mrps7 PE=1 SV=1	23	4	6	4	242	28	9.94	24.22	79.8	94.8	101.3	92.4	98.2	90.3	105.3	95.7	142.2
Q8CEC0	Nuclear pore complex protein Nup88 OS=Mus musculus OX=10090 GN=Nup88 PE=1 SV=1	15	9	11	9	753	84.9	6.27	26.19	97.9	100.1	100	92.1	106.8	100.4	103.6	92.8	106.4
Q9WVL3	Solute carrier family 12 member 7 OS=Mus musculus OX=10090 GN=Slc12a7 PE=1 SV=1	7	7	10	5	1083	119.4	6.51	31.63	96.1	97.2	106.3	98.4	92.7	91.5	104.4	109.2	104.1
Q64FW2	All-trans-retinol 13,14-reductase OS=Mus musculus OX=10090 GN=Retsat PE=1 SV=3	14	10	13	10	609	67.3	8.95	31.13	87.8	97.7	97.4	94.6	103.4	96.3	108.4	103.9	110.5
Q9QYY8	Spastin OS=Mus musculus OX=10090 GN=Spast PE=1 SV=3	15	8	9	8	614	66.4	9.69	22.83	103.5	112	87.9	96.5	93.6	81.6	97	109.3	118.7
P42232	Signal transducer and activator of transcription 5B OS=Mus musculus OX=10090 GN=Stat5b PE=1 SV=1	14	11	12	2	786	89.9	6.05	22.81	117.9	116.3	113.1	94	88.7	92.2	106.5	68.7	102.6
P62270	40S ribosomal protein S18 OS=Mus musculus OX=10090 GN=Rps18 PE=1 SV=3	47	10	28	10	152	17.7	10.99	66.22	121.9	110.4	109	98.1	88.8	98.4	82.9	99.2	91.2
Q8BH57	WD repeat-containing protein 48 OS=Mus musculus OX=10090 GN=Wdr48 PE=1 SV=1	15	9	10	9	676	76	7.17	23.52	100.1	91.4	98.8	91.2	101.4	100.4	100.6	105.3	110.8
Q8CHU3	Epsin-2 OS=Mus musculus OX=10090 GN=Epn2 PE=1 SV=1	19	9	9	9	595	63.4	8.16	21.24	81.9	93.7	95.2	103.8	104.5	100.9	103.6	105.1	111.5
P60202	Myelin proteolipid protein OS=Mus musculus OX=10090 GN=Plp1 PE=1 SV=2	16	4	16	4	277	30.1	8.35	53.38	82.1	115.6	109.1	154	122.7	111.5	74.7	107.7	22.6
Q9D2N9	Vacuolar protein sorting-associated protein 33A OS=Mus musculus OX=10090 GN=Vps33a PE=1 SV=2	19	9	11	9	598	67.5	7.08	28.66	110.2	105.3	93.1	95.1	97.5	97.6	108.6	97.7	94.9
P35700	Peroxiredoxin-1 OS=Mus musculus OX=10090 GN=Prdx1 PE=1 SV=1	33	7	23	5	199	22.2	8.12	61.68	123.2	104.3	106.2	100.9	95.2	92.3	89.5	92.5	95.9
Q9EQQ9	Protein O-GlcNAcase OS=Mus musculus OX=10090 GN=Oga PE=1 SV=2	12	8	9	8	916	103.1	4.92	26.56	112.2	102.2	104.7	98	103.8	91.4	101.3	92.2	94.1
Q8K4X7	1-acyl-sn-glycerol-3-phosphate acyltransferase delta OS=Mus musculus OX=10090 GN=Agpat4 PE=1 SV=1	24	9	13	9	378	43.8	8.38	37.14	86	99.9	101.7	98.9	101.2	105.9	100.3	102.3	103.7
P97792	Coxsackievirus and adenovirus receptor homolog OS=Mus musculus OX=10090 GN=Cxadr PE=1 SV=1	22	9	14	9	365	39.9	6.96	27.75	85.1	105.2	109.5	101.8	98.5	105.8	98.6	98.5	97
Q9WUM4	Coronin-1C OS=Mus musculus OX=10090 GN=Coro1c PE=1 SV=2	18	7	15	7	474	53.1	7.08	29.41	139.8	85.7	99.6	99.8	105.6	89.9	97.3	95	87.3
Q91V57	N-chimaerin OS=Mus musculus OX=10090 GN=Chn1 PE=1 SV=2	22	8	9	8	459	53.2	6.76	21.05	106.3	102.6	95.7	98.8	98.5	100.1	103.2	98.7	96.1
P70297	Signal transducing adapter molecule 1 OS=Mus musculus OX=10090 GN=Stam PE=1 SV=3	14	7	8	6	548	59.7	4.84	23.62	94.3	113.8	100.7	90	94.3	102.6	100.4	95.8	108.2
O88746	Target of Myb protein 1 OS=Mus musculus OX=10090 GN=Tom1 PE=1 SV=1	15	7	9	7	492	54.3	4.94	23.18	81.7	96.3	97.9	94.7	106.2	97	116.5	109.7	100
Q3TTY5	Keratin, type II cytoskeletal 2 epidermal OS=Mus musculus OX=10090 GN=Krt2 PE=1 SV=1	9	9	26	6	707	70.9	8.06	52.03	111.4	88	125.6	85	64	121.2	123.5	97.5	83.8
Q9D8X2	Coiled-coil domain-containing protein 124 OS=Mus musculus OX=10090 GN=Ccdc124 PE=1 SV=1	46	11	14	11	217	25.3	9.64	34.46	72	101.2	106	110.4	103.8	106.8	96.8	100.5	102.5
P28659	CUGBP Elav-like family member 1 OS=Mus musculus OX=10090 GN=Celf1 PE=1 SV=2	18	9	17	9	486	52.1	8.46	33.21	94.7	93.2	107.3	102.6	108.5	100.4	108.8	92.8	91.7
Q61112	45 kDa calcium-binding protein OS=Mus musculus OX=10090 GN=Sdf4 PE=1 SV=1	26	8	9	8	361	42	4.96	28.61	86.4	100	106.5	93.9	103.9	106.1	87	112.1	104
Q99M51	Cytoplasmic protein NCK1 OS=Mus musculus OX=10090 GN=Nck1 PE=1 SV=1	18	6	9	6	377	42.9	6.47	22.53	108.2	104.6	98.1	89.7	93.6	99.8	104.5	102.6	98.9
Q99M87	DnaJ homolog subfamily A member 3, mitochondrial OS=Mus musculus OX=10090 GN=Dnaja3 PE=1 SV=1	18	9	15	9	480	52.4	9.22	38.65	85.9	95.5	100.9	97.7	98.1	100.5	103.2	109.2	109
Q8CHT0	Delta-1-pyrroline-5-carboxylate dehydrogenase, mitochondrial OS=Mus musculus OX=10090 GN=Aldh4a1 PE=1 SV=3	17	9	16	9	562	61.8	8.24	48.36	78.7	96.9	89.8	86.1	111.8	99	111.8	100.8	125.1
Q99LJ0	CTTNBP2 N-terminal-like protein OS=Mus musculus OX=10090 GN=Cttnbp2nl PE=1 SV=1	17	10	12	10	638	69.8	7.71	30.02	107.4	103	104.6	97.5	95	98.4	97.7	95.4	101.1
Q9CZC8	Secernin-1 OS=Mus musculus OX=10090 GN=Scrn1 PE=1 SV=1	15	8	12	8	414	46.3	4.79	25.52	111.5	110.3	103.5	87.7	99	98.8	112.1	79.8	97.3
Q8BLF1	Neutral cholesterol ester hydrolase 1 OS=Mus musculus OX=10090 GN=Nceh1 PE=1 SV=1	16	7	12	7	408	45.7	7.05	35.48	92	103.5	97	90.8	96.7	95.6	109.5	106.9	107.9
Q3B7Z2	Oxysterol-binding protein 1 OS=Mus musculus OX=10090 GN=Osbp PE=1 SV=3	9	7	8	7	805	88.7	7.2	22.02	103.2	105.4	96.5	89.5	109.6	84.5	96.5	111.2	103.6
P62743	AP-2 complex subunit sigma OS=Mus musculus OX=10090 GN=Ap2s1 PE=1 SV=1	39	6	10	6	142	17	6.18	28.36	94.7	97.8	102	89.3	99.7	112.4	100	113.4	90.8
Q00519	Xanthine dehydrogenase/oxidase OS=Mus musculus OX=10090 GN=Xdh PE=1 SV=5	7	9	10	9	1335	146.5	7.56	26.09	110.2	89.4	82.1	104.9	105.9	91.4	112.1	100.1	103.7
O08663	Methionine aminopeptidase 2 OS=Mus musculus OX=10090 GN=Metap2 PE=1 SV=1	15	7	13	7	478	52.9	5.82	23.35	92	105.7	95.1	89.9	102.6	89.2	101.4	121.1	102.9
P50518	V-type proton ATPase subunit E 1 OS=Mus musculus OX=10090 GN=Atp6v1e1 PE=1 SV=2	42	10	13	10	226	26.1	8.43	34.56	93.5	99.3	101	110.7	100.7	99.5	92.9	101.6	100.8
Q61216	Double-strand break repair protein MRE11 OS=Mus musculus OX=10090 GN=Mre11 PE=1 SV=1	14	9	12	9	706	80.2	6.01	29.41	105.5	89.7	106.5	97.8	92.3	101.7	106.2	104.5	95.8
P56695	Wolframin OS=Mus musculus OX=10090 GN=Wfs1 PE=1 SV=1	11	9	13	9	890	100.5	7.97	36.56	91.8	100.1	101.2	99.9	97.9	105.8	103	98.3	101.9
Q8C163	Nuclease EXOG, mitochondrial OS=Mus musculus OX=10090 GN=Exog PE=1 SV=1	18	6	12	5	368	41.4	8.12	30.85	78.3	103	107.6	98	108.1	100.7	91.9	113.6	98.8
O88351	Inhibitor of nuclear factor kappa-B kinase subunit beta OS=Mus musculus OX=10090 GN=Ikbkb PE=1 SV=1	13	9	9	9	757	86.6	6.4	20.37	113.7	94.1	95.9	92.8	95.4	99	128.5	94.1	86.5
P48024	Eukaryotic translation initiation factor 1 OS=Mus musculus OX=10090 GN=Eif1 PE=1 SV=2	28	4	5	4	113	12.7	7.44	20.73	101.7	105.2	108.2	105	110.3	99.6	91.8	89.1	89
Q8VC30	Triokinase/FMN cyclase OS=Mus musculus OX=10090 GN=Tkfc PE=1 SV=1	13	5	8	5	578	59.7	6.92	25.21	109.7	90.8	97.4	113.5	112.2	86	96.1	101.9	92.4
P40201	Chromodomain-helicase-DNA-binding protein 1 OS=Mus musculus OX=10090 GN=Chd1 PE=1 SV=3	6	13	13	5	1711	196.3	7.37	28.92	115.2	98.7	96.6	101.3	108.2	98	94.4	94.4	93.4
P54728	UV excision repair protein RAD23 homolog B OS=Mus musculus OX=10090 GN=Rad23b PE=1 SV=2	22	10	14	8	416	43.5	4.83	29.88	105.5	101	107.8	105.5	94.5	92.8	87.1	101.7	104.1
Q8C0C7	Phenylalanine--tRNA ligase alpha subunit OS=Mus musculus OX=10090 GN=Farsa PE=1 SV=1	23	11	13	11	508	57.6	8.28	26.02	137.3	97.5	88.1	91.7	100.2	94	99.9	99.6	91.8
Q61703	Inter-alpha-trypsin inhibitor heavy chain H2 OS=Mus musculus OX=10090 GN=Itih2 PE=1 SV=1	7	8	12	8	946	105.9	7.27	35.16	95.3	128.9	95	102.4	114.3	112.6	88.7	84.8	78
Q9Z0H3	SWI/SNF-related matrix-associated actin-dependent regulator of chromatin subfamily B member 1 OS=Mus musculus OX=10090 GN=Smarcb1 PE=1 SV=1	27	8	11	8	385	44.1	6.23	28.22	88.1	99.8	93.1	104.9	100.5	97.9	111.7	97.6	106.4
Q9Z0P4	Paralemmin-1 OS=Mus musculus OX=10090 GN=Palm PE=1 SV=1	20	7	11	7	383	41.6	4.84	31.23	77.2	91.5	99.8	96.4	100	104	92.3	117.9	120.8
Q8CFE3	REST corepressor 1 OS=Mus musculus OX=10090 GN=Rcor1 PE=1 SV=3	22	8	10	8	480	52.7	7.03	25.29	102.2	118.8	94.7	97.5	90.3	107	88	96.1	105.4
Q8C0L8	Conserved oligomeric Golgi complex subunit 5 OS=Mus musculus OX=10090 GN=Cog5 PE=1 SV=3	15	10	11	10	829	91.3	6.27	31.99	105.9	102.1	101	94.7	97.8	96	108.4	96.1	98.1
Q99MJ9	ATP-dependent RNA helicase DDX50 OS=Mus musculus OX=10090 GN=Ddx50 PE=2 SV=1	14	9	10	9	734	82.1	9.25	26.83	123.6	109.8	96.9	99.7	95.8	103.6	95.4	81.4	93.8
P49945	Ferritin light chain 2 OS=Mus musculus OX=10090 GN=Ftl2 PE=3 SV=2	32	4	11	4	183	20.8	6.89	30.27	92.8	82.5	101.1	118.9	103.7	103.9	89.5	105.4	102.2
Q9DC69	NADH dehydrogenase [ubiquinone] 1 alpha subcomplex subunit 9, mitochondrial OS=Mus musculus OX=10090 GN=Ndufa9 PE=1 SV=2	22	8	19	8	377	42.5	9.74	46.11	75.7	98.1	104.8	95.9	95.2	104.6	102.5	112.9	110.2
Q8CH72	E3 ubiquitin-protein ligase TRIM32 OS=Mus musculus OX=10090 GN=Trim32 PE=1 SV=2	8	4	6	4	655	72	6.9	19.69	98.2	96.3	96.4	91.1	99.8	101.5	115.6	97.8	103.3
Q9R0P6	Signal peptidase complex catalytic subunit SEC11A OS=Mus musculus OX=10090 GN=Sec11a PE=1 SV=1	36	9	23	9	179	20.6	9.33	61.83	93.9	109.2	112.1	104.3	92.5	109.8	83	99.5	95.7
Q6P549	Phosphatidylinositol 3,4,5-trisphosphate 5-phosphatase 2 OS=Mus musculus OX=10090 GN=Inppl1 PE=1 SV=1	9	9	11	8	1257	138.9	6.54	26.98	99.8	105.9	98.9	95.6	101.7	97.3	100.6	99.6	100.7
P27546	Microtubule-associated protein 4 OS=Mus musculus OX=10090 GN=Map4 PE=1 SV=3	9	8	13	8	1125	117.4	4.98	30.78	83.9	107.7	92.7	107.4	106.9	102.9	97.1	96.6	105
P62082	40S ribosomal protein S7 OS=Mus musculus OX=10090 GN=Rps7 PE=2 SV=1	34	6	24	6	194	22.1	10.1	61.2	123.4	109.1	106.4	101.3	92.3	101.3	80.4	97.7	88.2
Q9D1J3	SAP domain-containing ribonucleoprotein OS=Mus musculus OX=10090 GN=Sarnp PE=1 SV=3	38	7	10	7	210	23.5	6.65	28.91	62.8	95.1	113.9	120.1	97.8	113.8	83.2	104.2	109.1
Q80U35	Rho guanine nucleotide exchange factor 17 OS=Mus musculus OX=10090 GN=Arhgef17 PE=1 SV=2	6	11	12	11	2057	221.5	6.3	25.01	90.4	94.8	92.6	97.9	104.9	96.7	110.2	104.2	108.3
P47911	60S ribosomal protein L6 OS=Mus musculus OX=10090 GN=Rpl6 PE=1 SV=3	19	9	32	9	296	33.5	10.7	79.02	131.9	100.5	101.3	95.4	90.4	92.6	93.7	99.1	95.2
P35980	60S ribosomal protein L18 OS=Mus musculus OX=10090 GN=Rpl18 PE=1 SV=3	24	5	28	5	188	21.6	11.78	75.48	127.6	104.8	104.1	95.5	93.3	96.7	86.2	97.5	94.3
Q9ERE7	LRP chaperone MESD OS=Mus musculus OX=10090 GN=Mesd PE=1 SV=1	42	7	16	7	224	25.2	6.34	37.18	77.3	106.8	110.5	108.2	109.3	107.5	89.1	97.4	94
Q922R5	Serine/threonine-protein phosphatase 4 regulatory subunit 3B OS=Mus musculus OX=10090 GN=Ppp4r3b PE=1 SV=2	10	7	9	3	820	93.9	4.86	24.65	111.6	101.9	101.4	112.7	92.3	100.6	95.9	90.5	93.1
Q00993	Tyrosine-protein kinase receptor UFO OS=Mus musculus OX=10090 GN=Axl PE=1 SV=2	13	9	11	9	888	98.1	5.74	23.35	83.6	109.2	109.7	87	93.4	89	118.5	103.1	106.5
O88448	Kinesin light chain 2 OS=Mus musculus OX=10090 GN=Klc2 PE=1 SV=1	15	8	8	6	599	66.6	7.21	24.04	101.8	104.2	96.1	103.2	102.3	82.7	109.6	101.4	98.7
Q99KN9	Clathrin interactor 1 OS=Mus musculus OX=10090 GN=Clint1 PE=1 SV=2	14	8	10	8	631	68.5	6.25	23.05	78.6	99.4	106.9	97.3	103.5	99.9	89.9	109.2	115.3
Q60838	Segment polarity protein dishevelled homolog DVL-2 OS=Mus musculus OX=10090 GN=Dvl2 PE=1 SV=2	13	7	8	4	736	78.8	5.96	24.46	99.3	102.3	100.5	99.7	92.8	96.4	99.8	104.1	105.1
Q8R3H7	Heparan sulfate 2-O-sulfotransferase 1 OS=Mus musculus OX=10090 GN=Hs2st1 PE=1 SV=2	22	7	9	7	356	41.8	8.57	25.86	86.7	102.5	107.5	98.5	98.9	103.6	98.1	104.6	99.6
Q80YS6	Actin filament-associated protein 1 OS=Mus musculus OX=10090 GN=Afap1 PE=1 SV=1	15	8	10	8	731	80.6	8.68	25.29	101.2	94.9	93.5	89.7	102.7	94.5	116.8	105.3	101.5
Q9R1T4	Septin-6 OS=Mus musculus OX=10090 GN=Septin6 PE=1 SV=4	16	6	11	1	434	49.6	6.43	28.37	84.6	123.1	100.4	110.4	109.9	95	106.4	96.8	73.5
P08551	Neurofilament light polypeptide OS=Mus musculus OX=10090 GN=Nefl PE=1 SV=5	12	5	33	3	543	61.5	4.64	76.24	93.2	112.9	118.5	120.3	112.8	124.2	99.9	92.6	25.7
Q9JIW9	Ras-related protein Ral-B OS=Mus musculus OX=10090 GN=Ralb PE=1 SV=1	30	5	8	3	206	23.3	6.62	27.02	86.7	103.6	104.6	106	92.5	113.3	92.7	107.1	93.4
Q99LC2	Cleavage stimulation factor subunit 1 OS=Mus musculus OX=10090 GN=Cstf1 PE=1 SV=1	20	7	7	7	431	48.4	6.58	22.06	125.2	94.5	103	94.5	93.4	100.2	102.4	96.3	90.4
Q64213	Splicing factor 1 OS=Mus musculus OX=10090 GN=Sf1 PE=1 SV=6	14	7	8	7	653	70.4	8.98	26.3	58.2	89.3	107.2	113.8	100.6	104.4	100.4	115.1	111.1
Q9DCJ5	NADH dehydrogenase [ubiquinone] 1 alpha subcomplex subunit 8 OS=Mus musculus OX=10090 GN=Ndufa8 PE=1 SV=3	26	4	9	4	172	20	8.46	28.51	78.7	90.2	106.5	110.1	100.6	106.9	98.5	115.6	92.9
P97447	Four and a half LIM domains protein 1 OS=Mus musculus OX=10090 GN=Fhl1 PE=1 SV=3	28	7	11	7	280	31.9	8.37	31.28	116.3	97.5	105.7	92.2	103.1	95.6	95	96.3	98.3
Q3UE37	Ubiquitin-conjugating enzyme E2 Z OS=Mus musculus OX=10090 GN=Ube2z PE=1 SV=2	26	8	9	8	356	38.3	5.62	26.3	111.7	105	99.1	93.7	97.2	86.6	102.9	104	99.6
Q9CT10	Ran-binding protein 3 OS=Mus musculus OX=10090 GN=Ranbp3 PE=1 SV=2	14	8	10	8	491	52.5	5.12	25.38	114.5	106.8	97.8	102.2	93.2	99.1	90.7	108.4	87.4
Q6PF93	Phosphatidylinositol 3-kinase catalytic subunit type 3 OS=Mus musculus OX=10090 GN=Pik3c3 PE=1 SV=1	13	10	12	10	887	101.4	6.73	21.25	119	95	97.1	97.4	102	96.4	100.8	96.9	95.3
Q9Z2K1	Keratin, type I cytoskeletal 16 OS=Mus musculus OX=10090 GN=Krt16 PE=1 SV=3	19	10	17	6	469	51.6	5.2	42.43	90.4	77	102.6	76.9	76.5	113.4	119.4	119.1	124.7
Q3UXZ9	Lysine-specific demethylase 5A OS=Mus musculus OX=10090 GN=Kdm5a PE=1 SV=2	6	9	9	9	1690	192.1	6.39	23.97	92.1	96	94	91.7	107.7	95.5	114.2	96.9	111.9
Q5U458	DnaJ homolog subfamily C member 11 OS=Mus musculus OX=10090 GN=Dnajc11 PE=1 SV=2	16	9	16	9	559	63.2	8.32	43.02	90.7	104.2	103.2	96.2	93.9	99.6	105.4	101.9	104.8
Q8VCW8	Medium-chain acyl-CoA ligase ACSF2, mitochondrial OS=Mus musculus OX=10090 GN=Acsf2 PE=1 SV=1	15	7	9	7	615	67.9	8.18	28.21	90.5	97.6	92.1	101.6	109.5	105.1	105.9	93.6	104.1
O70591	Prefoldin subunit 2 OS=Mus musculus OX=10090 GN=Pfdn2 PE=1 SV=2	32	5	8	5	154	16.5	6.58	21.73	91.8	105.6	96.8	98.6	103	101.6	99.8	87.6	115.3
Q8R1V4	Transmembrane emp24 domain-containing protein 4 OS=Mus musculus OX=10090 GN=Tmed4 PE=1 SV=1	20	5	15	4	227	26	8.18	44.44	93	97.6	100.1	109.1	95.6	103.6	91.7	106.1	103.4
P56391	Cytochrome c oxidase subunit 6B1 OS=Mus musculus OX=10090 GN=Cox6b1 PE=1 SV=2	53	5	17	5	86	10.1	8.72	48.31	75.8	97.7	98.1	99.4	101.2	104.6	103.6	106.6	113.2
P49722	Proteasome subunit alpha type-2 OS=Mus musculus OX=10090 GN=Psma2 PE=1 SV=3	44	7	11	7	234	25.9	7.43	33.64	147.3	100.8	98.4	102.7	96.2	86.8	86.3	92.2	89.4
Q3TCH7	Cullin-4A OS=Mus musculus OX=10090 GN=Cul4a PE=1 SV=1	13	11	13	5	759	87.7	8.35	31.77	126.8	90	106.5	91.3	91.6	104	100.4	99.7	89.7
Q8CB44	GRAM domain-containing protein 4 OS=Mus musculus OX=10090 GN=Gramd4 PE=1 SV=1	13	8	9	8	633	72.2	9.07	26.14	80.9	106.3	110.5	98	91.1	87.8	100.1	101.7	123.5
P04104	Keratin, type II cytoskeletal 1 OS=Mus musculus OX=10090 GN=Krt1 PE=1 SV=4	6	5	15	2	637	65.6	8.15	51.29	125.2	75.8	101.1	77.9	56.4	240.5	76.2	103.6	43.2
P36371	Antigen peptide transporter 2 OS=Mus musculus OX=10090 GN=Tap2 PE=1 SV=1	13	8	13	8	702	77.4	7.24	34.42	81.8	96.5	100.8	98	103	101.8	107.3	104.3	106.6
P38060	Hydroxymethylglutaryl-CoA lyase, mitochondrial OS=Mus musculus OX=10090 GN=Hmgcl PE=1 SV=2	23	6	9	6	325	34.2	8.41	25.77	80.5	96.7	88.8	95.8	108.9	103.8	112.5	95.4	117.7
Q9CQW1	Synaptobrevin homolog YKT6 OS=Mus musculus OX=10090 GN=Ykt6 PE=1 SV=1	43	7	8	7	198	22.3	6.35	22.49	118	103.4	103.4	101.1	86.7	92.4	95.2	106.4	93.4
Q80UM7	Mannosyl-oligosaccharide glucosidase OS=Mus musculus OX=10090 GN=Mogs PE=1 SV=1	8	6	13	6	834	91.8	9	39.36	83.5	102.9	105.1	94.9	105.2	98.1	106.9	106.6	96.9
Q8JZR0	Long-chain-fatty-acid--CoA ligase 5 OS=Mus musculus OX=10090 GN=Acsl5 PE=1 SV=1	9	6	10	4	683	76.2	7.09	29.04	82	95.4	94.9	100.5	99.1	101.3	112.4	100.9	113.5
P59325	Eukaryotic translation initiation factor 5 OS=Mus musculus OX=10090 GN=Eif5 PE=1 SV=1	23	8	10	8	429	48.9	5.52	23	101.9	98.1	101.2	110.6	94.4	99.7	100.3	90.8	103
Q9CXI5	Mesencephalic astrocyte-derived neurotrophic factor OS=Mus musculus OX=10090 GN=Manf PE=1 SV=1	32	7	12	7	179	20.4	8.07	25.41	77.6	115.8	109.2	100	112.9	101	90	85.7	107.9
Q9QXB9	Developmentally-regulated GTP-binding protein 2 OS=Mus musculus OX=10090 GN=Drg2 PE=1 SV=1	29	9	10	8	364	40.7	8.88	25.71	123.6	103.9	88.1	85	91.8	93.1	115.9	101	97.7
Q9CR68	Cytochrome b-c1 complex subunit Rieske, mitochondrial OS=Mus musculus OX=10090 GN=Uqcrfs1 PE=1 SV=1	19	7	16	7	274	29.3	8.7	45.59	74.1	104.7	102.7	105.1	97	101.7	98.9	108.1	107.7
P07214	SPARC OS=Mus musculus OX=10090 GN=Sparc PE=1 SV=1	31	9	12	9	302	34.4	4.86	31.59	85.5	109.9	104.1	108.1	107.1	103	86	91	105.3
Q9DB20	ATP synthase subunit O, mitochondrial OS=Mus musculus OX=10090 GN=Atp5po PE=1 SV=1	30	5	23	5	213	23.3	9.99	57.96	85.3	99.2	106.5	101.8	96.5	104.5	100.6	109.1	96.7
Q8BYA0	Tubulin-specific chaperone D OS=Mus musculus OX=10090 GN=Tbcd PE=1 SV=1	4	4	9	4	1196	133.2	6.51	30.92	126.4	102.3	83	88.4	99.5	93.9	109.1	95.2	102.2
Q8K4I3	Rho guanine nucleotide exchange factor 6 OS=Mus musculus OX=10090 GN=Arhgef6 PE=1 SV=1	8	7	10	5	771	87	5.87	28.33	101.6	91.4	95.1	93.8	104.7	90.9	121.6	88.5	112.4
P97742	Carnitine O-palmitoyltransferase 1, liver isoform OS=Mus musculus OX=10090 GN=Cpt1a PE=1 SV=4	16	10	13	10	773	88.2	8.62	36.07	82.4	101.2	101.6	97.1	102.2	102.7	101.7	103.2	108
O70492	Sorting nexin-3 OS=Mus musculus OX=10090 GN=Snx3 PE=1 SV=3	31	6	14	5	162	18.7	8.66	40.16	109.6	110.9	109.2	98.2	97.2	97	93.9	93.5	90.4
Q8BJW6	Eukaryotic translation initiation factor 2A OS=Mus musculus OX=10090 GN=Eif2a PE=1 SV=2	15	7	8	7	581	64.4	8.91	26.26	106.4	94.4	99	103.5	112	92.5	97.1	99.4	95.7
Q3TRM4	Patatin-like phospholipase domain-containing protein 6 OS=Mus musculus OX=10090 GN=Pnpla6 PE=1 SV=2	9	10	11	10	1355	149.4	7.83	21.97	84.9	97.4	96.6	99.6	97.4	91.7	112.7	105.5	114.2
Q9QYB5	Gamma-adducin OS=Mus musculus OX=10090 GN=Add3 PE=1 SV=2	14	10	12	10	706	78.7	5.95	31.53	76.7	89.9	81.8	112.7	113.6	97	103.1	113.5	111.7
Q32MW3	Acyl-coenzyme A thioesterase 10, mitochondrial OS=Mus musculus OX=10090 GN=Acot10 PE=2 SV=1	13	6	11	6	439	50.5	7.88	27.78	88.3	100.1	93.4	99.3	102	103	106.1	101.9	105.8
P56960	Exosome component 10 OS=Mus musculus OX=10090 GN=Exosc10 PE=1 SV=2	12	8	10	8	887	100.9	8.29	22.61	87.7	90.9	95.1	107.6	109.1	94.7	112.5	102.8	99.6
P97376	Protein FRG1 OS=Mus musculus OX=10090 GN=Frg1 PE=1 SV=2	29	7	11	7	258	29.1	8.92	26.63	87.3	101.1	105.4	101	101.2	103	101.8	103.3	95.9
Q9DCT5	Stromal cell-derived factor 2 OS=Mus musculus OX=10090 GN=Sdf2 PE=1 SV=1	39	7	13	7	211	23.1	7.33	29.7	88.2	101.3	114.7	91.2	92.3	106.7	93.1	110.6	101.9
P46467	Vacuolar protein sorting-associated protein 4B OS=Mus musculus OX=10090 GN=Vps4b PE=1 SV=2	22	9	10	7	444	49.4	7.11	26.27	115.3	105.6	104.7	100	99.3	93.9	95.4	93.4	92.3
Q8BYK6	YTH domain-containing family protein 3 OS=Mus musculus OX=10090 GN=Ythdf3 PE=1 SV=2	14	7	12	4	585	63.9	9.04	21.08	78.6	84.8	107.5	112.3	103.9	103.8	87	109.6	112.5
P70268	Serine/threonine-protein kinase N1 OS=Mus musculus OX=10090 GN=Pkn1 PE=1 SV=3	10	11	13	9	946	104.3	6.27	24.83	107.8	100.1	96.4	92	96.9	91.4	115.3	100.9	99
Q62348	Translin OS=Mus musculus OX=10090 GN=Tsn PE=1 SV=1	29	5	13	5	228	26.2	6.44	28.61	123.8	100.9	95.8	102.4	99.5	104.8	97.3	88.4	87.1
Q9CXE7	Transmembrane emp24 domain-containing protein 5 OS=Mus musculus OX=10090 GN=Tmed5 PE=1 SV=1	25	6	12	6	229	26.2	4.93	34.02	83.7	103.9	108.8	105.5	99.2	112	85.9	104.8	96.1
Q9D4H8	Cullin-2 OS=Mus musculus OX=10090 GN=Cul2 PE=1 SV=2	13	10	15	10	745	86.8	7.01	29.11	131.8	101.1	95.3	92.8	93.2	98.4	110.6	91.3	85.6
B2RX14	Terminal uridylyltransferase 4 OS=Mus musculus OX=10090 GN=Tut4 PE=1 SV=2	7	11	12	11	1644	184.5	8.19	25.87	92.7	94.3	98.8	106.7	107.4	101.6	105.7	93.7	99.2
P00405	Cytochrome c oxidase subunit 2 OS=Mus musculus OX=10090 GN=Mtco2 PE=1 SV=1	19	4	29	4	227	26	4.73	69.73	89.9	97.3	93.3	98.8	98.7	103.1	112.9	101.7	104.2
Q9JI39	ATP-binding cassette sub-family B member 10, mitochondrial OS=Mus musculus OX=10090 GN=Abcb10 PE=1 SV=1	13	7	9	7	715	77.1	9.6	21.77	87.3	97.2	106.2	106.1	88.3	100.5	108.2	103.9	102.3
Q60952	Centrosome-associated protein CEP250 OS=Mus musculus OX=10090 GN=Cep250 PE=1 SV=4	4	9	9	9	2414	276.6	5.07	19.51	79.6	101.6	103	112.2	102.7	101	102.8	98.1	99.1
Q9CQ92	Mitochondrial fission 1 protein OS=Mus musculus OX=10090 GN=Fis1 PE=1 SV=1	32	5	15	5	152	17	8.53	31.95	81.1	83.9	112.8	106.8	102.7	111.1	89.3	108.1	104.4
Q3UYV9	Nuclear cap-binding protein subunit 1 OS=Mus musculus OX=10090 GN=Ncbp1 PE=1 SV=2	10	8	10	8	790	91.9	6.64	24.72	122	90.6	92.3	100.9	99.3	91.1	109.4	92.7	101.9
Q80U95	Ubiquitin-protein ligase E3C OS=Mus musculus OX=10090 GN=Ube3c PE=1 SV=2	9	9	10	9	1083	123.9	6.39	23.33	128.5	105.3	90.3	90.4	100.6	91.8	110.2	94.9	88.1
Q8C052	Microtubule-associated protein 1S OS=Mus musculus OX=10090 GN=Map1s PE=1 SV=2	9	7	13	6	973	102.9	7.02	30.09	95.3	107.7	104.7	90.9	99.3	97.6	112.3	100.2	92.1
Q3UHH1	Zinc finger SWIM domain-containing protein 8 OS=Mus musculus OX=10090 GN=Zswim8 PE=1 SV=1	4	7	9	7	1832	196.9	6.84	21.2	93.2	94.8	102.2	94.4	96.7	103	111.3	101.2	103.2
Q91XD6	Vacuolar protein-sorting-associated protein 36 OS=Mus musculus OX=10090 GN=Vps36 PE=1 SV=1	19	8	11	8	386	43.7	7.15	27.79	113	104.2	98	99.8	92.5	94.7	106.1	101.1	90.6
Q6ZPL9	ATP-dependent RNA helicase DDX55 OS=Mus musculus OX=10090 GN=Ddx55 PE=1 SV=2	12	8	11	8	600	68.4	9.38	23.16	114.4	108.6	100.8	94.2	97.1	96.2	107.5	91.9	89.3
Q8K4Q0	Regulatory-associated protein of mTOR OS=Mus musculus OX=10090 GN=Rptor PE=1 SV=1	7	9	10	9	1335	149.4	6.87	26.53	109.2	102.9	92.7	93.8	104.5	93	104.7	97.1	102.2
Q7TPD0	Integrator complex subunit 3 OS=Mus musculus OX=10090 GN=Ints3 PE=1 SV=2	9	9	9	9	1041	117.9	5.8	22.83	115.6	97.3	89.8	97.2	103.6	95.9	110.8	88.9	100.9
P51655	Glypican-4 OS=Mus musculus OX=10090 GN=Gpc4 PE=1 SV=2	14	7	9	5	557	62.5	6.33	21.53	99.6	98.5	114.7	104.8	107.4	99.7	90.2	87.1	98
Q99LG2	Transportin-2 OS=Mus musculus OX=10090 GN=Tnpo2 PE=1 SV=1	11	8	15	3	887	100.4	4.98	31.66	115.5	88.7	97.2	96.4	96.8	91.7	114.8	100.6	98.2
Q6PGL7	WASH complex subunit 2 OS=Mus musculus OX=10090 GN=Washc2 PE=1 SV=1	6	6	10	6	1334	145.2	4.77	32.54	98.3	95.9	109.6	99.7	96	105.7	95.6	108	91.4
Q9CQ48	NudC domain-containing protein 2 OS=Mus musculus OX=10090 GN=Nudcd2 PE=1 SV=1	41	5	12	5	157	17.6	5.07	31.53	99.3	115.7	107	90.6	102.1	93.5	108.2	89.5	94.2
P14115	60S ribosomal protein L27a OS=Mus musculus OX=10090 GN=Rpl27a PE=1 SV=5	40	6	19	6	148	16.6	11.12	53.83	126.1	101.3	102.4	90.3	95.3	95.5	94.4	97.1	97.5
P54761	Ephrin type-B receptor 4 OS=Mus musculus OX=10090 GN=Ephb4 PE=1 SV=2	10	8	10	4	987	108.8	6.95	28.24	82.3	97.5	99.9	91.1	105.9	105.3	108.2	103.4	106.6
Q06138	Calcium-binding protein 39 OS=Mus musculus OX=10090 GN=Cab39 PE=1 SV=2	29	10	13	10	341	39.8	6.89	29.76	107.9	99.1	93.1	103.5	98.4	89.4	93.2	110.2	105.1
Q3ULW8	Protein mono-ADP-ribosyltransferase PARP3 OS=Mus musculus OX=10090 GN=Parp3 PE=2 SV=1	17	7	10	7	533	59.9	7.12	25.28	89.9	100.4	93.2	99.2	99	96.6	111.5	105.3	104.9
Q8C4Y3	Negative elongation factor B OS=Mus musculus OX=10090 GN=Nelfb PE=1 SV=2	13	7	8	7	580	65.6	6.02	26.45	109.2	97.1	97	95.6	92.5	98	109.9	102	98.7
Q62245	Son of sevenless homolog 1 OS=Mus musculus OX=10090 GN=Sos1 PE=1 SV=2	7	8	8	8	1319	150.8	6.89	24	110	99.8	86.3	90.3	94.6	99.4	114	104.7	101.1
Q99KK2	N-acylneuraminate cytidylyltransferase OS=Mus musculus OX=10090 GN=Cmas PE=1 SV=2	18	8	9	8	432	48	8.1	18.69	108.5	102.3	94.6	100.1	100	103.8	96.1	102.7	92
Q8BJH1	Zinc finger C2HC domain-containing protein 1A OS=Mus musculus OX=10090 GN=Zc2hc1a PE=1 SV=1	23	7	11	7	324	35.1	9.88	25.71	101.6	99.7	97.5	86.8	102.1	98.7	108.5	103.1	102
Q8C5N3	Pre-mRNA-splicing factor CWC22 homolog OS=Mus musculus OX=10090 GN=Cwc22 PE=1 SV=1	11	11	17	11	908	104.7	8.09	22.83	101.7	112.8	100.1	95.3	101.8	97.1	93.5	97.6	100.3
Q8C547	HEAT repeat-containing protein 5B OS=Mus musculus OX=10090 GN=Heatr5b PE=1 SV=3	5	10	13	9	2070	224.2	7.14	32.06	108.7	95.1	95.5	89.7	100.6	90.9	108.2	107.9	103.6
Q6NV83	U2 snRNP-associated SURP motif-containing protein OS=Mus musculus OX=10090 GN=U2surp PE=1 SV=3	12	10	11	10	1029	118.2	8.47	18.67	106.3	92.2	93.8	97.8	104.5	103.1	106.3	103.1	92.9
Q62086	Serum paraoxonase/arylesterase 2 OS=Mus musculus OX=10090 GN=Pon2 PE=1 SV=2	9	3	6	3	354	39.6	5.83	25.01	94.8	104.2	112.7	103.4	100.7	105.6	92.9	95.2	90.4
P16330	2',3'-cyclic-nucleotide 3'-phosphodiesterase OS=Mus musculus OX=10090 GN=Cnp PE=1 SV=3	11	6	9	6	420	47.1	8.97	29.7	77.3	95.7	100.9	105.3	105.5	96.9	114.4	98.3	105.7
Q3UDE2	Tubulin--tyrosine ligase-like protein 12 OS=Mus musculus OX=10090 GN=Ttll12 PE=1 SV=1	13	7	10	7	639	74	5.63	28.23	104.2	97.5	94.1	99.1	105.9	85.7	108.6	104.5	100.4
Q99JW4	LIM and senescent cell antigen-like-containing domain protein 1 OS=Mus musculus OX=10090 GN=Lims1 PE=1 SV=3	27	8	13	8	325	37.2	8.05	31.35	117.9	103.6	101.7	92	100	89	104.1	97	94.8
Q9QUM9	Proteasome subunit alpha type-6 OS=Mus musculus OX=10090 GN=Psma6 PE=1 SV=1	37	8	13	8	246	27.4	6.76	34.5	128.1	95.7	107.5	111	98	95.6	88.2	89.4	86.6
O55128	Histone deacetylase complex subunit SAP18 OS=Mus musculus OX=10090 GN=Sap18 PE=1 SV=1	55	9	18	9	153	17.6	9.35	35.65	103.4	105.3	99.7	98	93	101.7	98.3	98.9	101.6
P99029	Peroxiredoxin-5, mitochondrial OS=Mus musculus OX=10090 GN=Prdx5 PE=1 SV=2	26	4	11	4	210	21.9	8.85	29.77	105	107.1	101.5	96.5	99.6	101.2	95.2	99.9	94.1
Q9DB34	Charged multivesicular body protein 2a OS=Mus musculus OX=10090 GN=Chmp2a PE=1 SV=1	34	8	14	8	222	25.1	5.97	20.28	101.6	112.1	107.8	101.5	90.8	102.7	82	104.6	96.9
Q8BMA3	Connector enhancer of kinase suppressor of ras 3 OS=Mus musculus OX=10090 GN=Cnksr3 PE=1 SV=1	20	8	9	8	555	61.8	9.01	17.56	93	100.4	86.1	96.8	99.8	99	111.3	99.9	113.8
Q920E5	Farnesyl pyrophosphate synthase OS=Mus musculus OX=10090 GN=Fdps PE=1 SV=1	13	6	14	6	353	40.6	5.66	37.55	130	99.8	99.4	104.2	106.7	101.8	84.8	87.6	85.7
Q9Z2W1	Serine/threonine-protein kinase 25 OS=Mus musculus OX=10090 GN=Stk25 PE=1 SV=2	14	5	7	3	426	48.1	6.81	20.86	120	104.7	93.4	102.4	100.6	88.7	101	93.8	95.3
Q9D8Y0	EF-hand domain-containing protein D2 OS=Mus musculus OX=10090 GN=Efhd2 PE=1 SV=1	37	8	11	8	240	26.8	5.06	21.3	99.5	105.3	111.2	98.6	89.9	95.9	79.4	112.6	107.6
Q99J99	3-mercaptopyruvate sulfurtransferase OS=Mus musculus OX=10090 GN=Mpst PE=1 SV=4	19	5	10	5	297	33.1	6.47	26.76	95.2	99	101.8	91.5	108.8	92	103.7	99.1	109
P53995	Anaphase-promoting complex subunit 1 OS=Mus musculus OX=10090 GN=Anapc1 PE=1 SV=2	6	12	13	12	1944	215.9	6.35	26.71	119.4	101.9	95.7	92.5	94.4	97.8	102.3	93.5	102.4
Q8BH95	Enoyl-CoA hydratase, mitochondrial OS=Mus musculus OX=10090 GN=Echs1 PE=1 SV=1	27	6	8	6	290	31.5	8.48	21.46	79.9	105.7	97	94.4	109.6	104.2	89.8	106.4	112.9
Q9D4H1	Exocyst complex component 2 OS=Mus musculus OX=10090 GN=Exoc2 PE=1 SV=1	9	8	11	8	924	103.9	7.18	27.86	111.8	100	100.1	96.5	95.5	93.8	110.2	98.1	93.9
Q6PHQ8	N-alpha-acetyltransferase 35, NatC auxiliary subunit OS=Mus musculus OX=10090 GN=Naa35 PE=1 SV=1	12	8	8	7	725	83.3	7.3	20.47	117.5	108.6	88.8	93.2	92.1	99.2	102.4	102.4	95.9
Q62446	Peptidyl-prolyl cis-trans isomerase FKBP3 OS=Mus musculus OX=10090 GN=Fkbp3 PE=1 SV=2	19	5	11	5	224	25.1	9.28	31.74	92.7	100.4	112.8	112.1	102.4	99.9	83.5	95.2	101
Q62383	Transcription elongation factor SPT6 OS=Mus musculus OX=10090 GN=Supt6h PE=1 SV=2	7	10	13	10	1726	199	4.93	25.64	113.8	105.8	96.9	100.4	91.7	93.1	102.2	90.9	105.2
Q91YM2	Rho GTPase-activating protein 35 OS=Mus musculus OX=10090 GN=Arhgap35 PE=1 SV=3	8	10	12	10	1499	170.3	6.61	33.45	95.4	102.3	95.7	97.5	98.2	96.3	102.6	94.9	117.2
Q9ERG2	Striatin-3 OS=Mus musculus OX=10090 GN=Strn3 PE=1 SV=1	7	5	10	5	796	87.1	5.29	24.68	119.7	96.9	91	96.1	93.5	98.4	103.6	100.1	100.7
O88935	Synapsin-1 OS=Mus musculus OX=10090 GN=Syn1 PE=1 SV=2	12	4	9	4	706	74.1	9.8	17.55	90.3	118	103.6	107.9	100.7	108.8	103.9	107.8	59
Q9QXT0	Protein canopy homolog 2 OS=Mus musculus OX=10090 GN=Cnpy2 PE=1 SV=1	30	5	8	5	182	20.8	5.07	23.18	79.4	115.8	103.8	99.2	107.6	107	85.5	103.1	98.6
Q9QZQ1	Afadin OS=Mus musculus OX=10090 GN=Afdn PE=1 SV=3	8	11	14	11	1820	206.4	6.32	17.79	80.2	106	102.5	93.5	99.7	107.5	97.9	106.5	106.1
P35290	Ras-related protein Rab-24 OS=Mus musculus OX=10090 GN=Rab24 PE=1 SV=2	35	5	6	5	203	23.1	6.23	21.14	94.1	95.9	116.1	98.1	101	99.4	104.2	93.2	97.9
P67984	60S ribosomal protein L22 OS=Mus musculus OX=10090 GN=Rpl22 PE=1 SV=2	55	5	20	5	128	14.8	9.19	48.21	127.5	98.9	103.2	94.4	100.2	99.8	90.5	93	92.5
O88986	2-amino-3-ketobutyrate coenzyme A ligase, mitochondrial OS=Mus musculus OX=10090 GN=Gcat PE=1 SV=2	17	5	12	5	416	44.9	7.33	29.18	91.2	101.1	93.7	90.7	109.1	100.6	103.3	97.6	112.7
Q80ZJ1	Ras-related protein Rap-2a OS=Mus musculus OX=10090 GN=Rap2a PE=1 SV=2	45	6	9	3	183	20.6	4.82	21.24	87	98.3	106	109	99.2	104.9	101.9	94	99.8
O88587	Catechol O-methyltransferase OS=Mus musculus OX=10090 GN=Comt PE=1 SV=2	22	5	12	5	265	29.5	5.83	35.26	87.4	103	111.4	101.9	100.2	99.7	96.2	98.9	101.4
Q9JMH6	Thioredoxin reductase 1, cytoplasmic OS=Mus musculus OX=10090 GN=Txnrd1 PE=1 SV=3	16	6	8	6	613	67	7.44	22.15	125.1	109.5	103.4	101.4	98.5	94.6	73.2	106	88.3
Q8CD10	Calcium uptake protein 2, mitochondrial OS=Mus musculus OX=10090 GN=Micu2 PE=1 SV=2	11	4	8	4	432	49.4	9.45	19.53	87.5	103.3	98.8	104.8	90.8	105.7	106.9	98.3	104
Q8BGC0	HIV Tat-specific factor 1 homolog OS=Mus musculus OX=10090 GN=Htatsf1 PE=1 SV=1	13	10	13	10	757	86.2	4.4	30.08	107.8	117.6	105.2	96.1	97.7	100.6	99.7	84.7	90.5
Q9DBU0	Transmembrane 9 superfamily member 1 OS=Mus musculus OX=10090 GN=Tm9sf1 PE=2 SV=2	17	7	9	7	606	68.9	7.09	27.56	86.8	96.2	105	98.3	101.6	102.6	102.4	101.4	105.8
Q8BZH4	Pogo transposable element with ZNF domain OS=Mus musculus OX=10090 GN=Pogz PE=1 SV=2	7	8	11	8	1409	154.8	7.52	22.99	87.6	94	90.2	101.7	92.6	99.9	112.5	111.5	110.1
Q69ZS7	HBS1-like protein OS=Mus musculus OX=10090 GN=Hbs1l PE=1 SV=2	21	11	12	11	682	75.1	6.46	21.12	110.8	103.9	101.6	96.3	97.7	93	95.4	107.1	94.2
Q9Z1E4	Glycogen [starch] synthase, muscle OS=Mus musculus OX=10090 GN=Gys1 PE=1 SV=2	10	6	10	6	738	83.9	6.11	27.31	115.5	105.6	102.1	91.8	95.8	92.7	105.8	95	95.8
P97377	Cyclin-dependent kinase 2 OS=Mus musculus OX=10090 GN=Cdk2 PE=1 SV=2	27	8	13	6	346	39	8.54	34.8	111.5	97	92.9	97.3	108.9	98.7	100.6	102.9	90.3
Q80TL7	Protein MON2 homolog OS=Mus musculus OX=10090 GN=Mon2 PE=1 SV=2	6	9	9	9	1715	189	6.13	22.4	113.1	107.2	94.1	93.3	96.7	98.1	106.6	97.1	94
Q91VU0	Protein FAM3C OS=Mus musculus OX=10090 GN=Fam3c PE=1 SV=1	26	4	8	4	227	24.7	8.29	21.63	87.8	94	116.2	104.1	106.3	103.9	93	105	89.7
Q80W68	Kin of IRRE-like protein 1 OS=Mus musculus OX=10090 GN=Kirrel1 PE=1 SV=1	13	8	9	8	789	87.1	5.92	22.68	77.7	101.5	106.9	102.9	96.8	105.1	101.9	102.6	104.7
Q61245	Collagen alpha-1(XI) chain OS=Mus musculus OX=10090 GN=Col11a1 PE=1 SV=2	6	9	11	8	1804	180.9	5.21	18.9	84.4	98.5	100.3	108.8	103.3	105.1	97.6	100.7	101.2
Q8BQ47	Protein canopy homolog 4 OS=Mus musculus OX=10090 GN=Cnpy4 PE=1 SV=1	14	4	9	4	245	28.1	4.77	32.7	69.2	109.2	107.7	103	118.3	104.9	90.3	86.9	110.3
Q9QZM0	Ubiquilin-2 OS=Mus musculus OX=10090 GN=Ubqln2 PE=1 SV=2	16	7	8	4	638	67.3	5.22	24.96	104.8	98.8	94.1	101.3	96.6	103.2	102.3	95.9	103.1
P62331	ADP-ribosylation factor 6 OS=Mus musculus OX=10090 GN=Arf6 PE=1 SV=2	30	3	7	3	175	20.1	8.95	25.44	100.5	101.3	105.7	94.2	98.9	96.3	101.3	105.3	96.5
Q9CYI4	Putative RNA-binding protein Luc7-like 1 OS=Mus musculus OX=10090 GN=Luc7l PE=1 SV=2	12	4	7	1	371	43.9	9.88	21.99	158.1	103.4	96.9	89.5	80.5	87.9	84	95.2	104.7
P49135	General transcription and DNA repair factor IIH helicase subunit XPB OS=Mus musculus OX=10090 GN=Ercc3 PE=2 SV=1	9	6	7	6	783	89.1	7.18	22.55	111.1	103.3	88.9	88.8	105.3	92.2	109.7	102	98.7
Q810B6	Rabankyrin-5 OS=Mus musculus OX=10090 GN=Ankfy1 PE=1 SV=2	8	11	15	11	1169	128.6	5.91	35.7	123.7	100.1	97.1	94.1	99.3	93.7	98.9	96	97.2
O35250	Exocyst complex component 7 OS=Mus musculus OX=10090 GN=Exoc7 PE=1 SV=2	12	9	9	9	697	79.9	6.98	21.84	104.9	98.3	98.3	96.9	100.8	95.3	108.2	96.4	101
Q60749	KH domain-containing, RNA-binding, signal transduction-associated protein 1 OS=Mus musculus OX=10090 GN=Khdrbs1 PE=1 SV=2	18	7	19	7	443	48.3	8.72	37.36	68.6	97.2	87.7	109	106.6	103	113.3	104.2	110.4
P06537	Glucocorticoid receptor OS=Mus musculus OX=10090 GN=Nr3c1 PE=1 SV=1	8	6	9	6	783	86	6.35	26.63	111.8	92	85.5	90.6	99	92.3	116.2	98.5	114.2
P61211	ADP-ribosylation factor-like protein 1 OS=Mus musculus OX=10090 GN=Arl1 PE=1 SV=1	33	4	5	4	181	20.4	5.72	18.69	109.9	107.9	99	88	103.3	100.4	96.7	101.4	93.4
P19536	Cytochrome c oxidase subunit 5B, mitochondrial OS=Mus musculus OX=10090 GN=Cox5b PE=1 SV=1	25	3	11	3	128	13.8	8.38	31.87	70.1	101.7	94.6	102.2	105	107.3	108.4	105.9	104.8
Q8C4Q6	Axin interactor, dorsalization-associated protein OS=Mus musculus OX=10090 GN=Aida PE=1 SV=1	27	7	10	7	305	34.9	6.74	25.86	96.6	97.6	104.1	98.8	119.6	97.4	96.9	91.6	97.5
Q8BVQ5	Protein phosphatase methylesterase 1 OS=Mus musculus OX=10090 GN=Ppme1 PE=1 SV=5	17	6	11	6	386	42.2	5.97	32.03	115.1	94.4	93.9	96.2	96.6	92.7	108.6	100.8	101.7
Q9CWZ7	Gamma-soluble NSF attachment protein OS=Mus musculus OX=10090 GN=Napg PE=1 SV=1	26	8	10	8	312	34.7	5.41	25.51	93	97.7	96.5	98.1	103.2	99.3	107.5	98.4	106.4
P25911	Tyrosine-protein kinase Lyn OS=Mus musculus OX=10090 GN=Lyn PE=1 SV=4	19	9	9	7	512	58.8	7.15	27.8	89	95.9	98.3	96.6	101.6	96.8	110.8	103.1	107.8
Q80UJ7	Rab3 GTPase-activating protein catalytic subunit OS=Mus musculus OX=10090 GN=Rab3gap1 PE=1 SV=4	7	6	9	6	981	110.1	5.73	23.27	101.9	104.3	89	95.3	100	90.7	111.5	96.8	110.4
P59708	Splicing factor 3B subunit 6 OS=Mus musculus OX=10090 GN=Sf3b6 PE=1 SV=1	34	4	11	4	125	14.6	9.38	29.96	132.3	98.6	103.2	101.4	95.5	91.4	82.4	94.4	100.7
P36536	GTP-binding protein SAR1a OS=Mus musculus OX=10090 GN=Sar1a PE=1 SV=1	23	4	14	3	198	22.4	6.93	40.09	103.7	108.1	110	101.4	103.9	97.2	99.3	97.7	78.7
Q9JKC8	AP-3 complex subunit mu-1 OS=Mus musculus OX=10090 GN=Ap3m1 PE=1 SV=1	31	8	12	8	418	46.9	6.93	21.48	100.9	101.8	99.2	101.7	99.9	95.7	101.4	102.5	97
Q80W00	Serine/threonine-protein phosphatase 1 regulatory subunit 10 OS=Mus musculus OX=10090 GN=Ppp1r10 PE=1 SV=1	14	9	11	9	888	94.3	9.16	19.63	79.2	93.5	98.7	111.4	102.2	92.4	107.3	109.4	105.9
Q9D4H2	GRIP and coiled-coil domain-containing protein 1 OS=Mus musculus OX=10090 GN=Gcc1 PE=1 SV=2	11	9	11	9	778	87.6	5.54	22.92	94.9	106.2	110.5	101.9	92.4	92.9	98.3	89.2	113.5
P97300	Neuroplastin OS=Mus musculus OX=10090 GN=Nptn PE=1 SV=3	14	6	7	6	397	44.3	7.74	22.3	83.5	101.7	105.2	100.4	87.6	99.7	89.2	98.3	134.5
Q8VHR5	Transcriptional repressor p66-beta OS=Mus musculus OX=10090 GN=Gatad2b PE=1 SV=1	14	7	11	7	594	65.4	9.7	24.72	89.6	97.5	92.5	107.5	93	102.2	99.2	101.6	116.9
P63323	40S ribosomal protein S12 OS=Mus musculus OX=10090 GN=Rps12 PE=1 SV=2	42	5	12	5	132	14.5	7.24	39.47	86.2	106.2	99.2	102.3	111.4	101.4	99.4	86.8	107.1
Q9CZX9	ER membrane protein complex subunit 4 OS=Mus musculus OX=10090 GN=Emc4 PE=1 SV=1	32	5	8	5	183	20.1	8.62	24.61	81.8	103.1	104.7	102.5	91.5	98.5	102	104.4	111.6
Q4FZC9	Nesprin-3 OS=Mus musculus OX=10090 GN=Syne3 PE=1 SV=1	12	11	12	11	975	112	6.33	22.37	71.2	91.3	97.4	109.3	97.1	94.8	111.3	113.1	114.6
Q8BJU0	Small glutamine-rich tetratricopeptide repeat-containing protein alpha OS=Mus musculus OX=10090 GN=Sgta PE=1 SV=2	31	8	16	8	315	34.3	5.06	25.66	104	121.7	101.4	91.3	92.7	105.2	105.5	79.2	99
Q3UMY5	Echinoderm microtubule-associated protein-like 4 OS=Mus musculus OX=10090 GN=Eml4 PE=1 SV=1	9	8	11	8	988	110	6.54	33.12	114.1	97.9	97.6	100.9	100.2	90.2	103.9	96.1	99.2
Q9R1Q8	Transgelin-3 OS=Mus musculus OX=10090 GN=Tagln3 PE=1 SV=1	22	4	14	1	199	22.5	7.33	34.16
Q9ESU6	Bromodomain-containing protein 4 OS=Mus musculus OX=10090 GN=Brd4 PE=1 SV=2	6	7	7	5	1400	155.8	9.19	20.01	90.6	82.5	109.3	114.2	95.6	100.6	101	108.9	97.4
Q6PGH1	Protein BUD31 homolog OS=Mus musculus OX=10090 GN=Bud31 PE=1 SV=2	29	5	7	5	144	17	8.82	24.37	79.3	105.7	102.9	95.8	105.3	103.1	101.3	104.7	102
Q99LP6	GrpE protein homolog 1, mitochondrial OS=Mus musculus OX=10090 GN=Grpel1 PE=1 SV=1	28	6	10	6	217	24.3	8.38	26.8	66.4	103.5	93	101.4	103.5	110.7	92.4	107.6	121.5
Q9CQC9	GTP-binding protein SAR1b OS=Mus musculus OX=10090 GN=Sar1b PE=1 SV=1	41	6	13	5	198	22.4	6.11	25.04	104.7	104	104.8	97.9	106.1	98.5	100.3	97.7	86.1
P12787	Cytochrome c oxidase subunit 5A, mitochondrial OS=Mus musculus OX=10090 GN=Cox5a PE=1 SV=2	27	4	16	4	146	16.1	6.54	37.74	69.4	92	87.9	90	104	113.1	116.4	103	124.2
Q91W59	RNA-binding motif, single-stranded-interacting protein 1 OS=Mus musculus OX=10090 GN=Rbms1 PE=1 SV=1	14	5	12	2	403	44	8.66	33.93	67	88.3	102	104.6	111.8	105.6	115.6	96.7	108.4
Q8R366	Immunoglobulin superfamily member 8 OS=Mus musculus OX=10090 GN=Igsf8 PE=1 SV=2	9	4	5	4	611	65	7.99	18.11	85	93.4	116.4	99.2	104.4	105.7	99	94.9	102
Q65Z40	Wings apart-like protein homolog OS=Mus musculus OX=10090 GN=Wapl PE=1 SV=2	6	5	6	5	1200	134	5.41	18.45	70.5	81	100.5	123.2	107.9	93.3	100.2	122.6	100.6
Q91YN5	UDP-N-acetylhexosamine pyrophosphorylase OS=Mus musculus OX=10090 GN=Uap1 PE=1 SV=1	15	6	9	6	522	58.6	6.49	17.69	115.8	94.8	100.1	98.4	90.3	95.1	105	93.9	106.6
Q9QZ05	eIF-2-alpha kinase GCN2 OS=Mus musculus OX=10090 GN=Eif2ak4 PE=1 SV=2	7	10	11	10	1648	186.4	6.32	25.93	111.9	103.5	98.8	97.2	101.1	97	106.8	90	93.8
P33215	Protein NEDD1 OS=Mus musculus OX=10090 GN=Nedd1 PE=1 SV=2	12	7	8	7	660	71.2	7.84	20.18	117.2	95.3	105.2	105.1	95.5	92.1	100	91.5	98.1
Q8BHB4	WD repeat-containing protein 3 OS=Mus musculus OX=10090 GN=Wdr3 PE=1 SV=1	12	9	9	9	942	105.7	6.64	25.73	104.5	102.8	96	94.6	93	97.3	106.9	111.7	93.1
Q9CPX6	Ubiquitin-like-conjugating enzyme ATG3 OS=Mus musculus OX=10090 GN=Atg3 PE=1 SV=1	20	6	12	6	314	35.8	4.72	32.94	113.4	107	94.4	94.7	98.6	91.9	106.7	95.4	97.9
P54103	DnaJ homolog subfamily C member 2 OS=Mus musculus OX=10090 GN=Dnajc2 PE=1 SV=2	17	10	11	10	621	71.7	8.7	25.65	96.5	96.2	104.4	102.1	97.9	100.3	101.6	101.7	99.3
Q9WVM1	Rac GTPase-activating protein 1 OS=Mus musculus OX=10090 GN=Racgap1 PE=1 SV=1	21	11	15	11	628	70.1	8.51	25.92	109.7	96.7	102.2	96.3	112	96.5	120	76.3	90.4
Q61464	Zinc finger protein 638 OS=Mus musculus OX=10090 GN=Znf638 PE=1 SV=2	5	11	11	11	1960	218	6.89	19.94	90.7	94.1	91.7	106.1	96.2	103.1	97.9	111.6	108.7
Q9ET22	Dipeptidyl peptidase 2 OS=Mus musculus OX=10090 GN=Dpp7 PE=1 SV=2	12	4	11	4	506	56.2	5.39	31.87	85.6	111.9	96.8	107.8	103.5	108.7	83.4	101.1	101.3
O35375	Neuropilin-2 OS=Mus musculus OX=10090 GN=Nrp2 PE=1 SV=2	13	11	11	11	931	104.6	5.24	23.49	78.2	90.6	92.7	108.8	100.2	97.6	101.4	113.9	116.7
Q91V61	Sideroflexin-3 OS=Mus musculus OX=10090 GN=Sfxn3 PE=1 SV=1	22	7	13	6	321	35.4	9.51	36.25	89.1	94.2	100.4	99.8	98.3	105.7	103	101.1	108.5
Q9CQL1	Protein mago nashi homolog 2 OS=Mus musculus OX=10090 GN=Magohb PE=2 SV=1	40	6	13	6	146	17.1	6.39	28.89	65.5	97	107.1	108.8	101.7	106.4	103.4	106	104.2
Q08509	Epidermal growth factor receptor kinase substrate 8 OS=Mus musculus OX=10090 GN=Eps8 PE=1 SV=2	10	6	8	6	821	91.7	7.65	23.47	116.3	90.3	103.1	105.2	93.6	94.2	105.7	94.4	97.2
E9Q4P1	WD repeat and FYVE domain-containing protein 1 OS=Mus musculus OX=10090 GN=Wdfy1 PE=1 SV=1	22	7	12	7	410	46.2	7.34	24.51	86.2	102.8	101.6	86.1	97.2	105.6	116	95.4	109.1
Q8BXQ2	GPI transamidase component PIG-T OS=Mus musculus OX=10090 GN=Pigt PE=1 SV=2	14	8	12	8	582	65.7	8.4	28.72	87.2	97.6	102.7	100.2	106.1	104	105.9	98.1	98.2
P63280	SUMO-conjugating enzyme UBC9 OS=Mus musculus OX=10090 GN=Ube2i PE=1 SV=1	54	7	10	7	158	18	8.66	28.72	106.3	103	101.1	103	91.2	92	96.7	97.1	109.4
Q9D1E6	Tubulin-folding cofactor B OS=Mus musculus OX=10090 GN=Tbcb PE=1 SV=2	23	5	9	5	244	27.4	5.24	26.05	109.3	102.8	94.3	92.4	97.6	95.6	111.3	91.4	105.4
P97760	DNA-directed RNA polymerase II subunit RPB3 OS=Mus musculus OX=10090 GN=Polr2c PE=1 SV=2	29	6	9	6	275	31.4	4.92	23.81	114.1	99.4	99.5	100.9	102.5	102.4	96.5	92.4	92.2
Q60649	Caseinolytic peptidase B protein homolog OS=Mus musculus OX=10090 GN=Clpb PE=1 SV=1	15	10	11	10	677	76	8.51	27.32	87.1	91.6	93.7	99.7	97.7	96.1	106.2	110.1	117.8
Q9QYI4	DnaJ homolog subfamily B member 12 OS=Mus musculus OX=10090 GN=Dnajb12 PE=1 SV=2	22	6	9	6	376	42	8.51	22.16	90.1	103.6	90.2	102	98	100.3	108.4	99.9	107.5
P60867	40S ribosomal protein S20 OS=Mus musculus OX=10090 GN=Rps20 PE=1 SV=1	36	5	16	5	119	13.4	9.94	47.98	83.6	101.7	109.6	100.4	100.7	102.5	105	99.7	96.7
Q9Z2C8	Y-box-binding protein 2 OS=Mus musculus OX=10090 GN=Ybx2 PE=1 SV=1	14	5	10	1	360	38.2	10.95	32.85	63.4	77.8	90	100.8	90	108	126.8	105.5	137.7
Q80UK8	Integrator complex subunit 2 OS=Mus musculus OX=10090 GN=Ints2 PE=1 SV=2	7	6	8	6	1198	133.4	6.11	21.72	111.1	98.1	89.1	103.7	96.8	93.8	107.3	92.6	107.5
P47941	Crk-like protein OS=Mus musculus OX=10090 GN=Crkl PE=1 SV=2	29	7	11	7	303	33.8	6.74	29.55	108	109.1	96.2	109	104	93.6	90.5	92.8	96.7
Q9JLM8	Serine/threonine-protein kinase DCLK1 OS=Mus musculus OX=10090 GN=Dclk1 PE=1 SV=1	9	6	9	6	756	84.1	8.87	27.93	111.6	96.5	94.2	96.7	104.8	98.2	105.6	100.8	91.7
Q9WVJ9	EGF-containing fibulin-like extracellular matrix protein 2 OS=Mus musculus OX=10090 GN=Efemp2 PE=1 SV=1	18	5	7	5	443	49.4	4.89	16.57	104.1	89.2	106.6	124.7	116.9	89.6	83.8	95.4	89.8
Q9Z139	Inactive tyrosine-protein kinase transmembrane receptor ROR1 OS=Mus musculus OX=10090 GN=Ror1 PE=2 SV=2	9	7	8	7	937	104	7.24	22	80.4	99.4	102.5	99	100.8	105.2	103.8	102	106.9
Q8CHH9	Septin-8 OS=Mus musculus OX=10090 GN=Septin8 PE=1 SV=4	19	8	10	5	429	49.8	6	30.51	111.2	91.7	98.1	107.1	102.1	100.6	91.3	99.2	98.6
Q8BHK9	DNA excision repair protein ERCC-6-like OS=Mus musculus OX=10090 GN=Ercc6l PE=1 SV=1	6	7	8	7	1240	138.8	5.21	20.09	113.7	108.8	100.2	91	98.5	96	107	95.4	89.5
Q925E7	Serine/threonine-protein phosphatase 2A 55 kDa regulatory subunit B delta isoform OS=Mus musculus OX=10090 GN=Ppp2r2d PE=1 SV=1	16	6	10	1	453	51.9	6.49	33.82	112.4	90.7	85.8	106.9	107.3	89.7	97.6	108.4	101.2
Q80VI1	E3 ubiquitin-protein ligase TRIM56 OS=Mus musculus OX=10090 GN=Trim56 PE=1 SV=1	10	5	6	5	734	79.5	7.96	21.36	97	90.1	82.9	104.1	114.8	101.5	99.3	103.1	107.3
Q8BGD9	Eukaryotic translation initiation factor 4B OS=Mus musculus OX=10090 GN=Eif4b PE=1 SV=1	11	7	11	7	611	68.8	5.67	25.78	80.6	93.6	104.1	107.3	101.1	100.4	82.4	109.8	120.5
Q8BWM0	Prostaglandin E synthase 2 OS=Mus musculus OX=10090 GN=Ptges2 PE=1 SV=3	26	8	11	8	384	43.3	9	25.96	78.7	101.8	94.3	97.1	94.1	96.2	114.8	116.6	106.3
Q5F2E8	Serine/threonine-protein kinase TAO1 OS=Mus musculus OX=10090 GN=Taok1 PE=1 SV=1	11	11	13	8	1001	116	7.55	29.13	103.3	106	91.6	105.6	96.1	100.2	96	100.6	100.6
Q8CH09	SURP and G-patch domain-containing protein 2 OS=Mus musculus OX=10090 GN=Sugp2 PE=1 SV=2	7	8	11	8	1067	118	8.31	24.3	97.9	86.2	96.2	103.5	104.3	96	102.7	111.9	101.4
P24788	Cyclin-dependent kinase 11B OS=Mus musculus OX=10090 GN=Cdk11b PE=1 SV=2	13	11	13	11	784	91.5	5.39	31.11	109	99.8	104.4	103.6	91.9	91.8	93.4	102.5	103.7
Q64442	Sorbitol dehydrogenase OS=Mus musculus OX=10090 GN=Sord PE=1 SV=3	18	6	11	6	357	38.2	7.02	29.62	117.8	94.8	94.8	93.6	105	100	90	101.6	102.4
Q8K2D3	Enhancer of mRNA-decapping protein 3 OS=Mus musculus OX=10090 GN=Edc3 PE=1 SV=1	22	10	10	10	508	55.9	7.09	22.25	87	89.9	104.2	93.6	108.8	99.9	102.5	102.3	111.8
Q922H2	[Pyruvate dehydrogenase (acetyl-transferring)] kinase isozyme 3, mitochondrial OS=Mus musculus OX=10090 GN=Pdk3 PE=1 SV=1	18	6	9	6	415	47.9	8.82	22.38	92.5	96.6	93.2	93.4	101.9	96.6	106.7	110.9	108.2
Q9D2M8	Ubiquitin-conjugating enzyme E2 variant 2 OS=Mus musculus OX=10090 GN=Ube2v2 PE=1 SV=4	46	6	14	2	145	16.4	8.09	34.28	128.3	91.5	111.8	96	96.1	91.5	83.8	108.4	92.6
Q9CZ13	Cytochrome b-c1 complex subunit 1, mitochondrial OS=Mus musculus OX=10090 GN=Uqcrc1 PE=1 SV=2	13	6	11	6	480	52.8	6.21	35.88	82.2	96.7	92.4	100.6	104.1	98.4	106.8	100.8	118.1
Q91VN6	Probable ATP-dependent RNA helicase DDX41 OS=Mus musculus OX=10090 GN=Ddx41 PE=1 SV=2	12	7	9	7	622	69.8	6.7	22.29	102.6	104	98.1	96	96.7	99.8	108.1	96.4	98.3
Q60848	Lymphocyte-specific helicase OS=Mus musculus OX=10090 GN=Hells PE=1 SV=2	10	7	9	7	821	95.1	8	21.57	88.9	98.8	100.5	102.4	103.2	96.2	114.3	94.5	101.1
Q8K301	Probable ATP-dependent RNA helicase DDX52 OS=Mus musculus OX=10090 GN=Ddx52 PE=2 SV=2	13	5	7	5	598	67.4	9.57	27.9	104.6	92.6	96.8	110.1	88.5	91.6	102.7	102	111
Q9CY27	Very-long-chain enoyl-CoA reductase OS=Mus musculus OX=10090 GN=Tecr PE=1 SV=1	19	8	19	8	308	36.1	9.55	49.27	90.6	101.8	102.5	103.8	105.2	112.3	94.8	91.6	97.4
A8C756	Thyroid adenoma-associated protein homolog OS=Mus musculus OX=10090 GN=Thada PE=1 SV=1	4	7	11	7	1938	217.2	6.25	33.65	118.1	99	93.7	93.8	102.1	102.6	101.9	97.9	90.9
P08207	Protein S100-A10 OS=Mus musculus OX=10090 GN=S100a10 PE=1 SV=2	18	3	17	3	97	11.2	6.77	41.53	74.3	91.7	95	100.1	106.4	110	105.5	96.4	120.5
P26516	26S proteasome non-ATPase regulatory subunit 7 OS=Mus musculus OX=10090 GN=Psmd7 PE=1 SV=2	23	6	9	6	321	36.5	6.77	22.26	109.9	108.9	104.9	101.4	95.5	98.9	91.6	98.9	90
Q6P9Z1	SWI/SNF-related matrix-associated actin-dependent regulator of chromatin subfamily D member 3 OS=Mus musculus OX=10090 GN=Smarcd3 PE=1 SV=2	18	7	10	5	483	55	9.35	28.71	87	98.3	93.7	103.7	94.8	103.4	107	96.9	115.2
Q4VAA2	Protein CDV3 OS=Mus musculus OX=10090 GN=Cdv3 PE=1 SV=2	21	5	8	5	281	29.7	6.1	18.15	109.4	98.4	108.3	98.7	99.2	98.6	81.5	99.5	106.3
Q9JK81	MYG1 exonuclease OS=Mus musculus OX=10090 GN=Myg1 PE=1 SV=1	12	4	6	4	380	42.7	7.02	22.81	118.6	111.1	99.1	103	98.6	98.1	100.7	81.4	89.2
Q9Z2Z6	Mitochondrial carnitine/acylcarnitine carrier protein OS=Mus musculus OX=10090 GN=Slc25a20 PE=1 SV=1	21	7	10	7	301	33	9.11	25.66	87.1	102	107.1	98.8	105.2	104.2	103.5	94.1	98
Q9CZP5	Mitochondrial chaperone BCS1 OS=Mus musculus OX=10090 GN=Bcs1l PE=1 SV=1	15	4	5	4	418	47.4	7.93	18.42	95.9	101.5	95.7	84.8	104.4	102.4	110.2	104	100.9
D3YZP9	Coiled-coil domain-containing protein 6 OS=Mus musculus OX=10090 GN=Ccdc6 PE=1 SV=1	22	9	9	9	469	52.9	7.34	22.27	101.8	123.4	102.4	95	98.2	88.2	93.4	101.5	96
Q62093	Serine/arginine-rich splicing factor 2 OS=Mus musculus OX=10090 GN=Srsf2 PE=1 SV=4	18	4	12	4	221	25.5	11.85	37.22	97.4	89	119	104.6	104	87.2	92.1	108.6	98.2
Q8BNU0	Armadillo repeat-containing protein 6 OS=Mus musculus OX=10090 GN=Armc6 PE=1 SV=1	16	7	8	7	468	50.7	6	19.53	101.6	107.4	93.2	96.7	89.1	93.6	115.2	89.6	113.6
Q6IFZ6	Keratin, type II cytoskeletal 1b OS=Mus musculus OX=10090 GN=Krt77 PE=1 SV=1	8	7	17	1	572	61.3	8.02	44.27	108.2	87.9	116.4	91.1	70.3	107.5	126.3	112.2	80
Q8BTV1	Tumor suppressor candidate 3 OS=Mus musculus OX=10090 GN=Tusc3 PE=1 SV=1	14	5	9	4	347	39.5	10.11	29.25	73.5	98.5	104.3	105.3	97.8	93.9	104.6	114.4	107.7
Q9DBG9	Tax1-binding protein 3 OS=Mus musculus OX=10090 GN=Tax1bp3 PE=1 SV=1	40	4	8	4	124	13.7	8.48	21.73	96.7	114.4	104.2	104.6	89.8	101.9	84.2	105.3	98.9
Q60631	Growth factor receptor-bound protein 2 OS=Mus musculus OX=10090 GN=Grb2 PE=1 SV=1	29	6	9	6	217	25.2	6.32	25.56	80.8	95.2	109.7	108.5	107.9	101.5	95.3	94.3	106.8
Q8R3N1	Nucleolar protein 14 OS=Mus musculus OX=10090 GN=Nop14 PE=1 SV=2	9	8	13	8	860	98.7	7.59	30.07	102.5	105.5	92.4	100.1	97.9	95.4	109.3	95.2	101.6
Q8BJF9	Charged multivesicular body protein 2b OS=Mus musculus OX=10090 GN=Chmp2b PE=1 SV=1	34	9	11	9	213	23.9	8.78	25.06	102.1	105.3	105	101.2	92.2	102.3	92.5	105.2	94.2
P57776	Elongation factor 1-delta OS=Mus musculus OX=10090 GN=Eef1d PE=1 SV=3	20	5	17	4	281	31.3	5.02	37.58	90	93.5	103.3	104.5	102.2	105.4	87.9	101.4	111.8
Q8CI33	CWF19-like protein 1 OS=Mus musculus OX=10090 GN=Cwf19l1 PE=1 SV=2	18	7	9	7	537	60.2	7.14	15.55	116	92.3	107	90.3	87	98.3	99.3	102.3	107.4
Q8N7N5	DDB1- and CUL4-associated factor 8 OS=Mus musculus OX=10090 GN=Dcaf8 PE=1 SV=1	13	7	9	7	591	66	5.87	22.34	112.6	86.5	98.9	101.3	103.5	93.6	98.3	105	100.4
P53996	Cellular nucleic acid-binding protein OS=Mus musculus OX=10090 GN=Cnbp PE=1 SV=2	39	6	11	6	178	19.6	7.58	31.61	86.8	92.1	97.3	94.1	103.4	82.8	109.6	99	135
Q8CDM1	ATPase family AAA domain-containing protein 2 OS=Mus musculus OX=10090 GN=Atad2 PE=1 SV=1	10	11	11	11	1040	117.9	6.89	22.38	94.3	108	105.8	98.9	101.3	105.6	102.4	92.2	91.6
Q8BX57	PX domain-containing protein kinase-like protein OS=Mus musculus OX=10090 GN=Pxk PE=1 SV=2	15	6	11	6	582	65.2	9.38	22.36	116.6	84.3	100.2	103.1	90.7	91	106.4	104	103.6
Q9JMG7	Hepatoma-derived growth factor-related protein 3 OS=Mus musculus OX=10090 GN=Hdgfl3 PE=1 SV=2	20	4	8	3	202	22.4	8.4	21.74	64.8	97.7	101.9	116.7	93	110.7	99.4	104.7	111.2
Q99JX4	Eukaryotic translation initiation factor 3 subunit M OS=Mus musculus OX=10090 GN=Eif3m PE=1 SV=1	16	5	9	5	374	42.5	5.74	24.98	112.5	107.2	98.7	96.5	96.6	98.3	96.1	98.8	95.4
P58321	Ubiquitin carboxyl-terminal hydrolase isozyme L4 OS=Mus musculus OX=10090 GN=Uchl4 PE=2 SV=1	27	5	8	5	233	26.4	5.1	16.88	106.1	103.9	93.8	99.3	102.2	108.3	100.6	96.8	89
Q8BG15	CTD small phosphatase-like protein 2 OS=Mus musculus OX=10090 GN=Ctdspl2 PE=1 SV=1	21	9	12	9	465	52.8	6.25	17.14	93.8	98.5	99	104.7	96.4	104.8	98.9	98.8	105.1
Q8C166	Copine-1 OS=Mus musculus OX=10090 GN=Cpne1 PE=1 SV=1	13	8	14	7	536	58.8	5.66	34.4	99.5	105.6	102.3	98.3	94.7	100.3	102.7	94.3	102.2
O09167	60S ribosomal protein L21 OS=Mus musculus OX=10090 GN=Rpl21 PE=1 SV=3	29	7	31	7	160	18.6	10.49	63.39	127.4	103.2	98.5	97.6	88.3	99.5	94.8	97.5	93.2
Q8BHD7	Polypyrimidine tract-binding protein 3 OS=Mus musculus OX=10090 GN=Ptbp3 PE=1 SV=1	13	7	13	5	523	56.7	9.13	32.68	92	98.8	99.7	97.4	106.5	106.7	109.3	102.3	87.4
Q6A0A2	La-related protein 4B OS=Mus musculus OX=10090 GN=Larp4b PE=1 SV=2	9	5	12	5	741	81.6	7.49	25.98	86	91.9	97.3	100.3	94.6	100.9	115.2	109	105
Q80UU9	Membrane-associated progesterone receptor component 2 OS=Mus musculus OX=10090 GN=Pgrmc2 PE=1 SV=2	25	5	11	4	217	23.3	5.15	34.42	74.2	102.5	100.4	100.6	103.2	101.1	105.5	101.8	110.7
Q9CQ62	2,4-dienoyl-CoA reductase [(3E)-enoyl-CoA-producing], mitochondrial OS=Mus musculus OX=10090 GN=Decr1 PE=1 SV=1	16	5	12	5	335	36.2	8.95	28.59	88.5	93.7	103.9	93.6	100.8	101.8	97.8	109.6	110.3
O35218	Cleavage and polyadenylation specificity factor subunit 2 OS=Mus musculus OX=10090 GN=Cpsf2 PE=1 SV=1	13	9	10	9	782	88.3	5.11	25.02	86.2	94.6	94.4	101.4	105.3	102.4	107.2	94.5	114
Q8CEC6	Peptidylprolyl isomerase domain and WD repeat-containing protein 1 OS=Mus musculus OX=10090 GN=Ppwd1 PE=1 SV=2	12	8	9	8	646	73.3	7.15	24.09	122	94	90.5	95.7	103.1	95.8	100.4	106.7	91.7
Q3THS6	S-adenosylmethionine synthase isoform type-2 OS=Mus musculus OX=10090 GN=Mat2a PE=1 SV=2	21	8	8	8	395	43.7	6.48	24.79	108.8	100.1	94.6	100.1	100.9	95.9	102.5	98.9	98.1
P20357	Microtubule-associated protein 2 OS=Mus musculus OX=10090 GN=Map2 PE=1 SV=2	3	3	4	3	1828	199	4.91	14.74	82	107.3	106.8	114.9	82.1	99.5	102	121.5	84
Q8K007	Extracellular sulfatase Sulf-1 OS=Mus musculus OX=10090 GN=Sulf1 PE=2 SV=1	11	9	11	9	870	100.9	9.01	19.73	101.8	102.6	92	102.1	100.5	97.6	103.1	101.5	98.8
Q9CWZ3	RNA-binding protein 8A OS=Mus musculus OX=10090 GN=Rbm8a PE=1 SV=4	32	5	14	5	174	19.9	5.72	46.16	62.2	98.6	107.3	103.7	102.2	106.6	92.5	110.1	116.8
P35762	CD81 antigen OS=Mus musculus OX=10090 GN=Cd81 PE=1 SV=2	8	1	6	1	236	25.8	5.83	31.15	100.2	110.5	111.2	101	92.7	106.3	90.2	100	88
P70207	Plexin-A2 OS=Mus musculus OX=10090 GN=Plxna2 PE=1 SV=2	4	8	9	4	1894	211.4	6.54	24.26	71.1	97.6	93.2	104.6	126.1	103.1	100.2	97.3	106.6
P30416	Peptidyl-prolyl cis-trans isomerase FKBP4 OS=Mus musculus OX=10090 GN=Fkbp4 PE=1 SV=5	19	8	11	8	458	51.5	5.72	24.03	110.7	118.2	99.8	95.3	95.1	92.1	103.2	91	94.6
Q8R4X3	RNA-binding protein 12 OS=Mus musculus OX=10090 GN=Rbm12 PE=1 SV=3	9	9	11	8	992	102.7	8.32	25.77	98.9	103.3	99.1	106.3	90.1	106.1	108.6	97	90.5
Q9JJZ4	Ubiquitin-conjugating enzyme E2 J1 OS=Mus musculus OX=10090 GN=Ube2j1 PE=1 SV=2	23	7	10	7	318	35	6.99	25.06	130.8	92	91.2	101.9	102.4	100.3	89.5	96.4	95.5
O88630	Golgi SNAP receptor complex member 1 OS=Mus musculus OX=10090 GN=Gosr1 PE=1 SV=2	25	7	11	7	250	28.5	9.29	25.31	85.8	103.5	103	101.8	91.1	109.7	92.4	107	105.7
Q8VED5	Keratin, type II cytoskeletal 79 OS=Mus musculus OX=10090 GN=Krt79 PE=1 SV=2	9	7	20	1	531	57.5	7.69	41.63	112.5	77.6	138.2	89.1	60.1	135.1	117	103	67.4
Q9CZ04	COP9 signalosome complex subunit 7a OS=Mus musculus OX=10090 GN=Cops7a PE=1 SV=2	9	3	5	3	275	30.2	7.87	19.16	120.2	100.7	97.6	99.8	91.1	105.1	99	98.4	88.1
P59481	VIP36-like protein OS=Mus musculus OX=10090 GN=Lman2l PE=1 SV=1	22	7	8	7	347	39.9	9.41	21.37	105.1	102.6	101.8	98.3	99.4	101.1	95.3	100.8	95.7
Q3UA06	Pachytene checkpoint protein 2 homolog OS=Mus musculus OX=10090 GN=Trip13 PE=1 SV=1	21	8	9	8	432	48.3	5.86	26.39	104.8	96.1	107.2	88.9	96	92.6	100.8	104.4	109.3
Q9QXE0	2-hydroxyacyl-CoA lyase 1 OS=Mus musculus OX=10090 GN=Hacl1 PE=1 SV=2	10	5	6	5	581	63.6	6.27	18.55	88.1	90	87.5	112.2	99.5	100.3	106.9	93.3	122.2
Q32NY4	Metal transporter CNNM3 OS=Mus musculus OX=10090 GN=Cnnm3 PE=1 SV=2	12	7	8	7	713	76.2	5.58	21.7	85.8	100.1	95.5	100.7	96.7	102	107.7	104.8	106.6
Q6P9P6	Kinesin-like protein KIF11 OS=Mus musculus OX=10090 GN=Kif11 PE=1 SV=1	8	7	9	7	1052	118	6	23.98	126.1	104.1	87.3	99.2	95.5	98.2	101	100.5	88.3
Q8VC70	RNA-binding motif, single-stranded-interacting protein 2 OS=Mus musculus OX=10090 GN=Rbms2 PE=1 SV=1	16	5	12	4	383	40.7	9.07	32.89	70.1	87.7	98.8	105.6	106.3	97.3	115.8	99.3	119.1
O35144	Telomeric repeat-binding factor 2 OS=Mus musculus OX=10090 GN=Terf2 PE=1 SV=3	14	6	6	6	541	60.2	9.5	18.11	104.8	102	100.1	105	98.3	110.6	86.2	93.7	99.1
Q8BTV2	Cleavage and polyadenylation specificity factor subunit 7 OS=Mus musculus OX=10090 GN=Cpsf7 PE=1 SV=2	18	8	11	8	471	52	8	21.44	82.7	96.5	97.5	102	102.8	100.4	105.8	109	103.3
Q69ZQ2	Pre-mRNA-splicing factor ISY1 homolog OS=Mus musculus OX=10090 GN=Isy1 PE=1 SV=2	31	9	12	9	285	33	5.17	28.37	81.8	100.3	97.7	105.5	100	100.2	97.1	102.9	114.5
Q9WUM3	Coronin-1B OS=Mus musculus OX=10090 GN=Coro1b PE=1 SV=1	13	7	12	7	484	53.9	5.78	34.23	136.7	90.8	96	97.1	95.2	97	101.6	92.1	93.4
Q9D7N9	Adipocyte plasma membrane-associated protein OS=Mus musculus OX=10090 GN=Apmap PE=1 SV=1	18	8	14	8	415	46.4	6.32	30.34	84.9	110.7	106.9	101.7	93.7	108.9	94.9	99.5	98.9
Q9R020	Zinc finger Ran-binding domain-containing protein 2 OS=Mus musculus OX=10090 GN=Zranb2 PE=1 SV=2	28	8	8	8	330	37.3	9.89	16.66	95.6	104.3	122.3	110.7	92.8	91.9	80.9	95.9	105.7
Q9CWR0	Rho guanine nucleotide exchange factor 25 OS=Mus musculus OX=10090 GN=Arhgef25 PE=1 SV=1	13	6	7	5	618	68.2	5.29	18.82	92.8	102.8	95.5	93.4	103.4	92.8	115.8	99.1	104.5
O70496	H(+)/Cl(-) exchange transporter 7 OS=Mus musculus OX=10090 GN=Clcn7 PE=1 SV=1	10	6	8	6	803	88.7	7.27	19.43	76.2	98.3	108.5	93.3	97.8	104.8	96.2	125.8	99
Q62393	Tumor protein D52 OS=Mus musculus OX=10090 GN=Tpd52 PE=1 SV=2	38	6	10	6	224	24.3	4.72	25.04	110.2	105.8	90.6	100.6	101.5	97.3	88.1	107.9	98
P52825	Carnitine O-palmitoyltransferase 2, mitochondrial OS=Mus musculus OX=10090 GN=Cpt2 PE=1 SV=2	14	10	13	10	658	73.9	8.37	23.71	76.2	101	97.6	96.3	100.8	103	105.2	106.5	113.5
O70433	Four and a half LIM domains protein 2 OS=Mus musculus OX=10090 GN=Fhl2 PE=1 SV=1	32	7	9	7	279	32.1	7.3	20.17	106.1	103.8	98.1	89.5	93.1	91.5	116.1	92.5	109.3
Q8K1N1	Calcium-independent phospholipase A2-gamma OS=Mus musculus OX=10090 GN=Pnpla8 PE=1 SV=1	7	5	8	5	776	87.3	9.23	21.63	78.6	99.7	118.3	103.9	113.3	88.9	104.8	93.6	98.8
Q8BXN9	Transmembrane protein 87A OS=Mus musculus OX=10090 GN=Tmem87a PE=1 SV=1	6	2	10	2	555	63.3	6.67	27.33	79	103.7	113.1	101.3	97.7	100.7	94.6	105	104.9
Q80WW9	DDRGK domain-containing protein 1 OS=Mus musculus OX=10090 GN=Ddrgk1 PE=1 SV=2	15	4	13	4	315	36	5.35	37.58	80.5	120.1	100	123.5	97	86.1	82	106	104.8
Q3UMU9	Hepatoma-derived growth factor-related protein 2 OS=Mus musculus OX=10090 GN=Hdgfl2 PE=1 SV=1	14	11	24	9	669	74.2	8.66	49.93	88.2	108	110.1	100.6	92.9	94.6	93.2	103.8	108.5
Q9ERR7	Selenoprotein F OS=Mus musculus OX=10090 GN=Selenof PE=1 SV=3	25	3	5	3	162	17.8	5.35	18.53	79.6	107.6	98.9	96.6	97	107.9	106.6	93.4	112.5
Q8BGS0	Protein MAK16 homolog OS=Mus musculus OX=10090 GN=Mak16 PE=1 SV=1	16	4	6	4	296	35.2	5.31	16.94	103.1	100.9	95.7	97.1	96.3	100.9	99.8	99.3	106.9
Q8VDS4	Regulation of nuclear pre-mRNA domain-containing protein 1A OS=Mus musculus OX=10090 GN=Rprd1a PE=1 SV=1	13	3	5	3	312	35.7	7.58	18.29	108.2	98.6	109.2	100.5	104.8	93.4	102.4	90.5	92.4
Q7TSV4	Phosphoglucomutase-2 OS=Mus musculus OX=10090 GN=Pgm2 PE=1 SV=1	14	9	14	8	620	68.7	6.14	36.24	118.3	88.4	88.4	104.4	101.9	94.8	103.7	106.6	93.5
P54754	Ephrin type-B receptor 3 OS=Mus musculus OX=10090 GN=Ephb3 PE=1 SV=2	7	5	7	2	993	109.6	6.28	24.22	59.7	81	91.4	99.1	120.2	109.8	112.6	117	109.3
Q921J2	GTP-binding protein Rheb OS=Mus musculus OX=10090 GN=Rheb PE=1 SV=1	35	5	8	5	184	20.4	5.92	27.47	117.9	108.3	93.9	100.3	84.9	106	92.1	106.4	90.3
B2RX12	ATP-binding cassette sub-family C member 3 OS=Mus musculus OX=10090 GN=Abcc3 PE=1 SV=2	4	6	8	6	1523	169.1	7.14	21.53	78.8	100.2	111.2	93.4	102.5	105.7	116.5	93.5	98.1
Q6ZWR4	Serine/threonine-protein phosphatase 2A 55 kDa regulatory subunit B beta isoform OS=Mus musculus OX=10090 GN=Ppp2r2b PE=1 SV=1	17	6	9	1	443	51.7	6.44	29.96	143.9	98.4	112.2	107.5	84.6	101.9	94.4	77.8	79.2
Q91YP3	Deoxyribose-phosphate aldolase OS=Mus musculus OX=10090 GN=Dera PE=1 SV=1	25	6	10	6	318	35	8.72	17.64	118.2	91.3	100.6	103.9	99.3	93.8	96.4	97.3	99.1
Q99KK9	Histidine--tRNA ligase, mitochondrial OS=Mus musculus OX=10090 GN=Hars2 PE=1 SV=1	16	8	10	5	505	56.9	8.32	28.47	90.2	101.6	95.8	93.7	109.7	96.3	113.9	94.2	104.7
Q9D1E8	1-acyl-sn-glycerol-3-phosphate acyltransferase epsilon OS=Mus musculus OX=10090 GN=Agpat5 PE=1 SV=2	13	4	9	4	365	42.2	9.38	28.18	91.1	104.8	100.9	106	97.6	104.2	100.7	107.3	87.4
Q9JIK9	28S ribosomal protein S34, mitochondrial OS=Mus musculus OX=10090 GN=Mrps34 PE=1 SV=1	23	4	6	4	218	25.8	10.43	24.74	92.2	96.8	98.6	103.7	96.6	94.3	97.3	112.2	108.4
P47930	Fos-related antigen 2 OS=Mus musculus OX=10090 GN=Fosl2 PE=1 SV=2	19	6	11	6	326	35.3	7.49	27.09	53.6	90	97.3	119.7	106.7	97.8	114.6	106.5	113.7
Q8BML9	Glutamine--tRNA ligase OS=Mus musculus OX=10090 GN=Qars1 PE=1 SV=1	10	9	14	8	775	87.6	7.31	27.69	107.3	95.4	87.9	99.2	103	99.3	107.4	101.7	98.8
Q9EQW7	Kinesin-like protein KIF13A OS=Mus musculus OX=10090 GN=Kif13a PE=1 SV=1	6	8	8	8	1749	195.7	5.41	18.74	108.8	106	98.1	107.7	95.4	93.5	86.6	101.2	102.8
[truncated: 4,270 more rows]

## Sheet: 可信蛋白
	Gene Name	Description	Coverage [%]	# Peptides	# PSMs	# Unique Peptides	# AAs	MW [kDa]	calc. pI	Score Sequest HT: Sequest HT	CT1	CT2	CT3	Dgal2-1	Dgal2-2	Dgal2-3	Dgal15-1	Dgal15-2	Dgal15-3
Q9QXS1	Plec	Plectin OS=Mus musculus OX=10090 GN=Plec PE=1 SV=3	49	230	568	226	4691	533.9	5.96	1582.75	65	95.4	98.9	102.3	102.7	102.5	114.9	105.3	113.1
Q9JHU4	Dync1h1	Cytoplasmic dynein 1 heavy chain 1 OS=Mus musculus OX=10090 GN=Dync1h1 PE=1 SV=2	43	184	434	184	4644	531.7	6.42	1190.08	126.7	97.7	93.7	95.4	95.9	96.9	108.6	96.2	88.9
Q8VDD5	Myh9	Myosin-9 OS=Mus musculus OX=10090 GN=Myh9 PE=1 SV=4	57	123	573	105	1960	226.2	5.66	1689.44	135.1	92.4	93.4	102.5	98	92.8	98.3	100.1	87.4
Q8BTM8	Flna	Filamin-A OS=Mus musculus OX=10090 GN=Flna PE=1 SV=5	51	114	332	101	2647	281	6.04	1003.86	98.8	90.5	92.8	111.9	105.7	100.4	99.4	100	100.4
P16546	Sptan1	Spectrin alpha chain, non-erythrocytic 1 OS=Mus musculus OX=10090 GN=Sptan1 PE=1 SV=4	54	128	243	128	2472	284.4	5.33	671	72.6	86.6	90	110.4	110.9	107.7	102.3	105.8	113.7
Q61879	Myh10	Myosin-10 OS=Mus musculus OX=10090 GN=Myh10 PE=1 SV=2	52	103	244	84	1976	228.9	5.54	719.69	133.4	96	94.9	99.5	96.9	97.3	91.9	101.3	88.9
Q8VHX6	Flnc	Filamin-C OS=Mus musculus OX=10090 GN=Flnc PE=1 SV=3	45	104	218	89	2726	290.9	5.95	602.58	102.7	98.5	94.3	98.8	100.3	98.2	104.4	101.3	101.5
Q62261	Sptbn1	Spectrin beta chain, non-erythrocytic 1 OS=Mus musculus OX=10090 GN=Sptbn1 PE=1 SV=2	43	96	190	94	2363	274.1	5.58	542.57	75.5	86.7	92.9	113	109	104.6	101.5	107.3	109.6
Q91ZX7	Lrp1	Prolow-density lipoprotein receptor-related protein 1 OS=Mus musculus OX=10090 GN=Lrp1 PE=1 SV=1	27	103	215	103	4545	504.4	5.36	531.32	81	101.4	109.4	102.6	103	105.4	102.7	96.2	98.2
P26039	Tln1	Talin-1 OS=Mus musculus OX=10090 GN=Tln1 PE=1 SV=2	45	88	191	78	2541	269.7	6.18	538.98	104.3	99.3	100.2	100.8	102.1	92.9	100.3	99.8	100.4
Q80X90	Flnb	Filamin-B OS=Mus musculus OX=10090 GN=Flnb PE=1 SV=3	36	73	162	62	2602	277.7	5.71	481.27	87.5	88.6	97.1	112.2	109.5	103	98.9	99.2	104.1
Q68FD5	Cltc	Clathrin heavy chain 1 OS=Mus musculus OX=10090 GN=Cltc PE=1 SV=3	45	67	210	67	1675	191.4	5.69	634.23	122.6	92.8	94.8	93.7	101.7	93.9	110	93	97.6
P20152	Vim	Vimentin OS=Mus musculus OX=10090 GN=Vim PE=1 SV=3	79	44	635	35	466	53.7	5.12	1863.06	59.2	90.3	98.4	103.4	96.9	100.6	106.8	128.4	116.1
P11276	Fn1	Fibronectin OS=Mus musculus OX=10090 GN=Fn1 PE=1 SV=4	33	63	230	63	2477	272.4	5.59	632.68	65.9	105.8	115.3	105	109.9	105.2	101.8	94.8	96.4
Q9JKF1	Iqgap1	Ras GTPase-activating-like protein IQGAP1 OS=Mus musculus OX=10090 GN=Iqgap1 PE=1 SV=2	42	58	142	58	1657	188.6	6.48	423.94	115.6	92.8	100.2	102	98.3	93.1	103.3	102.1	92.7
Q69ZN7	Myof	Myoferlin OS=Mus musculus OX=10090 GN=Myof PE=1 SV=2	43	79	182	77	2048	233.2	6.16	491.09	82.9	98.5	102.8	97.4	101.3	97.9	111.4	100.9	106.9
P60710	Actb	Actin, cytoplasmic 1 OS=Mus musculus OX=10090 GN=Actb PE=1 SV=1	70	24	594	11	375	41.7	5.48	2005.86	129	93.6	90.5	104	102.4	88.8	104.2	97.3	90.2
Q8VDN2	Atp1a1	Sodium/potassium-transporting ATPase subunit alpha-1 OS=Mus musculus OX=10090 GN=Atp1a1 PE=1 SV=1	47	46	181	30	1023	112.9	5.45	531.71	83	95.7	101.2	96.1	102.8	98.2	114.9	101.7	106.4
P38647	Hspa9	Stress-70 protein, mitochondrial OS=Mus musculus OX=10090 GN=Hspa9 PE=1 SV=3	60	44	161	43	679	73.4	6.07	476.97	77.6	103.2	94.6	94.4	105.4	100.4	114.3	99	111.1
P57780	Actn4	Alpha-actinin-4 OS=Mus musculus OX=10090 GN=Actn4 PE=1 SV=1	55	46	140	34	912	104.9	5.41	435.04	92.6	92.7	101	109	116.9	94.3	93.4	102.6	97.5
P20029	Hspa5	Endoplasmic reticulum chaperone BiP OS=Mus musculus OX=10090 GN=Hspa5 PE=1 SV=3	58	39	218	36	655	72.4	5.16	654.83	74.2	107.4	106.9	105.4	102.9	107	94.5	103.8	97.8
P48678	Lmna	Prelamin-A/C OS=Mus musculus OX=10090 GN=Lmna PE=1 SV=2	68	47	221	45	665	74.2	6.98	603.7	55.4	94	104.4	100.8	96.4	97.6	111	123.8	116.7
Q99PV0	Prpf8	Pre-mRNA-processing-splicing factor 8 OS=Mus musculus OX=10090 GN=Prpf8 PE=1 SV=2	32	60	107	60	2335	273.4	8.84	279.94	104.2	95.6	95.8	99.5	100.1	96.3	106.4	99.6	102.4
P63038	Hspd1	60 kDa heat shock protein, mitochondrial OS=Mus musculus OX=10090 GN=Hspd1 PE=1 SV=1	71	30	136	30	573	60.9	6.18	431.88	72.6	105.1	95.3	99.9	109.7	111.4	95	99.4	111.6
O55143	Atp2a2	Sarcoplasmic/endoplasmic reticulum calcium ATPase 2 OS=Mus musculus OX=10090 GN=Atp2a2 PE=1 SV=2	39	40	129	40	1044	114.8	5.34	402.38	85.1	99.3	101.6	95.4	102.4	101.2	113.1	97.3	104.5
Q99PL5	Rrbp1	Ribosome-binding protein 1 OS=Mus musculus OX=10090 GN=Rrbp1 PE=1 SV=2	51	59	130	59	1605	172.8	9.33	330.13	68.7	101.6	107.2	108.7	99.9	106.6	96.9	103.8	106.7
P11499	Hsp90ab1	Heat shock protein HSP 90-beta OS=Mus musculus OX=10090 GN=Hsp90ab1 PE=1 SV=3	54	38	151	22	724	83.2	5.03	445.35	124.1	102.5	97.6	103	98.9	99.4	90.8	96	87.6
Q6P4T2	Snrnp200	U5 small nuclear ribonucleoprotein 200 kDa helicase OS=Mus musculus OX=10090 GN=Snrnp200 PE=1 SV=1	33	62	109	62	2136	244.4	6.06	314.7	111.6	94.5	96.8	97.6	103.1	96.6	105.9	94.6	99.2
Q64727	Vcl	Vinculin OS=Mus musculus OX=10090 GN=Vcl PE=1 SV=4	56	58	115	58	1066	116.6	6	317.13	111.3	100.6	104.3	101.7	98.3	100.5	86.9	98.6	98
P68369	Tuba1a	Tubulin alpha-1A chain OS=Mus musculus OX=10090 GN=Tuba1a PE=1 SV=1	63	25	350	2	451	50.1	5.06	1156.81	130.5	100.4	94.4	90.9	97.2	97.3	103.3	93	92.9
P70227	Itpr3	Inositol 1,4,5-trisphosphate receptor type 3 OS=Mus musculus OX=10090 GN=Itpr3 PE=1 SV=3	23	56	91	48	2670	304.1	6.54	248.3	82.9	97.9	101.2	97.2	103.7	99.1	112.4	101.9	103.8
Q9CW03	Smc3	Structural maintenance of chromosomes protein 3 OS=Mus musculus OX=10090 GN=Smc3 PE=1 SV=2	47	55	91	55	1217	141.5	7.18	257.1	86	95.3	99.5	106.5	100.4	103.5	101.9	105.4	101.5
P58252	Eef2	Elongation factor 2 OS=Mus musculus OX=10090 GN=Eef2 PE=1 SV=2	52	41	130	40	858	95.3	6.83	346.15	130.6	98.2	98.9	98.5	106.7	92.3	99.6	87.8	87.4
P63017	Hspa8	Heat shock cognate 71 kDa protein OS=Mus musculus OX=10090 GN=Hspa8 PE=1 SV=1	65	36	149	24	646	70.8	5.52	410.07	92.9	101.3	115	108.8	102.3	103.2	88.6	97.3	90.6
P68373	Tuba1c	Tubulin alpha-1C chain OS=Mus musculus OX=10090 GN=Tuba1c PE=1 SV=1	62	24	298	2	449	49.9	5.1	996.27	111.3	98.9	100.8	94.8	102	97.6	115.1	88.3	91.3
E9PVA8	Gcn1	eIF-2-alpha kinase activator GCN1 OS=Mus musculus OX=10090 GN=Gcn1 PE=1 SV=1	24	64	105	64	2671	292.8	7.36	256.4	116.9	97	91.5	91.4	94.5	94.6	118.3	97.4	98.5
Q7TPR4	Actn1	Alpha-actinin-1 OS=Mus musculus OX=10090 GN=Actn1 PE=1 SV=1	45	35	100	23	892	103	5.38	278.99	94.6	90.2	100.7	106.4	116.3	95.6	94.1	101.9	100.2
Q8CGC7	Eprs1	Bifunctional glutamate/proline--tRNA ligase OS=Mus musculus OX=10090 GN=Eprs1 PE=1 SV=4	28	41	105	40	1512	170	7.66	279.56	108.8	101.3	91.4	96.1	99.5	95	114	98.6	95.3
P08113	Hsp90b1	Endoplasmin OS=Mus musculus OX=10090 GN=Hsp90b1 PE=1 SV=2	40	35	135	33	802	92.4	4.82	383.67	78.7	108.8	102.3	102.2	108.8	104.7	97.6	98.7	98.2
Q71LX4	Tln2	Talin-2 OS=Mus musculus OX=10090 GN=Tln2 PE=1 SV=3	29	55	85	45	2375	253.5	5.8	227.78	88.7	98.7	102.4	99.6	105.6	93.4	104.7	102.5	104.5
P14733	Lmnb1	Lamin-B1 OS=Mus musculus OX=10090 GN=Lmnb1 PE=1 SV=3	59	40	141	35	588	66.7	5.16	391.98	62	95.4	104	102.7	98.3	104.6	104.2	117.5	111.2
P68368	Tuba4a	Tubulin alpha-4A chain OS=Mus musculus OX=10090 GN=Tuba4a PE=1 SV=1	56	22	260	4	448	49.9	5.06	904.91	130.9	101.5	90.8	90.6	98.1	89.2	115	90.2	93.7
Q01853	Vcp	Transitional endoplasmic reticulum ATPase OS=Mus musculus OX=10090 GN=Vcp PE=1 SV=4	53	36	86	36	806	89.3	5.26	275.4	103.5	97.2	105.2	103.8	105	94.1	98	94	99.2
Q8VDJ3	Hdlbp	Vigilin OS=Mus musculus OX=10090 GN=Hdlbp PE=1 SV=1	40	46	85	46	1268	141.7	6.87	253.88	92.9	98.8	98.5	101.1	105.6	101.9	103.4	97.4	100.4
Q6ZWR6	Syne1	Nesprin-1 OS=Mus musculus OX=10090 GN=Syne1 PE=1 SV=2	8	61	80	60	8799	1009.3	5.59	219.73	75.7	95.6	96.6	95.6	101.3	101.9	114.7	105.6	112.9
F6ZDS4	Tpr	Nucleoprotein TPR OS=Mus musculus OX=10090 GN=Tpr PE=1 SV=1	24	56	72	56	2431	273.8	5.03	200.26	85.3	100.6	98.1	108.8	102.7	104.7	89.5	103	107.3
P52480	Pkm	Pyruvate kinase PKM OS=Mus musculus OX=10090 GN=Pkm PE=1 SV=4	46	25	122	25	531	57.8	7.47	389.83	127.2	95.9	95.3	102.5	104.4	91.6	93.2	93.6	96.2
Q64511	Top2b	DNA topoisomerase 2-beta OS=Mus musculus OX=10090 GN=Top2b PE=1 SV=2	35	52	91	43	1612	181.8	8.29	216.8	111.2	100	99.2	99.8	100.4	99.8	99	93.5	97.1
Q8VEK3	Hnrnpu	Heterogeneous nuclear ribonucleoprotein U OS=Mus musculus OX=10090 GN=Hnrnpu PE=1 SV=1	49	38	141	38	800	87.9	6.24	365	93.5	100	99.1	95.9	96.3	98.5	114.4	100.8	101.5
Q05793	Hspg2	Basement membrane-specific heparan sulfate proteoglycan core protein OS=Mus musculus OX=10090 GN=Hspg2 PE=1 SV=1	17	49	111	49	3707	398	6.32	274.26	74.8	106.6	111.5	106.6	113.1	104.7	100	90.8	91.9
P56480	Atp5f1b	ATP synthase subunit beta, mitochondrial OS=Mus musculus OX=10090 GN=Atp5f1b PE=1 SV=2	58	20	131	20	529	56.3	5.34	386.45	71.6	103.4	97.8	110.4	101.8	108.7	91.2	108.5	106.6
P07901	Hsp90aa1	Heat shock protein HSP 90-alpha OS=Mus musculus OX=10090 GN=Hsp90aa1 PE=1 SV=4	52	34	129	20	733	84.7	5.01	378.8	132.4	97.1	99.1	105.7	100.2	96.9	85.6	97.5	85.5
P99024	Tubb5	Tubulin beta-5 chain OS=Mus musculus OX=10090 GN=Tubb5 PE=1 SV=1	57	20	213	4	444	49.6	4.89	560.64	131.7	99.2	93.4	92.7	97.4	96.2	104.9	89.8	94.6
Q9CU62	Smc1a	Structural maintenance of chromosomes protein 1A OS=Mus musculus OX=10090 GN=Smc1a PE=1 SV=4	47	61	95	61	1233	143.1	7.64	225.47	80.8	95.7	97.1	103.6	103	99.4	110.7	103.6	106
P26231	Ctnna1	Catenin alpha-1 OS=Mus musculus OX=10090 GN=Ctnna1 PE=1 SV=1	43	33	68	33	906	100	6.23	208.74	69.6	94.8	101.3	103.7	99.9	105.3	105.3	107	112.9
Q03265	Atp5f1a	ATP synthase subunit alpha, mitochondrial OS=Mus musculus OX=10090 GN=Atp5f1a PE=1 SV=1	54	28	184	28	553	59.7	9.19	550.45	94.3	99.1	95	98.2	100.4	105.7	96.7	108.8	101.9
Q9D0E1	Hnrnpm	Heterogeneous nuclear ribonucleoprotein M OS=Mus musculus OX=10090 GN=Hnrnpm PE=1 SV=3	51	37	130	37	729	77.6	8.63	339.95	82.8	100.3	98.4	104.4	100.4	104	110	100.5	99.4
Q60847	Col12a1	Collagen alpha-1(XII) chain OS=Mus musculus OX=10090 GN=Col12a1 PE=2 SV=3	19	50	71	50	3120	340	5.64	188.34	81.1	101	107.5	111	102.7	110.5	91.6	97.7	96.9
Q61941	Nnt	NAD(P) transhydrogenase, mitochondrial OS=Mus musculus OX=10090 GN=Nnt PE=1 SV=2	29	31	96	31	1086	113.8	7.64	292.72	83.6	104	106.9	100.4	100.6	105.6	106.4	97.9	94.6
Q9WTI7	Myo1c	Unconventional myosin-Ic OS=Mus musculus OX=10090 GN=Myo1c PE=1 SV=2	37	37	90	37	1063	121.9	9.35	285	104.6	98.3	98.4	91.3	107.9	96.3	108.8	95.5	98.9
Q61768	Kif5b	Kinesin-1 heavy chain OS=Mus musculus OX=10090 GN=Kif5b PE=1 SV=3	50	44	75	35	963	109.5	6.44	206.23	108	105.4	98.4	97	100.3	93.2	102.3	100.4	95.1
B2RQC6	Cad	CAD protein OS=Mus musculus OX=10090 GN=Cad PE=1 SV=1	23	41	69	41	2225	243.1	6.43	216.76	113.8	99.3	94.4	93.1	98.5	97.6	112.7	96.3	94.2
P19096	Fasn	Fatty acid synthase OS=Mus musculus OX=10090 GN=Fasn PE=1 SV=2	17	35	77	35	2504	272.3	6.58	221.35	111.1	98.7	90.7	100.5	102.6	98.2	108.1	94.3	95.7
P70398	Usp9x	Probable ubiquitin carboxyl-terminal hydrolase FAF-X OS=Mus musculus OX=10090 GN=Usp9x PE=1 SV=2	20	45	66	45	2559	290.5	5.87	193.22	119.4	103.2	95.3	95.4	100.4	92.8	112.1	90.3	91
P68372	Tubb4b	Tubulin beta-4B chain OS=Mus musculus OX=10090 GN=Tubb4b PE=1 SV=1	51	19	179	1	445	49.8	4.89	464.86	127.7	99.1	94.4	89	97.3	93.2	106.7	96	96.5
Q6PDQ2	Chd4	Chromodomain-helicase-DNA-binding protein 4 OS=Mus musculus OX=10090 GN=Chd4 PE=1 SV=1	28	44	81	34	1915	217.6	5.81	207.62	92.6	100.2	95.2	96.8	100.4	97.6	109.8	101.8	105.4
O08788	Dctn1	Dynactin subunit 1 OS=Mus musculus OX=10090 GN=Dctn1 PE=1 SV=3	41	40	60	40	1281	141.6	5.9	154.85	114.4	99.9	92.9	94.3	96.3	108.7	98.3	103.9	91.3
O08810	Eftud2	116 kDa U5 small nuclear ribonucleoprotein component OS=Mus musculus OX=10090 GN=Eftud2 PE=1 SV=1	46	34	61	33	971	109.3	5	173.44	100.9	99	95.2	99.7	101.8	97	107.2	98.8	100.3
Q78PY7	Snd1	Staphylococcal nuclease domain-containing protein 1 OS=Mus musculus OX=10090 GN=Snd1 PE=1 SV=1	38	32	81	32	910	102	7.43	257.06	86.3	99.6	98.9	97.5	103.5	96.6	116.5	98.1	103.1
P10126	Eef1a1	Elongation factor 1-alpha 1 OS=Mus musculus OX=10090 GN=Eef1a1 PE=1 SV=3	59	22	196	21	462	50.1	9.01	615.6	123.1	108.4	97.3	95.8	99.7	97.3	101.7	89.3	87.3
P26443	Glud1	Glutamate dehydrogenase 1, mitochondrial OS=Mus musculus OX=10090 GN=Glud1 PE=1 SV=1	45	24	83	24	558	61.3	8	269.86	89.5	95.1	94.7	96	108.9	102.2	105.1	99.8	108.7
Q9EPU0	Upf1	Regulator of nonsense transcripts 1 OS=Mus musculus OX=10090 GN=Upf1 PE=1 SV=2	38	37	63	37	1124	123.9	6.61	180.75	106.2	99.9	99.8	94.8	97	98.1	106.4	98.5	99.4
Q61554	Fbn1	Fibrillin-1 OS=Mus musculus OX=10090 GN=Fbn1 PE=1 SV=2	22	53	79	53	2873	312.1	4.92	165.48	74.2	102.7	106.6	106.3	134	100.2	100.6	80.2	95.1
Q7TMK9	Syncrip	Heterogeneous nuclear ribonucleoprotein Q OS=Mus musculus OX=10090 GN=Syncrip PE=1 SV=2	39	21	84	21	623	69.6	8.59	267.62	95.8	105.3	101.4	97.9	99.8	99	105.8	94.9	100.1
A2AN08	Ubr4	E3 ubiquitin-protein ligase UBR4 OS=Mus musculus OX=10090 GN=Ubr4 PE=1 SV=1	12	54	77	54	5180	571.9	6.06	165.81	116.4	97.6	91.5	95.2	97.5	94	114	98.6	95.2
Q6NZJ6	Eif4g1	Eukaryotic translation initiation factor 4 gamma 1 OS=Mus musculus OX=10090 GN=Eif4g1 PE=1 SV=1	25	40	78	35	1600	176	5.4	188.36	99.5	100.1	94.3	99.7	99.3	99.7	106.7	99.7	101
P14824	Anxa6	Annexin A6 OS=Mus musculus OX=10090 GN=Anxa6 PE=1 SV=3	47	33	103	31	673	75.8	5.5	262.55	101.2	111	116	105.7	86.5	112.2	78.6	86.5	102.2
O70133	Dhx9	ATP-dependent RNA helicase A OS=Mus musculus OX=10090 GN=Dhx9 PE=1 SV=2	27	34	73	34	1380	149.4	6.83	216	86.1	97.5	98.6	99.5	107.4	98.4	112.5	94.3	105.8
P26041	Msn	Moesin OS=Mus musculus OX=10090 GN=Msn PE=1 SV=3	52	38	89	28	577	67.7	6.6	228.93	107.3	108.5	115.9	107.3	107.7	92.3	82.2	92	86.7
O08553	Dpysl2	Dihydropyrimidinase-related protein 2 OS=Mus musculus OX=10090 GN=Dpysl2 PE=1 SV=2	61	23	70	18	572	62.2	6.38	214.13	108.3	97.2	103.5	101.4	104.7	95.4	90.5	97	102
Q99KI0	Aco2	Aconitate hydratase, mitochondrial OS=Mus musculus OX=10090 GN=Aco2 PE=1 SV=1	43	30	68	30	780	85.4	7.93	189.77	76.5	100.8	91.4	94.7	110.5	101.8	109.4	97.9	117.1
Q99NB9	Sf3b1	Splicing factor 3B subunit 1 OS=Mus musculus OX=10090 GN=Sf3b1 PE=1 SV=1	30	32	62	32	1304	145.7	7.09	187.27	128.1	93	94.6	97	97.8	95.7	100.6	93.9	99.3
P14211	Calr	Calreticulin OS=Mus musculus OX=10090 GN=Calr PE=1 SV=1	54	19	86	19	416	48	4.49	310.96	67.4	113	103.4	102.4	108.4	104.5	92.1	102.7	106.1
P42932	Cct8	T-complex protein 1 subunit theta OS=Mus musculus OX=10090 GN=Cct8 PE=1 SV=3	52	29	81	29	548	59.5	5.62	228.24	122.4	102.3	95.7	98.2	103.7	94.1	95.1	93.1	95.4
O88685	Psmc3	26S proteasome regulatory subunit 6A OS=Mus musculus OX=10090 GN=Psmc3 PE=1 SV=2	61	23	65	23	442	49.5	5.19	192.23	115.1	101.1	99.1	98.6	99.2	94.9	102.8	94.6	94.6
P60843	Eif4a1	Eukaryotic initiation factor 4A-I OS=Mus musculus OX=10090 GN=Eif4a1 PE=1 SV=1	53	23	95	11	406	46.1	5.48	274.75	114.5	111.1	97.3	92.3	95.1	98.1	106.1	90.5	95
O55029	Copb2	Coatomer subunit beta' OS=Mus musculus OX=10090 GN=Copb2 PE=1 SV=2	38	31	71	31	905	102.4	5.3	201.52	110.5	102.1	98	94.8	101.2	105	96.5	94	97.8
P62196	Psmc5	26S proteasome regulatory subunit 8 OS=Mus musculus OX=10090 GN=Psmc5 PE=1 SV=1	64	25	61	23	406	45.6	7.55	177.91	127.4	102	92.8	97.4	96.9	95.1	99.8	94.6	93.9
A2AGT5	Ckap5	Cytoskeleton-associated protein 5 OS=Mus musculus OX=10090 GN=Ckap5 PE=1 SV=1	19	38	61	38	2032	225.5	7.96	149.88	88.7	96.4	94.4	102.9	102.5	102.9	111.9	99	101.3
Q61543	Glg1	Golgi apparatus protein 1 OS=Mus musculus OX=10090 GN=Glg1 PE=1 SV=1	31	34	66	34	1175	133.6	6.84	193.56	87.5	101.1	111.9	102.9	102.9	104.8	95.4	94.9	98.6
P80318	Cct3	T-complex protein 1 subunit gamma OS=Mus musculus OX=10090 GN=Cct3 PE=1 SV=1	52	28	71	28	545	60.6	6.7	211.16	117.5	94.9	94.7	96.6	99.6	93.7	104.3	98.8	99.9
P97310	Mcm2	DNA replication licensing factor MCM2 OS=Mus musculus OX=10090 GN=Mcm2 PE=1 SV=3	32	24	63	24	904	102	5.72	176.43	119.7	110.4	100.8	92.4	95.5	95.8	104.3	91.6	89.6
P09411	Pgk1	Phosphoglycerate kinase 1 OS=Mus musculus OX=10090 GN=Pgk1 PE=1 SV=4	57	22	85	17	417	44.5	7.9	254.59	100.5	82.9	86.2	108.2	105.3	105.5	102.8	107.8	100.7
Q91V92	Acly	ATP-citrate synthase OS=Mus musculus OX=10090 GN=Acly PE=1 SV=1	35	33	66	33	1091	119.7	7.44	175.6	130.3	92.3	94.5	107.3	109.1	96	96.8	90.1	83.6
Q8BGQ7	Aars1	Alanine--tRNA ligase, cytoplasmic OS=Mus musculus OX=10090 GN=Aars1 PE=1 SV=1	31	25	61	25	968	106.8	5.67	172.04	117.2	98.5	89.1	97.5	107.1	95.6	103.9	93.1	98.1
Q7TMM9	Tubb2a	Tubulin beta-2A chain OS=Mus musculus OX=10090 GN=Tubb2a PE=1 SV=1	51	18	174	1	445	49.9	4.89	414.84	124.3	94.7	85.1	98	95.3	87.1	110	94.9	110.5
Q6ZQ38	Cand1	Cullin-associated NEDD8-dissociated protein 1 OS=Mus musculus OX=10090 GN=Cand1 PE=1 SV=2	30	31	58	28	1230	136.2	5.78	159.67	130.6	87.7	92.6	97	98.1	89	110.3	101.3	93.4
Q8CIE6	Copa	Coatomer subunit alpha OS=Mus musculus OX=10090 GN=Copa PE=1 SV=2	31	36	68	36	1224	138.3	7.65	166	112.7	96.9	95	90.5	102.5	99.6	108.8	92.9	101
Q8BKC5	Ipo5	Importin-5 OS=Mus musculus OX=10090 GN=Ipo5 PE=1 SV=3	32	27	57	27	1097	123.5	4.93	181.15	124.5	92.7	91.8	95	95.3	91.1	109.6	103.4	96.6
Q91ZW3	Smarca5	SWI/SNF-related matrix-associated actin-dependent regulator of chromatin subfamily A member 5 OS=Mus musculus OX=10090 GN=Smarca5 PE=1 SV=1	35	37	82	26	1051	121.6	8.15	192.58	102.4	99.2	97.3	99.4	97.7	99.6	103.8	100.5	100.1
P11103	Parp1	Poly [ADP-ribose] polymerase 1 OS=Mus musculus OX=10090 GN=Parp1 PE=1 SV=3	26	23	49	23	1013	113	8.95	144.21	98.6	100.7	94.2	94.1	101.9	93	114.1	99.2	104.2
P25206	Mcm3	DNA replication licensing factor MCM3 OS=Mus musculus OX=10090 GN=Mcm3 PE=1 SV=2	40	26	68	26	812	91.5	5.55	178.98	114	107.2	96.9	95.9	95.4	95	109.8	94.8	91
Q8R081	Hnrnpl	Heterogeneous nuclear ribonucleoprotein L OS=Mus musculus OX=10090 GN=Hnrnpl PE=1 SV=2	50	22	84	22	586	63.9	8.1	224.28	83.3	97.9	98	104	100.9	100.4	111.9	101.8	102
Q6P5E4	Uggt1	UDP-glucose:glycoprotein glucosyltransferase 1 OS=Mus musculus OX=10090 GN=Uggt1 PE=1 SV=4	29	36	61	36	1551	176.3	5.62	164.93	86.8	105	100.8	99.7	106.3	104	101	98.3	98.1
P09405	Ncl	Nucleolin OS=Mus musculus OX=10090 GN=Ncl PE=1 SV=2	37	31	97	31	707	76.7	4.75	247.44	105.8	107.6	111.7	96.9	90	97	91	99.5	100.6
Q62167	Ddx3x	ATP-dependent RNA helicase DDX3X OS=Mus musculus OX=10090 GN=Ddx3x PE=1 SV=3	47	32	101	9	662	73.1	7.18	223.67	96.4	95.8	101.2	97.7	102.7	98.5	107.3	99.8	100.6
G5E829	Atp2b1	Plasma membrane calcium-transporting ATPase 1 OS=Mus musculus OX=10090 GN=Atp2b1 PE=1 SV=1	28	30	53	20	1220	134.7	5.91	138.16	91.6	101.2	103.6	98.4	102.7	101.8	102	97.7	100.9
Q61656	Ddx5	Probable ATP-dependent RNA helicase DDX5 OS=Mus musculus OX=10090 GN=Ddx5 PE=1 SV=2	48	29	77	21	614	69.2	8.92	219.4	85.7	94.5	100.3	104	108.3	101.2	107.3	98	100.7
Q6GQT9	Nomo1	Nodal modulator 1 OS=Mus musculus OX=10090 GN=Nomo1 PE=1 SV=1	25	27	55	27	1214	133.3	6.09	137.85	88	100.1	102.6	98.4	98	99.7	108.9	102.2	102.1
Q61316	Hspa4	Heat shock 70 kDa protein 4 OS=Mus musculus OX=10090 GN=Hspa4 PE=1 SV=1	39	30	56	28	841	94.1	5.24	138.7	109.7	99.7	96.6	101.1	104.4	98.1	99	97.1	94.4
P80314	Cct2	T-complex protein 1 subunit beta OS=Mus musculus OX=10090 GN=Cct2 PE=1 SV=4	47	22	68	22	535	57.4	6.4	200.73	113.8	94.8	95.4	101.3	97.4	93.6	102.5	103.4	97.8
P27773	Pdia3	Protein disulfide-isomerase A3 OS=Mus musculus OX=10090 GN=Pdia3 PE=1 SV=2	40	22	103	22	505	56.6	6.21	267.34	77.9	109.4	103.4	105.7	115.1	102.6	97.6	91.7	96.7
Q6PIC6	Atp1a3	Sodium/potassium-transporting ATPase subunit alpha-3 OS=Mus musculus OX=10090 GN=Atp1a3 PE=1 SV=1	24	21	72	5	1013	111.6	5.41	206.92	108.3	97.4	94.1	107.1	103.9	119.9	101	99.7	68.5
Q9JIF7	Copb1	Coatomer subunit beta OS=Mus musculus OX=10090 GN=Copb1 PE=1 SV=1	30	26	61	26	953	107	6	154.21	117.8	101.1	93.2	93.6	96.7	95.5	108.8	94.9	98.4
B2RXS4	Plxnb2	Plexin-B2 OS=Mus musculus OX=10090 GN=Plxnb2 PE=1 SV=1	20	31	53	31	1842	206.1	5.87	143	75.8	101.1	103.3	99.1	102.8	101.2	104.8	102.9	108.9
Q9QXZ0	Macf1	Microtubule-actin cross-linking factor 1 OS=Mus musculus OX=10090 GN=Macf1 PE=1 SV=2	8	52	60	47	7354	831.4	5.43	128.34	88.3	96.4	98.5	104	102.4	105.4	101.9	100.3	102.8
P42227	Stat3	Signal transducer and activator of transcription 3 OS=Mus musculus OX=10090 GN=Stat3 PE=1 SV=2	38	22	49	22	770	88	6.3	135.02	115.1	105.4	92.9	90.1	91.8	93.1	116.4	101.1	94
Q922F4	Tubb6	Tubulin beta-6 chain OS=Mus musculus OX=10090 GN=Tubb6 PE=1 SV=1	42	16	119	6	447	50.1	4.89	283.31	119.7	99.9	96.1	91.4	95.7	91	106.9	101.2	98.1
Q8VIJ6	Sfpq	Splicing factor, proline- and glutamine-rich OS=Mus musculus OX=10090 GN=Sfpq PE=1 SV=1	35	23	71	22	699	75.4	9.44	185.82	63.8	97.5	94.7	111.1	105.8	99.9	110.4	110.3	106.5
P23116	Eif3a	Eukaryotic translation initiation factor 3 subunit A OS=Mus musculus OX=10090 GN=Eif3a PE=1 SV=5	31	43	69	43	1344	161.8	6.77	174.54	119.8	95	100.8	101.6	99.6	96.3	93.1	101	92.8
Q920B9	Supt16h	FACT complex subunit SPT16 OS=Mus musculus OX=10090 GN=Supt16h PE=1 SV=2	28	28	61	28	1047	119.7	5.66	162.43	108.7	99	101.5	98.7	96.8	101.7	98.6	97	98
Q9DBG3	Ap2b1	AP-2 complex subunit beta OS=Mus musculus OX=10090 GN=Ap2b1 PE=1 SV=1	33	27	52	16	937	104.5	5.38	150.15	93.2	95	98.8	97.3	107.5	98.9	105.6	103.2	100.6
Q60715	P4ha1	Prolyl 4-hydroxylase subunit alpha-1 OS=Mus musculus OX=10090 GN=P4ha1 PE=1 SV=2	49	22	66	22	534	60.9	5.9	192.49	94.8	107.1	100.4	98.1	99.6	105.5	99.6	96.4	98.6
Q8BMK4	Ckap4	Cytoskeleton-associated protein 4 OS=Mus musculus OX=10090 GN=Ckap4 PE=1 SV=2	39	26	94	26	575	63.7	5.64	255.81	86	106.5	108.2	98.7	91.5	106.8	93.8	108.3	100.2
Q8BMJ2	Lars1	Leucine--tRNA ligase, cytoplasmic OS=Mus musculus OX=10090 GN=Lars1 PE=1 SV=2	22	24	51	24	1178	134.1	7.05	151.34	112.9	97.1	92	95.8	100.8	98.4	112.7	100.2	90.1
Q6PIE5	Atp1a2	Sodium/potassium-transporting ATPase subunit alpha-2 OS=Mus musculus OX=10090 GN=Atp1a2 PE=1 SV=1	22	19	65	3	1020	112.1	5.55	191.59	105.4	84.1	130.8	111.6	78.2	90.6	113.7	92.4	93.3
Q9JKR6	Hyou1	Hypoxia up-regulated protein 1 OS=Mus musculus OX=10090 GN=Hyou1 PE=1 SV=1	32	26	55	26	999	111.1	5.19	154.55	95.2	105.8	101.1	102.2	97.2	104.8	91.8	102.4	99.5
P17426	Ap2a1	AP-2 complex subunit alpha-1 OS=Mus musculus OX=10090 GN=Ap2a1 PE=1 SV=1	33	30	56	19	977	107.6	7.03	153.79	116.9	92.6	96	98.4	103.6	94.6	104.9	96.4	96.6
P29341	Pabpc1	Polyadenylate-binding protein 1 OS=Mus musculus OX=10090 GN=Pabpc1 PE=1 SV=2	42	23	86	23	636	70.6	9.5	224.69	98.9	100.7	105.2	102.5	100.5	101.4	96.1	94.9	99.8
P80313	Cct7	T-complex protein 1 subunit eta OS=Mus musculus OX=10090 GN=Cct7 PE=1 SV=1	48	24	55	24	544	59.6	7.84	149.89	115	93.2	92.6	98.6	99.3	95.3	103.1	101.7	101.3
Q7TMY8	Huwe1	E3 ubiquitin-protein ligase HUWE1 OS=Mus musculus OX=10090 GN=Huwe1 PE=1 SV=5	10	35	51	35	4377	482.3	5.22	124.72	108.3	100.7	95.8	96.4	99.4	95.5	106.3	99.5	98.1
Q8CI94	Pygb	Glycogen phosphorylase, brain form OS=Mus musculus OX=10090 GN=Pygb PE=1 SV=3	34	27	55	23	843	96.7	6.73	166.06	124.3	92.5	97.9	100.6	103.6	96.6	93.3	95.6	95.6
Q9Z1Q9	Vars1	Valine--tRNA ligase OS=Mus musculus OX=10090 GN=Vars1 PE=1 SV=1	20	21	53	21	1263	140.1	7.77	165.61	99.6	95	93.2	100.3	106.3	98.6	108.7	98.9	99.5
P62737	Acta2	Actin, aortic smooth muscle OS=Mus musculus OX=10090 GN=Acta2 PE=1 SV=1	40	16	352	3	377	42	5.39	933.14	126.2	91.9	85.5	106.6	100.1	87.9	106.1	98.4	97.2
Q6ZQ08	Cnot1	CCR4-NOT transcription complex subunit 1 OS=Mus musculus OX=10090 GN=Cnot1 PE=1 SV=2	15	35	48	35	2375	266.6	7.11	120.92	104.1	96.3	94	95.1	99.2	97	112.3	102	100
O08528	Hk2	Hexokinase-2 OS=Mus musculus OX=10090 GN=Hk2 PE=1 SV=1	32	26	49	23	917	102.5	6.11	132.59	94	100.1	93.5	97.6	98.4	100.5	108.3	100.5	107
P02469	Lamb1	Laminin subunit beta-1 OS=Mus musculus OX=10090 GN=Lamb1 PE=1 SV=3	22	35	56	34	1786	197	4.94	148.51	64.5	103.5	102.6	103.1	105.9	105.5	108.3	97.6	109
Q8BL66	Eea1	Early endosome antigen 1 OS=Mus musculus OX=10090 GN=Eea1 PE=1 SV=2	24	31	47	30	1411	160.8	5.77	144.86	76.1	95.9	97.4	100.2	105.1	108.8	98	101	117.6
Q99LF4	Rtcb	RNA-splicing ligase RtcB homolog OS=Mus musculus OX=10090 GN=Rtcb PE=1 SV=1	54	21	50	21	505	55.2	7.23	145	110.5	96.3	93.5	97.5	104.3	94	112	97.1	94.8
Q60932	Vdac1	Voltage-dependent anion-selective channel protein 1 OS=Mus musculus OX=10090 GN=Vdac1 PE=1 SV=3	78	18	126	17	296	32.3	8.43	408.13	92	97.8	108.1	100.6	98.4	106.6	99.1	106.3	91
P49718	Mcm5	DNA replication licensing factor MCM5 OS=Mus musculus OX=10090 GN=Mcm5 PE=1 SV=2	38	26	59	26	734	82.4	8.29	184.15	135.7	102.6	95.2	90.7	92.5	91.9	107.9	93.2	90.2
P14873	Map1b	Microtubule-associated protein 1B OS=Mus musculus OX=10090 GN=Map1b PE=1 SV=2	17	35	58	35	2464	270.1	4.83	168.99	81.3	106.8	98.7	106.5	105.1	106.2	97.1	101.8	96.5
Q61699	Hsph1	Heat shock protein 105 kDa OS=Mus musculus OX=10090 GN=Hsph1 PE=1 SV=2	31	23	48	21	858	96.3	5.53	134.2	106.5	107.8	98.7	96.7	100.3	99.1	107.6	88.7	94.6
P46471	Psmc2	26S proteasome regulatory subunit 7 OS=Mus musculus OX=10090 GN=Psmc2 PE=1 SV=5	67	26	59	26	433	48.6	5.95	166.92	116.1	101.9	96.7	100.9	97.3	97	105.3	95.7	89.1
P51150	Rab7a	Ras-related protein Rab-7a OS=Mus musculus OX=10090 GN=Rab7a PE=1 SV=2	75	15	61	15	207	23.5	6.7	195.89	81.9	99.4	106.8	100.1	102.7	101.7	100	102.1	105.2
P09103	P4hb	Protein disulfide-isomerase OS=Mus musculus OX=10090 GN=P4hb PE=1 SV=2	51	23	83	23	509	57	4.88	238.06	70.8	103.8	103.3	105.1	111	105.5	97.4	98.8	104.3
Q8CAQ8	Immt	MICOS complex subunit Mic60 OS=Mus musculus OX=10090 GN=Immt PE=1 SV=1	26	22	68	22	757	83.8	6.61	192.23	80.1	101.9	105.8	97.6	95.8	103.3	105.5	103.6	106.4
Q61595	Ktn1	Kinectin OS=Mus musculus OX=10090 GN=Ktn1 PE=1 SV=1	21	30	56	30	1327	152.5	5.86	149.82	66.8	99.1	98.9	98.6	101.4	101.1	114.4	107.7	112
Q05920	Pc	Pyruvate carboxylase, mitochondrial OS=Mus musculus OX=10090 GN=Pc PE=1 SV=1	28	29	48	29	1178	129.6	6.71	135.36	77	92.2	85.3	89.4	103.8	101	118.2	110.5	122.6
P35564	Canx	Calnexin OS=Mus musculus OX=10090 GN=Canx PE=1 SV=1	34	31	94	31	591	67.2	4.64	190.17	77.2	105.5	111.9	99	100	105.4	91.8	109.2	100
P17182	Eno1	Alpha-enolase OS=Mus musculus OX=10090 GN=Eno1 PE=1 SV=3	47	15	54	11	434	47.1	6.8	163.83	141.3	100.9	99.9	109.4	114.7	94.7	82.9	79.1	77.2
Q9Z1G4	Atp6v0a1	V-type proton ATPase 116 kDa subunit a1 OS=Mus musculus OX=10090 GN=Atp6v0a1 PE=1 SV=3	23	19	51	18	839	96.4	6.76	158.58	83.6	100	104.1	98.8	102.6	100.3	105.9	103.9	100.7
P63101	Ywhaz	14-3-3 protein zeta/delta OS=Mus musculus OX=10090 GN=Ywhaz PE=1 SV=1	63	15	52	12	245	27.8	4.79	154.33	107.3	104.4	100.8	103.7	103.5	99	86.9	93.7	100.8
P11087	Col1a1	Collagen alpha-1(I) chain OS=Mus musculus OX=10090 GN=Col1a1 PE=1 SV=4	31	32	53	31	1453	137.9	5.85	115.7	76.8	106.3	112.8	102.6	104.9	106.4	92.7	94.6	102.8
Q62318	Trim28	Transcription intermediary factor 1-beta OS=Mus musculus OX=10090 GN=Trim28 PE=1 SV=3	38	22	49	22	834	88.8	5.77	136.19	96.6	100.4	92.9	100.1	97.9	99.7	107.5	96.2	108.8
Q5SWU9	Acaca	Acetyl-CoA carboxylase 1 OS=Mus musculus OX=10090 GN=Acaca PE=1 SV=1	18	40	51	40	2345	265.1	6.39	136.51	112.2	98	94.9	100.2	97.8	95.7	107.1	98.2	95.9
Q6A0A9	FAM120A	Constitutive coactivator of PPAR-gamma-like protein 1 OS=Mus musculus OX=10090 GN=FAM120A PE=1 SV=2	26	25	48	23	1112	121.6	8.92	133.99	104.3	103	99.2	97.1	100.2	96.8	103.2	94	102.3
Q99K51	Pls3	Plastin-3 OS=Mus musculus OX=10090 GN=Pls3 PE=1 SV=3	39	22	60	20	630	70.7	5.62	167.31	115.3	99.7	95.1	99.5	106.9	98.8	100	91.2	93.5
P16858	Gapdh	Glyceraldehyde-3-phosphate dehydrogenase OS=Mus musculus OX=10090 GN=Gapdh PE=1 SV=2	45	13	104	13	333	35.8	8.25	313.92	125.8	97.5	95.4	100.5	100.7	103.1	102.2	95.6	79.1
Q9QXX4	Slc25a13	Calcium-binding mitochondrial carrier protein Aralar2 OS=Mus musculus OX=10090 GN=Slc25a13 PE=1 SV=1	34	19	43	14	676	74.4	8.6	141.39	87.1	98.7	102.3	96	101.6	101	108.5	102.2	102.7
P07356	Anxa2	Annexin A2 OS=Mus musculus OX=10090 GN=Anxa2 PE=1 SV=2	58	21	144	21	339	38.7	7.69	439.91	83	97.4	107.3	101.3	94.2	103.3	102	105	106.4
P26043	Rdx	Radixin OS=Mus musculus OX=10090 GN=Rdx PE=1 SV=3	46	27	46	16	583	68.5	6.2	128.95	92.5	103.8	107.7	104.5	106.6	92.9	92.7	100.8	98.4
Q9D6F9	Tubb4a	Tubulin beta-4A chain OS=Mus musculus OX=10090 GN=Tubb4a PE=1 SV=3	42	15	128	2	444	49.6	4.88	315.95	103.8	72.8	108.4	113.4	97.9	101.1	101.4	71.4	129.8
Q00PI9	Hnrnpul2	Heterogeneous nuclear ribonucleoprotein U-like protein 2 OS=Mus musculus OX=10090 GN=Hnrnpul2 PE=1 SV=2	38	25	57	25	745	84.9	4.89	143.05	95.6	97.9	101	102.7	99.3	97.8	103.8	100.7	101.2
Q8BFR5	Tufm	Elongation factor Tu, mitochondrial OS=Mus musculus OX=10090 GN=Tufm PE=1 SV=1	53	22	54	22	452	49.5	7.56	153.41	86.8	101.3	88.4	89.7	107.7	99.9	114.1	98.9	113.1
P08003	Pdia4	Protein disulfide-isomerase A4 OS=Mus musculus OX=10090 GN=Pdia4 PE=1 SV=3	34	23	62	23	638	71.9	5.31	171.04	84.6	109.9	105.4	104.3	113.2	105	89.9	94.1	93.6
P49717	Mcm4	DNA replication licensing factor MCM4 OS=Mus musculus OX=10090 GN=Mcm4 PE=1 SV=1	32	27	54	26	862	96.7	7.2	157.37	117.7	109.6	94.3	101.4	94.4	92.8	104.4	94.1	91.3
P62192	Psmc1	26S proteasome regulatory subunit 4 OS=Mus musculus OX=10090 GN=Psmc1 PE=1 SV=1	61	25	53	23	440	49.2	6.21	128.99	122.8	96.5	97.5	100.8	96.4	96	99.6	101.9	88.5
P80315	Cct4	T-complex protein 1 subunit delta OS=Mus musculus OX=10090 GN=Cct4 PE=1 SV=3	47	22	57	21	539	58	8.02	150.96	124.9	96.7	95.5	98.3	98.3	95.2	98.7	96.8	95.7
P17710	Hk1	Hexokinase-1 OS=Mus musculus OX=10090 GN=Hk1 PE=1 SV=3	31	26	46	23	974	108.2	6.8	134.44	85.4	98.4	97	105	105.6	100.2	104	102.1	102.4
Q3TXS7	Psmd1	26S proteasome non-ATPase regulatory subunit 1 OS=Mus musculus OX=10090 GN=Psmd1 PE=1 SV=1	33	26	50	26	953	105.7	5.39	132.21	122.2	96.1	89.3	98.8	97.3	94.8	105.2	98	98.2
Q60597	Ogdh	2-oxoglutarate dehydrogenase, mitochondrial OS=Mus musculus OX=10090 GN=Ogdh PE=1 SV=3	29	27	47	27	1023	116.4	6.83	109.33	74.4	97.7	94.3	95.2	115.2	106.8	109.1	99.1	108.3
Q9ERU9	Ranbp2	E3 SUMO-protein ligase RanBP2 OS=Mus musculus OX=10090 GN=Ranbp2 PE=1 SV=2	12	34	53	33	3053	340.9	6.18	134.79	93.8	96.4	95.4	98.1	102.7	99.6	109.6	99.7	104.6
E9Q7G0	Numa1	Nuclear mitotic apparatus protein 1 OS=Mus musculus OX=10090 GN=Numa1 PE=1 SV=1	17	33	49	33	2094	235.5	5.87	119.87	99.3	94.7	89.7	106.6	95.4	101.8	97.2	102	113.3
P62908	Rps3	40S ribosomal protein S3 OS=Mus musculus OX=10090 GN=Rps3 PE=1 SV=1	77	17	97	17	243	26.7	9.66	279.11	113.5	105.7	101.6	95.8	98.6	101.1	97.4	91.8	94.6
Q501J6	Ddx17	Probable ATP-dependent RNA helicase DDX17 OS=Mus musculus OX=10090 GN=Ddx17 PE=1 SV=1	42	28	62	20	650	72.4	8.59	163.41	79.3	97.6	97.2	103	104.5	95.7	115.3	103.7	103.7
Q9WTM5	Ruvbl2	RuvB-like 2 OS=Mus musculus OX=10090 GN=Ruvbl2 PE=1 SV=3	49	24	46	24	463	51.1	5.64	129.81	109.8	104.5	94.5	103.8	102.6	97.5	93.3	97.9	96
O88569	Hnrnpa2b1	Heterogeneous nuclear ribonucleoproteins A2/B1 OS=Mus musculus OX=10090 GN=Hnrnpa2b1 PE=1 SV=2	56	20	99	18	353	37.4	8.95	286.83	57.4	94.1	101.8	110.6	105.4	104.5	105	111.5	109.7
P70168	Kpnb1	Importin subunit beta-1 OS=Mus musculus OX=10090 GN=Kpnb1 PE=1 SV=2	35	26	60	26	876	97.1	4.78	152.85	118.5	95.8	95	98.2	97.7	95.8	104.6	99.8	94.6
Q8VDM4	Psmd2	26S proteasome non-ATPase regulatory subunit 2 OS=Mus musculus OX=10090 GN=Psmd2 PE=1 SV=1	28	24	48	24	908	100.1	5.17	119.45	118.1	103.5	95.7	97.9	99.2	93.7	103.9	93.6	94.4
Q9JIK5	Ddx21	Nucleolar RNA helicase 2 OS=Mus musculus OX=10090 GN=Ddx21 PE=1 SV=3	27	23	46	23	851	93.5	9.11	148.82	116.1	103.7	97.3	91.4	91.8	96.5	107.4	94.8	101.1
P19324	Serpinh1	Serpin H1 OS=Mus musculus OX=10090 GN=Serpinh1 PE=1 SV=3	38	16	55	16	417	46.5	8.82	189.13	94.6	111.1	106.3	103.7	105.6	103.9	89.2	94.5	91.2
P43277	H1-3	Histone H1.3 OS=Mus musculus OX=10090 GN=H1-3 PE=1 SV=2	48	15	157	1	221	22.1	11.03	405.37	170.8	99.3	100.1	93.1	88.1	93.9	75.9	94.1	84.7
P30999	Ctnnd1	Catenin delta-1 OS=Mus musculus OX=10090 GN=Ctnnd1 PE=1 SV=2	32	27	53	27	938	104.9	6.87	150.05	73.2	92.6	101.4	99.4	108.1	100	106.7	106.7	111.9
Q91VR5	Ddx1	ATP-dependent RNA helicase DDX1 OS=Mus musculus OX=10090 GN=Ddx1 PE=1 SV=1	39	25	48	25	740	82.4	7.21	140.49	89.9	92.2	94.1	102.7	104.2	96.5	112.1	103.3	104.8
Q8CGK3	Lonp1	Lon protease homolog, mitochondrial OS=Mus musculus OX=10090 GN=Lonp1 PE=1 SV=2	24	22	50	22	949	105.8	6.57	129.25	81	102.4	92.6	95.7	104.6	103.7	112.5	98.9	108.5
P54071	Idh2	Isocitrate dehydrogenase [NADP], mitochondrial OS=Mus musculus OX=10090 GN=Idh2 PE=1 SV=3	45	20	64	19	452	50.9	8.69	202.16	93.6	98.2	90.9	94.9	109.1	104.7	103.3	95.1	110
P09055	Itgb1	Integrin beta-1 OS=Mus musculus OX=10090 GN=Itgb1 PE=1 SV=1	29	22	56	22	798	88.2	5.94	169.69	85.6	100.7	109.9	98.9	97.6	107.4	88.4	109.1	102.5
P37040	Por	NADPH--cytochrome P450 reductase OS=Mus musculus OX=10090 GN=Por PE=1 SV=2	36	21	57	21	678	77	5.53	149.72	86.9	97.8	103.6	98.4	100.2	101.1	108.7	98.9	104.4
Q91ZU6	Dst	Dystonin OS=Mus musculus OX=10090 GN=Dst PE=1 SV=2	5	39	45	35	7393	833.7	5.31	113.54	83.6	97	99.5	98.1	103.2	99	106.4	104.3	108.9
Q61937	Npm1	Nucleophosmin OS=Mus musculus OX=10090 GN=Npm1 PE=1 SV=1	53	13	83	13	292	32.5	4.77	253.29	95.8	111.5	105.5	102.9	100.6	97.9	95.2	94.7	95.9
Q9ERD7	Tubb3	Tubulin beta-3 chain OS=Mus musculus OX=10090 GN=Tubb3 PE=1 SV=1	38	14	134	2	450	50.4	4.93	347.74	116.9	107.5	103.1	89.3	101	97.6	108.9	98.4	77.3
P47856	Gfpt1	Glutamine--fructose-6-phosphate aminotransferase [isomerizing] 1 OS=Mus musculus OX=10090 GN=Gfpt1 PE=1 SV=3	47	24	37	24	697	78.5	6.84	105.87	126.6	99.8	86.7	89.6	92.3	91.4	111.8	100.8	100.9
P97311	Mcm6	DNA replication licensing factor MCM6 OS=Mus musculus OX=10090 GN=Mcm6 PE=1 SV=1	33	28	47	28	821	92.8	5.45	127.05	116.8	109.5	96.9	95.8	95.4	96.2	104.8	91	93.6
Q6P5F9	Xpo1	Exportin-1 OS=Mus musculus OX=10090 GN=Xpo1 PE=1 SV=1	23	20	44	20	1071	123	6.07	133.64	136.1	96.9	96.4	95.9	98.4	84.7	103.8	95.5	92.2
P62259	Ywhae	14-3-3 protein epsilon OS=Mus musculus OX=10090 GN=Ywhae PE=1 SV=1	67	17	64	16	255	29.2	4.74	164.6	102.2	104.8	103.1	105.5	103.7	99.9	86.2	95.2	99.5
P02468	Lamc1	Laminin subunit gamma-1 OS=Mus musculus OX=10090 GN=Lamc1 PE=1 SV=2	19	27	46	27	1607	177.2	5.21	128.58	67.2	104.8	101.2	99.1	101.8	101.3	112.9	100.8	110.9
Q8CIB5	Fermt2	Fermitin family homolog 2 OS=Mus musculus OX=10090 GN=Fermt2 PE=1 SV=1	37	22	44	22	680	77.8	6.7	124.42	107	101.7	98.5	93.6	99.1	91.9	108.2	97.3	102.7
Q01320	Top2a	DNA topoisomerase 2-alpha OS=Mus musculus OX=10090 GN=Top2a PE=1 SV=2	20	30	51	21	1528	172.7	8.6	128.21	119.9	106.2	103.5	99.7	107	99.3	91.3	86	87.2
Q04750	Top1	DNA topoisomerase 1 OS=Mus musculus OX=10090 GN=Top1 PE=1 SV=2	35	31	51	28	767	90.8	9.33	136.21	114.7	104.3	105.3	98.5	96.9	94.4	97.5	96.6	91.7
O35887	Calu	Calumenin OS=Mus musculus OX=10090 GN=Calu PE=1 SV=1	52	14	56	14	315	37	4.67	161.34	87.9	104.6	100	109.7	107.5	101.2	87.4	95.4	106.4
Q922D8	Mthfd1	C-1-tetrahydrofolate synthase, cytoplasmic OS=Mus musculus OX=10090 GN=Mthfd1 PE=1 SV=4	28	26	47	25	935	101.1	7.14	133.64	134	104	96.4	97.8	98.9	93.7	98.8	87.7	88.8
P11983	Tcp1	T-complex protein 1 subunit alpha OS=Mus musculus OX=10090 GN=Tcp1 PE=1 SV=3	47	21	47	21	556	60.4	6.16	141.51	116.4	97.2	94.5	95.6	97.9	94.8	113.8	96.3	93.5
Q99JB2	Stoml2	Stomatin-like protein 2, mitochondrial OS=Mus musculus OX=10090 GN=Stoml2 PE=1 SV=1	51	14	39	14	353	38.4	8.87	131.01	75.1	105.4	105.3	102.6	99.2	106.7	98	104.6	103
Q61553	Fscn1	Fascin OS=Mus musculus OX=10090 GN=Fscn1 PE=1 SV=4	49	21	41	21	493	54.5	6.89	127.8	125.5	104.9	100.7	105.8	104.9	95.4	92.4	85.9	84.5
P47738	Aldh2	Aldehyde dehydrogenase, mitochondrial OS=Mus musculus OX=10090 GN=Aldh2 PE=1 SV=1	36	18	68	17	519	56.5	7.62	182.7	74.1	99	91.5	92.2	113	106.7	110.1	98	115.5
Q9EQP2	Ehd4	EH domain-containing protein 4 OS=Mus musculus OX=10090 GN=Ehd4 PE=1 SV=1	43	19	45	17	541	61.4	6.76	127.01	109.9	101.6	98.6	100	97.2	94.2	98.9	101.8	97.7
P17427	Ap2a2	AP-2 complex subunit alpha-2 OS=Mus musculus OX=10090 GN=Ap2a2 PE=1 SV=2	30	29	49	18	938	104	6.93	125.52	112.1	92.6	98.8	94.3	105.5	97.8	103.8	98	97.2
Q9Z204	Hnrnpc	Heterogeneous nuclear ribonucleoproteins C1/C2 OS=Mus musculus OX=10090 GN=Hnrnpc PE=1 SV=1	39	18	64	18	313	34.4	5.05	180.25	90.6	100	102.6	104	95.7	105.4	97.4	104.5	99.8
Q3U7R1	Esyt1	Extended synaptotagmin-1 OS=Mus musculus OX=10090 GN=Esyt1 PE=1 SV=2	25	25	52	25	1092	121.5	5.95	147.35	79.6	100	105.5	98.5	100.7	104.2	102.1	104.4	104.9
P39054	Dnm2	Dynamin-2 OS=Mus musculus OX=10090 GN=Dnm2 PE=1 SV=2	32	26	48	17	870	98.1	7.43	130.95	113.1	98.4	96	100.9	93.4	95.4	105.8	102.5	94.4
Q62095	Ddx3y	ATP-dependent RNA helicase DDX3Y OS=Mus musculus OX=10090 GN=Ddx3y PE=1 SV=2	35	24	87	1	658	73.4	7.53	189.76	95.1	105.9	101.4	86.8	102.3	102.8	111.6	96.8	97.5
Q91YQ5	Rpn1	Dolichyl-diphosphooligosaccharide--protein glycosyltransferase subunit 1 OS=Mus musculus OX=10090 GN=Rpn1 PE=1 SV=1	40	24	74	24	608	68.5	6.46	218.61	91.9	103.4	105.5	96.8	98.6	105.5	102.2	100.5	95.6
Q8BWT1	Acaa2	3-ketoacyl-CoA thiolase, mitochondrial OS=Mus musculus OX=10090 GN=Acaa2 PE=1 SV=3	50	13	35	13	397	41.8	8.09	106.28	108.7	93.3	88.3	86	97.8	96.3	114.8	101	113.9
Q91W50	Csde1	Cold shock domain-containing protein E1 OS=Mus musculus OX=10090 GN=Csde1 PE=1 SV=1	37	30	44	30	798	88.7	6.37	112.69	101.2	101.5	99.1	93.9	102.2	101.7	109.3	93.3	98
Q921M3	Sf3b3	Splicing factor 3B subunit 3 OS=Mus musculus OX=10090 GN=Sf3b3 PE=1 SV=1	24	25	52	25	1217	135.5	5.26	126.11	86.7	100.9	99.4	101.6	107.4	101.9	102.9	96.2	102.9
P14576	Srp54	Signal recognition particle 54 kDa protein OS=Mus musculus OX=10090 GN=Srp54 PE=1 SV=2	45	20	43	20	504	55.7	8.75	121.84	95.9	98.7	98.8	98.5	106	100.3	101.9	102.8	97.1
Q9Z2X1	Hnrnpf	Heterogeneous nuclear ribonucleoprotein F OS=Mus musculus OX=10090 GN=Hnrnpf PE=1 SV=3	45	12	57	10	415	45.7	5.49	212.27	89.1	99.3	108.4	101.3	106	100.5	109.5	92.3	93.6
Q02053	Uba1	Ubiquitin-like modifier-activating enzyme 1 OS=Mus musculus OX=10090 GN=Uba1 PE=1 SV=1	29	25	41	19	1058	117.7	5.66	119.73	120	104	95.9	96.8	100.1	91	104.3	93.4	94.4
Q58A65	Spag9	C-Jun-amino-terminal kinase-interacting protein 4 OS=Mus musculus OX=10090 GN=Spag9 PE=1 SV=2	23	28	41	28	1321	146.1	5.15	100.07	105.2	103.8	101.7	104.2	96.9	99	93.6	99.2	96.4
Q9Z2I0	Letm1	Mitochondrial proton/calcium exchanger protein OS=Mus musculus OX=10090 GN=Letm1 PE=1 SV=1	31	19	47	19	738	82.9	6.52	145.77	83.9	95.9	100.8	97.9	96.3	104.1	106.4	103.7	110.9
P46735	Myo1b	Unconventional myosin-Ib OS=Mus musculus OX=10090 GN=Myo1b PE=1 SV=3	23	26	47	26	1107	128.5	9.26	133.51	109.3	97.1	96.1	94.8	103.8	92.5	108.3	98.2	99.9
Q3V3R1	Mthfd1l	Monofunctional C1-tetrahydrofolate synthase, mitochondrial OS=Mus musculus OX=10090 GN=Mthfd1l PE=1 SV=2	23	17	40	16	977	105.7	7.02	120.38	88.9	100.8	90.4	89.5	103	100.1	123.2	90.4	113.7
P46460	Nsf	Vesicle-fusing ATPase OS=Mus musculus OX=10090 GN=Nsf PE=1 SV=2	33	24	51	23	744	82.6	6.95	154.29	101	99.3	91.9	100.7	103.3	100.9	102	100.3	100.7
Q8VHE0	Sec63	Translocation protein SEC63 homolog OS=Mus musculus OX=10090 GN=Sec63 PE=1 SV=4	29	20	39	20	760	87.8	5.38	121.15	92.8	100	102.4	97.1	102.1	102.9	103.3	96	103.4
Q6P542	Abcf1	ATP-binding cassette sub-family F member 1 OS=Mus musculus OX=10090 GN=Abcf1 PE=1 SV=1	29	21	48	21	837	94.9	6.51	111.65	97.9	99.4	97.2	101.5	98.5	94	107.2	102.7	101.5
P80316	Cct5	T-complex protein 1 subunit epsilon OS=Mus musculus OX=10090 GN=Cct5 PE=1 SV=1	44	21	39	20	541	59.6	6.02	130.4	115.6	94.6	94.2	96.4	102.2	99	99.8	96.1	102.1
P14685	Psmd3	26S proteasome non-ATPase regulatory subunit 3 OS=Mus musculus OX=10090 GN=Psmd3 PE=1 SV=3	53	27	59	27	530	60.7	8.44	170.84	126.5	107.3	99.3	99.4	91.8	99.8	90.4	97.1	88.4
Q7TMB8	Cyfip1	Cytoplasmic FMR1-interacting protein 1 OS=Mus musculus OX=10090 GN=Cyfip1 PE=1 SV=1	23	27	44	14	1253	145.1	6.9	120.23	114.1	94.2	97.6	95.4	101	92.7	109	99.9	96.1
Q76MZ3	Ppp2r1a	Serine/threonine-protein phosphatase 2A 65 kDa regulatory subunit A alpha isoform OS=Mus musculus OX=10090 GN=Ppp2r1a PE=1 SV=3	44	23	58	16	589	65.3	5.11	136.54	115	94.1	93	100.4	101.3	97.7	101.9	98.8	97.8
P35278	Rab5c	Ras-related protein Rab-5C OS=Mus musculus OX=10090 GN=Rab5c PE=1 SV=2	72	10	62	7	216	23.4	8.41	189.49	82.3	103.4	109.3	101.6	99.9	106.1	89.2	110.1	98.1
P97434	Mprip	Myosin phosphatase Rho-interacting protein OS=Mus musculus OX=10090 GN=Mprip PE=1 SV=2	27	25	34	25	1024	116.3	6.21	98.9	82.6	88.7	88.4	106.2	103.8	100.5	109.7	109.5	110.6
Q99JY0	Hadhb	Trifunctional enzyme subunit beta, mitochondrial OS=Mus musculus OX=10090 GN=Hadhb PE=1 SV=1	31	12	38	11	475	51.4	9.38	123.72	92.8	97	96.7	94.6	100.4	102.2	102.6	106.6	107
P68254	Ywhaq	14-3-3 protein theta OS=Mus musculus OX=10090 GN=Ywhaq PE=1 SV=1	61	15	45	10	245	27.8	4.78	133.02	115.7	101.4	95.5	104.1	103.6	99.4	94.3	89.4	96.6
Q9Z0X1	Aifm1	Apoptosis-inducing factor 1, mitochondrial OS=Mus musculus OX=10090 GN=Aifm1 PE=1 SV=1	29	17	42	17	612	66.7	9.17	122.28	70.7	94.7	106	103.2	99.9	102.1	102.3	110.9	110.1
P61979	Hnrnpk	Heterogeneous nuclear ribonucleoprotein K OS=Mus musculus OX=10090 GN=Hnrnpk PE=1 SV=1	44	19	85	19	463	50.9	5.54	232.04	85.6	95.2	100	106.8	101	99.4	102.6	103.3	106
Q05186	Rcn1	Reticulocalbin-1 OS=Mus musculus OX=10090 GN=Rcn1 PE=1 SV=1	56	16	40	16	325	38.1	4.84	124.13	85.1	116.2	106.3	105.3	109.3	107.9	85.5	90.5	93.9
Q8BP47	NARS1	Asparagine--tRNA ligase, cytoplasmic OS=Mus musculus OX=10090 GN=NARS1 PE=1 SV=2	33	18	39	17	559	64.2	5.86	114.69	114.3	111.8	98.1	89.8	99.8	90.6	105.1	90.2	100.3
Q11011	Npepps	Puromycin-sensitive aminopeptidase OS=Mus musculus OX=10090 GN=Npepps PE=1 SV=2	31	25	40	25	920	103.3	5.9	118.89	125.4	88.9	92.9	102.6	104	97	98.6	96.9	93.7
Q61881	Mcm7	DNA replication licensing factor MCM7 OS=Mus musculus OX=10090 GN=Mcm7 PE=1 SV=1	42	23	49	23	719	81.2	6.37	144.6	113.1	106	95.2	94	98	92.8	110.8	96.6	93.4
Q8BG05	Hnrnpa3	Heterogeneous nuclear ribonucleoprotein A3 OS=Mus musculus OX=10090 GN=Hnrnpa3 PE=1 SV=1	37	17	73	15	379	39.6	9.01	211.54	54	93.1	101	108.3	105.7	102.4	107.8	110.9	116.7
P25976	Ubtf	Nucleolar transcription factor 1 OS=Mus musculus OX=10090 GN=Ubtf PE=1 SV=1	33	28	47	28	765	89.5	5.76	124.59	105.1	101.5	91.8	94.7	95.2	97.7	103.1	107.1	103.8
P08249	Mdh2	Malate dehydrogenase, mitochondrial OS=Mus musculus OX=10090 GN=Mdh2 PE=1 SV=3	51	14	61	14	338	35.6	8.68	188.87	78.5	101.4	94.9	100.7	117.7	108.2	90.4	96.1	112.1
P08752	Gnai2	Guanine nucleotide-binding protein G(i) subunit alpha-2 OS=Mus musculus OX=10090 GN=Gnai2 PE=1 SV=5	47	13	52	8	355	40.5	5.45	163.21	83.3	100.8	107.8	99	106.5	100.5	103.2	95.6	103.2
Q8BX70	Vps13c	Vacuolar protein sorting-associated protein 13C OS=Mus musculus OX=10090 GN=Vps13c PE=1 SV=2	10	29	36	29	3748	419.8	6.81	83.45	110.5	96.4	96.6	92.6	98.9	97	104.8	97	106.2
P55937	Golga3	Golgin subfamily A member 3 OS=Mus musculus OX=10090 GN=Golga3 PE=1 SV=3	20	22	28	22	1487	167.1	5.4	89.6	87.2	105.3	97.3	107	98.9	108	96.4	99	100.8
Q61753	Phgdh	D-3-phosphoglycerate dehydrogenase OS=Mus musculus OX=10090 GN=Phgdh PE=1 SV=3	26	13	38	13	533	56.5	6.54	134.09	120	104.9	91.4	96.5	100.1	94.9	110.7	91.3	90.1
Q60634	Flot2	Flotillin-2 OS=Mus musculus OX=10090 GN=Flot2 PE=1 SV=2	44	20	33	20	428	47	5.2	100.88	79.6	102	106.2	103.4	97.9	106.3	99.8	107.1	97.6
Q8BMA6	Srp68	Signal recognition particle subunit SRP68 OS=Mus musculus OX=10090 GN=Srp68 PE=1 SV=2	36	22	46	22	625	70.5	8.57	123	105.2	96.9	97.1	95.1	99.6	95	109.8	100.2	101.1
Q3TKT4	Smarca4	Transcription activator BRG1 OS=Mus musculus OX=10090 GN=Smarca4 PE=1 SV=1	19	31	41	22	1613	181.3	8	110.61	98.6	102.4	98	102.4	95.4	100.5	103.3	98.1	101.2
Q8BJ71	Nup93	Nuclear pore complex protein Nup93 OS=Mus musculus OX=10090 GN=Nup93 PE=1 SV=1	36	30	48	30	819	93.2	5.72	109.27	105.6	101.5	98.1	98.2	100	98.6	101.6	97.5	99
Q8BKG3	Ptk7	Inactive tyrosine-protein kinase 7 OS=Mus musculus OX=10090 GN=Ptk7 PE=1 SV=1	24	21	41	21	1062	117.5	6.84	125.07	80.3	95.4	99.7	99.2	101	101.9	107.2	108.6	106.6
O54724	Cavin1	Caveolae-associated protein 1 OS=Mus musculus OX=10090 GN=Cavin1 PE=1 SV=1	36	14	52	13	392	43.9	5.52	151.56	83.2	104.1	103.2	108.9	92.2	103.4	89.7	110.9	104.3
Q9Z277	Baz1b	Tyrosine-protein kinase BAZ1B OS=Mus musculus OX=10090 GN=Baz1b PE=1 SV=2	19	31	51	31	1479	170.5	8.6	119.63	98.2	99.5	96.8	97.6	101.6	96.1	106.2	101.1	102.9
Q9QZE5	Copg1	Coatomer subunit gamma-1 OS=Mus musculus OX=10090 GN=Copg1 PE=1 SV=1	31	22	37	20	874	97.5	5.35	105.34	129.1	100.6	94.8	92.4	94.3	94	109	95.9	89.9
P46061	Rangap1	Ran GTPase-activating protein 1 OS=Mus musculus OX=10090 GN=Rangap1 PE=1 SV=2	32	17	35	17	589	63.5	4.68	112.52	107.7	95.5	93.2	95.6	101.9	98.6	104.5	97.3	105.7
P58774	Tpm2	Tropomyosin beta chain OS=Mus musculus OX=10090 GN=Tpm2 PE=1 SV=1	62	24	57	14	284	32.8	4.7	135.73	77.3	98.9	105.7	123.7	98.1	92.1	86.1	110.8	107.3
O08917	Flot1	Flotillin-1 OS=Mus musculus OX=10090 GN=Flot1 PE=1 SV=1	47	18	36	18	428	47.5	7.15	118.31	78.3	103.3	103.1	101.7	101	101.9	102.1	103.3	105.4
Q9R112	Sqor	Sulfide:quinone oxidoreductase, mitochondrial OS=Mus musculus OX=10090 GN=Sqor PE=1 SV=3	41	17	40	17	450	50.3	9.09	114.85	78.6	89.3	91.5	92.6	101.6	95.8	119.1	115.7	115.8
Q4VA53	Pds5b	Sister chromatid cohesion protein PDS5 homolog B OS=Mus musculus OX=10090 GN=Pds5b PE=1 SV=1	20	29	48	24	1446	164.3	8.5	118.76	110.3	105.2	94.1	93.3	102.4	96.2	102.5	96.9	99
Q3UW53	Niban1	Protein Niban 1 OS=Mus musculus OX=10090 GN=Niban1 PE=1 SV=2	24	21	44	21	926	102.6	4.78	119.64	105.5	103.4	108.7	98.7	102.6	94.3	99.6	94.8	92.2
P70388	Rad50	DNA repair protein RAD50 OS=Mus musculus OX=10090 GN=Rad50 PE=1 SV=1	23	33	44	33	1312	153.4	6.95	104.59	105.2	100.7	89.5	94.6	99.7	98.3	115.4	97.7	98.9
Q6PDI5	Ecpas	Proteasome adapter and scaffold protein ECM29 OS=Mus musculus OX=10090 GN=Ecpas PE=1 SV=3	16	25	36	25	1840	203.6	7.06	79.8	115.5	100.8	93.5	92.2	96.3	96.5	111	93.9	100.5
Q91VD9	Ndufs1	NADH-ubiquinone oxidoreductase 75 kDa subunit, mitochondrial OS=Mus musculus OX=10090 GN=Ndufs1 PE=1 SV=2	33	19	43	19	727	79.7	5.72	120.48	60	91.2	92	95.5	112.1	102.6	119.8	104.6	122.4
P62821	Rab1A	Ras-related protein Rab-1A OS=Mus musculus OX=10090 GN=Rab1A PE=1 SV=3	81	15	72	8	205	22.7	6.21	209.55	85	104.3	109.9	100.1	98.8	108.7	92.1	101.8	99.4
P58281	Opa1	Dynamin-like 120 kDa protein, mitochondrial OS=Mus musculus OX=10090 GN=Opa1 PE=1 SV=1	29	24	33	24	960	111.3	7.55	94.77	62.5	92.6	101.4	95.7	105.4	102.4	115.9	112.9	111.2
P50516	Atp6v1a	V-type proton ATPase catalytic subunit A OS=Mus musculus OX=10090 GN=Atp6v1a PE=1 SV=2	40	19	35	19	617	68.3	5.58	99.24	107.2	96	98	105.2	104.7	96.1	96	98.8	98
Q91YR7	Prpf6	Pre-mRNA-processing factor 6 OS=Mus musculus OX=10090 GN=Prpf6 PE=1 SV=1	32	31	46	31	941	106.7	8.09	117.24	109.8	104.8	93.6	91.5	98.3	97	109.3	95.7	99.9
Q8CCK0	Macroh2a2	Core histone macro-H2A.2 OS=Mus musculus OX=10090 GN=Macroh2a2 PE=1 SV=3	48	19	53	17	372	40.1	9.69	154.42	100.2	101.5	102.5	100.2	101.8	103.1	91	104.3	95.3
Q61598	Gdi2	Rab GDP dissociation inhibitor beta OS=Mus musculus OX=10090 GN=Gdi2 PE=1 SV=1	54	19	38	15	445	50.5	6.25	100.47	121.1	101.3	104.6	102.3	105.4	93.4	89.7	89.6	92.6
Q9CY58	Serbp1	Plasminogen activator inhibitor 1 RNA-binding protein OS=Mus musculus OX=10090 GN=Serbp1 PE=1 SV=2	40	19	40	19	407	44.7	8.54	101.5	56.6	103	112.9	114.4	107.9	106.2	89.5	97.7	111.8
P49312	Hnrnpa1	Heterogeneous nuclear ribonucleoprotein A1 OS=Mus musculus OX=10090 GN=Hnrnpa1 PE=1 SV=2	50	15	60	11	320	34.2	9.23	190.01	62.7	99.2	102.8	107.6	101.5	104.5	106.5	107.7	107.7
Q91YE6	Ipo9	Importin-9 OS=Mus musculus OX=10090 GN=Ipo9 PE=1 SV=3	24	20	39	20	1041	116	4.81	120.39	127.7	97.3	96.5	97.9	97.9	93.8	104.9	94.2	89.9
Q922Q8	Lrrc59	Leucine-rich repeat-containing protein 59 OS=Mus musculus OX=10090 GN=Lrrc59 PE=1 SV=1	49	17	64	17	307	34.9	9.52	194.06	79.5	101.1	105	96.8	100.1	101	109.8	102	104.7
Q9WU78	Pdcd6ip	Programmed cell death 6-interacting protein OS=Mus musculus OX=10090 GN=Pdcd6ip PE=1 SV=3	32	28	42	28	869	96	6.52	97.02	116.4	101.5	101.9	92.9	99	91.9	97	100.6	99
Q9EPE9	Atp13a1	Endoplasmic reticulum transmembrane helix translocase OS=Mus musculus OX=10090 GN=Atp13a1 PE=1 SV=2	24	23	32	23	1200	132.3	8.03	99.05	86.6	100.3	97.6	97.9	100.9	99.6	114.4	96.6	106.1
Q9Z1Z2	Strap	Serine-threonine kinase receptor-associated protein OS=Mus musculus OX=10090 GN=Strap PE=1 SV=2	51	12	32	12	350	38.4	5.12	99.17	122	91.4	92.7	103.8	105.7	100.5	95.9	95.2	92.7
Q8K1M6	Dnm1l	Dynamin-1-like protein OS=Mus musculus OX=10090 GN=Dnm1l PE=1 SV=2	34	23	42	23	742	82.6	7.05	117.11	117.8	99.8	98.4	97.6	97.2	94.2	103.1	97.3	94.6
Q91VC3	Eif4a3	Eukaryotic initiation factor 4A-III OS=Mus musculus OX=10090 GN=Eif4a3 PE=1 SV=3	41	18	50	15	411	46.8	6.73	128.45	89.4	103.3	100.7	97.7	103.3	101.2	99.9	101.1	103.3
P61222	Abce1	ATP-binding cassette sub-family E member 1 OS=Mus musculus OX=10090 GN=Abce1 PE=1 SV=1	38	20	53	20	599	67.3	8.34	118.06	131	100.1	93.4	97.1	93.2	99.8	106.6	94.1	84.8
P47962	Rpl5	60S ribosomal protein L5 OS=Mus musculus OX=10090 GN=Rpl5 PE=1 SV=3	37	15	49	15	297	34.4	9.77	130.02	116.9	96.1	100	97.8	99.2	96.5	95.6	99.2	98.5
Q8BRF7	Scfd1	Sec1 family domain-containing protein 1 OS=Mus musculus OX=10090 GN=Scfd1 PE=1 SV=1	28	15	40	15	639	72.3	6.38	115.62	73.7	96.8	100.6	93.7	98	98.7	116.6	112.4	109.5
P13595	Ncam1	Neural cell adhesion molecule 1 OS=Mus musculus OX=10090 GN=Ncam1 PE=1 SV=3	25	20	38	20	1115	119.4	4.83	92.01	81.3	98.2	103.7	104.5	98.6	108.9	97.5	106	101.3
P68040	Rack1	Receptor of activated protein C kinase 1 OS=Mus musculus OX=10090 GN=Rack1 PE=1 SV=3	68	16	55	16	317	35.1	7.69	148.41	129.7	97.6	97	98.1	100.2	96.1	98.2	92.5	90.5
Q8CIN4	Pak2	Serine/threonine-protein kinase PAK 2 OS=Mus musculus OX=10090 GN=Pak2 PE=1 SV=1	44	16	41	13	524	57.9	5.77	110.59	109.6	103.8	98	98.7	96.4	99.8	102.8	99.7	91.2
P54775	Psmc4	26S proteasome regulatory subunit 6B OS=Mus musculus OX=10090 GN=Psmc4 PE=1 SV=2	49	21	42	20	418	47.4	5.21	109.93	119.6	98.3	96.3	99.3	99.1	97.3	101.5	98.1	90.4
Q8K2B3	Sdha	Succinate dehydrogenase [ubiquinone] flavoprotein subunit, mitochondrial OS=Mus musculus OX=10090 GN=Sdha PE=1 SV=1	28	13	40	13	664	72.5	7.37	124.3	73.6	92.6	96.4	98.2	103.2	99.4	119.5	101.8	115.2
P27659	Rpl3	60S ribosomal protein L3 OS=Mus musculus OX=10090 GN=Rpl3 PE=1 SV=3	45	18	87	18	403	46.1	10.21	229.21	130.5	101.3	101.5	93.9	92.1	97.7	94.4	96.1	92.5
Q91V41	Rab14	Ras-related protein Rab-14 OS=Mus musculus OX=10090 GN=Rab14 PE=1 SV=3	67	13	45	12	215	23.9	6.21	124.49	91.8	103.1	112.4	103	97.4	116.5	90.8	96.1	88.9
Q9ERK4	Cse1l	Exportin-2 OS=Mus musculus OX=10090 GN=Cse1l PE=1 SV=1	25	24	47	24	971	110.4	5.77	128.4	122.6	102.9	91.2	94.8	97.3	96.5	105.6	93.9	95.1
P13864	Dnmt1	DNA (cytosine-5)-methyltransferase 1 OS=Mus musculus OX=10090 GN=Dnmt1 PE=1 SV=5	18	27	41	27	1620	183.1	7.74	102.29	99.3	107	97.1	98.6	102	96.9	109.7	90	99.4
Q8BTI8	Srrm2	Serine/arginine repetitive matrix protein 2 OS=Mus musculus OX=10090 GN=Srrm2 PE=1 SV=3	13	29	41	29	2703	294.7	12.03	92.95	112.5	93.4	94.9	96	95.4	96.7	93.3	104.2	113.5
P12970	Rpl7a	60S ribosomal protein L7a OS=Mus musculus OX=10090 GN=Rpl7a PE=1 SV=2	50	18	48	18	266	30	10.56	136.29	139.3	98.9	104	94.2	92	98.5	92.9	96.1	84.1
Q61696	Hspa1a	Heat shock 70 kDa protein 1A OS=Mus musculus OX=10090 GN=Hspa1a PE=1 SV=2	30	15	35	4	641	70	5.72	107.99	113.7	107.7	114.2	109	111.8	106.3	73.6	79.8	83.9
P26040	Ezr	Ezrin OS=Mus musculus OX=10090 GN=Ezr PE=1 SV=3	30	22	41	13	586	69.4	6.1	121.49	105.8	105.3	112	108	104.5	92.6	84.4	96	91.4
Q9JLN9	Mtor	Serine/threonine-protein kinase mTOR OS=Mus musculus OX=10090 GN=Mtor PE=1 SV=2	13	28	32	28	2549	288.6	7.17	89.36	115.4	97.1	98.4	91.4	96.7	92.4	111.2	100	97.4
Q62188	Dpysl3	Dihydropyrimidinase-related protein 3 OS=Mus musculus OX=10090 GN=Dpysl3 PE=1 SV=1	40	16	45	12	570	61.9	6.49	132.59	103.9	100.7	98.6	107.6	107.7	89.5	87.5	102.4	102.1
Q99KV1	Dnajb11	DnaJ homolog subfamily B member 11 OS=Mus musculus OX=10090 GN=Dnajb11 PE=1 SV=1	38	15	36	15	358	40.5	6.32	113.63	89.6	103.7	106	107.4	101	103.8	88.7	101.5	98.4
Q6P9Q4	Fhod1	FH1/FH2 domain-containing protein 1 OS=Mus musculus OX=10090 GN=Fhod1 PE=1 SV=3	18	20	30	20	1197	129.5	6.28	83.35	105.5	98.5	97.8	95.3	96.2	93.2	105.6	97.1	110.8
Q9Z1X4	Ilf3	Interleukin enhancer-binding factor 3 OS=Mus musculus OX=10090 GN=Ilf3 PE=1 SV=2	28	20	42	16	898	96	8.76	107.75	110.8	99.3	94.5	96	96.7	93.3	102	103.2	104.2
Q9D0R2	Tars1	Threonine--tRNA ligase 1, cytoplasmic OS=Mus musculus OX=10090 GN=Tars1 PE=1 SV=2	32	21	43	20	722	83.3	7.36	115.74	121.6	103.4	93.4	95.8	103.8	95.7	105.8	91.1	89.2
Q8R1Q8	Dync1li1	Cytoplasmic dynein 1 light intermediate chain 1 OS=Mus musculus OX=10090 GN=Dync1li1 PE=1 SV=1	35	16	29	15	523	56.6	6.42	83.13	115.5	95	102.5	100.4	98.1	100.4	98.2	99.1	90.8
Q08943	Ssrp1	FACT complex subunit SSRP1 OS=Mus musculus OX=10090 GN=Ssrp1 PE=1 SV=2	30	18	39	18	708	80.8	6.76	116.4	110.9	100.4	103.3	100.4	98.1	103.3	92	96	95.7
O35737	Hnrnph1	Heterogeneous nuclear ribonucleoprotein H OS=Mus musculus OX=10090 GN=Hnrnph1 PE=1 SV=3	37	14	57	4	449	49.2	6.3	177.93	86.8	97.5	108.5	106.1	105	100	102	93.6	100.6
P67778	Phb	Prohibitin OS=Mus musculus OX=10090 GN=Phb PE=1 SV=1	55	15	56	15	272	29.8	5.76	159.14	87.3	101.1	104.1	96.3	96.8	105	104.9	104.8	99.7
Q8BJS4	Sun2	SUN domain-containing protein 2 OS=Mus musculus OX=10090 GN=Sun2 PE=1 SV=3	23	15	32	14	731	81.6	7.02	89.85	85.7	93.5	103.6	99.2	97.5	104.6	104	112.5	99.3
P47857	Pfkm	ATP-dependent 6-phosphofructokinase, muscle type OS=Mus musculus OX=10090 GN=Pfkm PE=1 SV=3	34	22	34	18	780	85.2	8	99.01	131.7	96.4	93.4	94.2	98.2	94.2	100.7	95.3	95.8
Q8C2Q3	Rbm14	RNA-binding protein 14 OS=Mus musculus OX=10090 GN=Rbm14 PE=1 SV=1	41	22	51	22	669	69.4	9.67	129.04	80.6	97.6	90.7	106.4	99.4	105.7	109.1	105.4	105
Q9CZU3	Mtrex	Exosome RNA helicase MTR4 OS=Mus musculus OX=10090 GN=Mtrex PE=1 SV=1	25	23	33	23	1040	117.6	6.4	87.24	107.3	98.5	94.9	98.7	103	97.1	105.3	96.2	99
Q61687	Atrx	Transcriptional regulator ATRX OS=Mus musculus OX=10090 GN=Atrx PE=1 SV=3	11	20	25	20	2476	278.4	6.68	68.1	89.4	98.5	102.9	97.4	99.3	100.1	100.2	106.1	106
P62960	Ybx1	Y-box-binding protein 1 OS=Mus musculus OX=10090 GN=Ybx1 PE=1 SV=3	53	12	49	8	322	35.7	9.88	122.03	85.8	94.3	105.8	105.2	94.7	104.7	90.1	107.2	112.2
P14148	Rpl7	60S ribosomal protein L7 OS=Mus musculus OX=10090 GN=Rpl7 PE=1 SV=2	42	17	58	17	270	31.4	10.89	166.95	139.4	104.6	102.5	93.2	87.3	99.4	87.5	95	90.9
P11881	Itpr1	Inositol 1,4,5-trisphosphate receptor type 1 OS=Mus musculus OX=10090 GN=Itpr1 PE=1 SV=2	11	30	39	22	2749	313	6.04	87.84	80.5	94.4	98.3	102.4	99.2	100.3	112.3	101.1	111.6
P62334	Psmc6	26S proteasome regulatory subunit 10B OS=Mus musculus OX=10090 GN=Psmc6 PE=1 SV=1	55	19	43	19	389	44.1	7.49	102.51	108.9	98.7	96.3	100	98	96.5	108.5	96.5	96.6
P70333	Hnrnph2	Heterogeneous nuclear ribonucleoprotein H2 OS=Mus musculus OX=10090 GN=Hnrnph2 PE=1 SV=1	42	15	58	6	449	49.2	6.3	158.51	120.6	91.7	98.5	95.3	110.9	95.6	100.5	93	93.9
Q9D8W5	Psmd12	26S proteasome non-ATPase regulatory subunit 12 OS=Mus musculus OX=10090 GN=Psmd12 PE=1 SV=4	37	17	40	17	456	52.9	7.06	104.71	110.6	104.8	98	97.6	96.8	96.5	105	98.6	92
Q9D8E6	Rpl4	60S ribosomal protein L4 OS=Mus musculus OX=10090 GN=Rpl4 PE=1 SV=3	40	18	67	18	419	47.1	11	188.48	126.1	101.7	102.5	92.8	92.1	95.7	96.2	98.8	94.1
Q9D662	Sec23b	Protein transport protein Sec23B OS=Mus musculus OX=10090 GN=Sec23b PE=1 SV=1	25	14	28	12	767	86.4	6.96	94.59	115.6	98.3	101.4	99.7	95	93.4	99.7	97.5	99.4
Q99104	Myo5a	Unconventional myosin-Va OS=Mus musculus OX=10090 GN=Myo5a PE=1 SV=2	15	27	33	26	1853	215.4	8.63	85.96	106.6	107.7	96.2	93.6	101.3	99.1	94.6	96.4	104.5
Q99K48	Nono	Non-POU domain-containing octamer-binding protein OS=Mus musculus OX=10090 GN=Nono PE=1 SV=3	45	19	66	18	473	54.5	8.95	158.77	79.1	97.5	94.2	104.6	101.7	101.7	111.2	106.5	103.3
Q8BHN3	Ganab	Neutral alpha-glucosidase AB OS=Mus musculus OX=10090 GN=Ganab PE=1 SV=1	20	20	41	20	944	106.8	6.06	115.08	83.1	113.7	103.8	99.8	96.9	96.3	100.8	101.1	104.5
Q62448	Eif4g2	Eukaryotic translation initiation factor 4 gamma 2 OS=Mus musculus OX=10090 GN=Eif4g2 PE=1 SV=2	32	27	41	27	906	102	7.14	95.36	105.6	101.5	100.1	100.1	95.9	98.5	102.8	97.2	98.3
O35643	Ap1b1	AP-1 complex subunit beta-1 OS=Mus musculus OX=10090 GN=Ap1b1 PE=1 SV=2	27	21	36	10	943	103.9	5.17	90.66	112.4	98.1	97.5	98.9	98.8	94.6	105.7	103.2	90.7
Q8BSY0	Asph	Aspartyl/asparaginyl beta-hydroxylase OS=Mus musculus OX=10090 GN=Asph PE=1 SV=1	24	19	38	19	741	83	5.08	105.74	81.9	103.1	102.5	93.9	100.4	108.8	105.5	102.2	101.7
P70335	Rock1	Rho-associated protein kinase 1 OS=Mus musculus OX=10090 GN=Rock1 PE=1 SV=1	23	30	32	24	1354	158.1	5.86	77.18	102.7	94.7	92.6	102.7	105.8	96.7	102	103.9	98.8
P05064	Aldoa	Fructose-bisphosphate aldolase A OS=Mus musculus OX=10090 GN=Aldoa PE=1 SV=2	47	16	44	16	364	39.3	8.09	124.69	119.8	98.7	104.6	103.3	109.1	91	90.9	88.6	94.1
O70475	Ugdh	UDP-glucose 6-dehydrogenase OS=Mus musculus OX=10090 GN=Ugdh PE=1 SV=1	35	14	26	14	493	54.8	7.56	82.12	124.1	108.1	94.4	97.4	100	95.3	102.1	88.8	89.8
Q61033	Tmpo	Lamina-associated polypeptide 2, isoforms alpha/zeta OS=Mus musculus OX=10090 GN=Tmpo PE=1 SV=4	27	16	39	7	693	75.1	8.05	118.88	73.2	91.3	95.8	103.7	103.4	105.9	112.4	108.4	105.9
Q6A026	Pds5a	Sister chromatid cohesion protein PDS5 homolog A OS=Mus musculus OX=10090 GN=Pds5a PE=1 SV=3	24	30	42	25	1332	150.2	7.85	98.96	110.7	103.8	96.5	96.8	98	94.8	109.4	92.6	97.4
Q9D024	Ccdc47	Coiled-coil domain-containing protein 47 OS=Mus musculus OX=10090 GN=Ccdc47 PE=1 SV=2	35	17	42	17	483	55.8	4.84	116.04	86.9	102.3	106.8	102.3	98.8	104.5	97.9	101.1	99.5
Q9R0B9	Plod2	Procollagen-lysine,2-oxoglutarate 5-dioxygenase 2 OS=Mus musculus OX=10090 GN=Plod2 PE=1 SV=2	25	18	43	18	737	84.4	6.89	114.14	87.3	106.2	101.2	99.4	105.4	98.2	102.9	97.2	102.2
Q99JY9	Actr3	Actin-related protein 3 OS=Mus musculus OX=10090 GN=Actr3 PE=1 SV=3	51	19	31	19	418	47.3	5.88	92.18	113.2	94	99.8	103.6	106.9	95.1	95.8	94.5	97.1
Q9ESD7	Dysf	Dysferlin OS=Mus musculus OX=10090 GN=Dysf PE=1 SV=3	15	25	33	23	2090	237.8	5.6	75.65	89.4	100.9	103.5	99.7	99	95.3	112.2	96.9	103.1
P25444	Rps2	40S ribosomal protein S2 OS=Mus musculus OX=10090 GN=Rps2 PE=1 SV=3	49	14	58	14	293	31.2	10.24	159.35	140.8	107.1	103.9	90.3	93.9	94.7	89.1	89.7	90.4
P62880	Gnb2	Guanine nucleotide-binding protein G(I)/G(S)/G(T) subunit beta-2 OS=Mus musculus OX=10090 GN=Gnb2 PE=1 SV=3	43	11	48	5	340	37.3	6	134.43	84.7	95.6	108.9	100.4	106.2	101.2	107	94.3	101.6
Q6ZWX6	Eif2s1	Eukaryotic translation initiation factor 2 subunit 1 OS=Mus musculus OX=10090 GN=Eif2s1 PE=1 SV=3	63	18	33	18	315	36.1	5.08	88.88	84.5	99.3	99.6	104.6	103.6	102.1	100.6	102.6	103.2
P28660	Nckap1	Nck-associated protein 1 OS=Mus musculus OX=10090 GN=Nckap1 PE=1 SV=2	25	26	38	26	1128	128.7	6.62	86.9	111.4	95.5	96.3	98.7	101.5	94.9	109.2	98.9	93.6
Q6PB66	Lrpprc	Leucine-rich PPR motif-containing protein, mitochondrial OS=Mus musculus OX=10090 GN=Lrpprc PE=1 SV=2	14	23	41	23	1392	156.5	6.83	114.58	78.1	97	90.3	94.6	110.2	102.5	111.8	96.9	118.6
P31324	Prkar2b	cAMP-dependent protein kinase type II-beta regulatory subunit OS=Mus musculus OX=10090 GN=Prkar2b PE=1 SV=3	44	13	35	11	416	46.1	4.98	84.45	94.2	105.5	96.7	99.2	100.2	100.2	103.5	100.7	99.9
Q8R1F1	Niban2	Protein Niban 2 OS=Mus musculus OX=10090 GN=Niban2 PE=1 SV=2	28	20	33	20	749	84.8	5.94	94.89	114	97.8	95.3	95.2	97.1	88.9	105.9	107.1	98.7
Q8BU30	Iars1	Isoleucine--tRNA ligase, cytoplasmic OS=Mus musculus OX=10090 GN=Iars1 PE=1 SV=2	19	18	35	18	1262	144.2	6.55	97.28	111	100.9	91.7	96.4	101.5	94.4	109	98.4	96.6
Q9D0K2	Oxct1	Succinyl-CoA:3-ketoacid coenzyme A transferase 1, mitochondrial OS=Mus musculus OX=10090 GN=Oxct1 PE=1 SV=1	41	16	38	16	520	56	8.53	88.65	71.8	99	94.2	95.4	114.7	109	98.7	106.7	110.3
Q60864	Stip1	Stress-induced-phosphoprotein 1 OS=Mus musculus OX=10090 GN=Stip1 PE=1 SV=1	41	23	39	23	543	62.5	6.8	106.19	102.2	110.8	106.9	102.4	101.7	98.2	90.5	85.8	101.6
P43406	Itgav	Integrin alpha-V OS=Mus musculus OX=10090 GN=Itgav PE=1 SV=2	26	22	39	22	1044	115.3	5.63	89.35	90.3	101.2	103.7	98.3	100.8	104.9	98.7	104.8	97.3
P62702	Rps4x	40S ribosomal protein S4, X isoform OS=Mus musculus OX=10090 GN=Rps4x PE=1 SV=2	44	12	50	12	263	29.6	10.15	150.44	124.4	102.7	103.1	93.1	95.8	97.9	97.2	94.5	91.3
P28653	Bgn	Biglycan OS=Mus musculus OX=10090 GN=Bgn PE=1 SV=1	40	12	48	12	369	41.6	7.27	146.36	102.4	105.2	94.7	94.8	89.2	99.3	108	104	102.3
Q922R8	Pdia6	Protein disulfide-isomerase A6 OS=Mus musculus OX=10090 GN=Pdia6 PE=1 SV=3	39	14	48	14	440	48.1	5.14	149.52	81.2	105.7	111.1	105.1	111.4	102.9	92.6	95	94.9
Q3UJB9	Edc4	Enhancer of mRNA-decapping protein 4 OS=Mus musculus OX=10090 GN=Edc4 PE=1 SV=2	18	22	34	22	1406	152.4	5.78	79.52	87.6	99.2	97	101.1	102.5	100.6	114.8	91.8	105.4
Q60930	Vdac2	Voltage-dependent anion-selective channel protein 2 OS=Mus musculus OX=10090 GN=Vdac2 PE=1 SV=2	46	11	56	11	295	31.7	7.49	165.72	89.5	100.8	105	94.6	101	106.7	106.6	99.7	96.3
Q05D44	Eif5b	Eukaryotic translation initiation factor 5B OS=Mus musculus OX=10090 GN=Eif5b PE=1 SV=2	23	27	32	27	1216	137.5	5.59	85.99	94.4	103.4	95.3	106	99.7	94.6	104.8	101.6	100
Q9DBJ1	Pgam1	Phosphoglycerate mutase 1 OS=Mus musculus OX=10090 GN=Pgam1 PE=1 SV=3	50	11	37	8	254	28.8	7.18	96.32	111	100.3	103.5	105.9	96.2	94.6	98.2	96.9	93.5
O55131	Septin7	Septin-7 OS=Mus musculus OX=10090 GN=Septin7 PE=1 SV=1	48	21	49	20	436	50.5	8.57	130.41	111.6	92.4	94.4	107.3	102.1	100.1	89	104	99.2
Q7TPH6	Mycbp2	E3 ubiquitin-protein ligase MYCBP2 OS=Mus musculus OX=10090 GN=Mycbp2 PE=1 SV=3	5	23	25	23	4749	520.9	7.09	57.35	110	96.4	92.2	101.8	99.5	93.8	110.9	92.8	102.6
Q9QXS6	Dbn1	Drebrin OS=Mus musculus OX=10090 GN=Dbn1 PE=1 SV=4	30	18	33	18	706	77.2	4.49	86.69	51.3	91.8	87.1	113.7	116.2	97.6	109.4	111.9	121.1
Q9QUR6	Prep	Prolyl endopeptidase OS=Mus musculus OX=10090 GN=Prep PE=1 SV=1	29	16	31	16	710	80.7	5.73	93.28	119.8	102	92	93.6	101.2	100.1	105.6	92.5	93.3
Q5SF07	Igf2bp2	Insulin-like growth factor 2 mRNA-binding protein 2 OS=Mus musculus OX=10090 GN=Igf2bp2 PE=1 SV=1	34	18	39	17	592	65.5	8.03	100.99	96.7	99.4	101.9	97.2	99.3	100	101.8	100.2	103.5
P29758	Oat	Ornithine aminotransferase, mitochondrial OS=Mus musculus OX=10090 GN=Oat PE=1 SV=1	34	11	31	11	439	48.3	6.62	93.09	83.2	92.6	94.3	102.5	113.6	103.7	101.1	95.2	113.8
Q9DAW9	Cnn3	Calponin-3 OS=Mus musculus OX=10090 GN=Cnn3 PE=1 SV=1	44	12	38	10	330	36.4	5.72	106.9	106	107.6	102.1	106.3	101.5	95.8	98.2	89	93.5
Q9Z1Z0	Uso1	General vesicular transport factor p115 OS=Mus musculus OX=10090 GN=Uso1 PE=1 SV=2	21	19	33	19	959	106.9	4.93	87.58	100.3	100.2	95.9	97.6	98.6	95	105.9	100.8	105.8
P84228	H3c2	Histone H3.2 OS=Mus musculus OX=10090 GN=H3c2 PE=1 SV=2	65	11	137	3	136	15.4	11.27	371.15	119.1	105	98.3	97.9	99.4	104	83	100.9	92.5
P50247	Ahcy	Adenosylhomocysteinase OS=Mus musculus OX=10090 GN=Ahcy PE=1 SV=3	44	15	27	14	432	47.7	6.54	93.08	124	101	101.5	106.7	106.7	93.2	91.8	89.2	85.9
O54774	Ap3d1	AP-3 complex subunit delta-1 OS=Mus musculus OX=10090 GN=Ap3d1 PE=1 SV=1	21	19	29	19	1199	135	7.37	77.89	114.6	104.4	109.1	98.2	100.1	95.4	95	92.3	90.8
Q8BMS1	Hadha	Trifunctional enzyme subunit alpha, mitochondrial OS=Mus musculus OX=10090 GN=Hadha PE=1 SV=1	25	17	50	17	763	82.6	9.14	119.64	92.3	93.9	91.2	90.8	105	96.3	116.5	102.3	111.8
P16406	Enpep	Glutamyl aminopeptidase OS=Mus musculus OX=10090 GN=Enpep PE=1 SV=1	18	16	51	16	945	107.9	5.44	138.89	82.2	101.8	105.1	101	98.7	111.5	93.3	103.2	103.2
Q6DIC0	Smarca2	Probable global transcription activator SNF2L2 OS=Mus musculus OX=10090 GN=Smarca2 PE=1 SV=1	14	22	25	13	1577	180.1	7.2	75.61	79	95.9	94.8	105.3	92.3	96.4	104.7	109.5	122.1
Q9D1D4	Tmed10	Transmembrane emp24 domain-containing protein 10 OS=Mus musculus OX=10090 GN=Tmed10 PE=1 SV=1	45	10	44	10	219	24.9	6.7	127.15	95.7	104.8	104.8	100.6	93.3	109	88.9	103.3	99.6
Q8CG48	Smc2	Structural maintenance of chromosomes protein 2 OS=Mus musculus OX=10090 GN=Smc2 PE=1 SV=2	16	21	30	21	1191	134.2	8.41	80.26	113.5	101.9	98.9	98.9	96.6	97.7	102.2	98.2	92
P43274	H1-4	Histone H1.4 OS=Mus musculus OX=10090 GN=H1-4 PE=1 SV=2	42	12	117	2	219	22	11.11	266.2	169.7	98.7	105.8	88.8	86.2	96.6	73.1	96.5	84.6
Q61655	Ddx19a	ATP-dependent RNA helicase DDX19A OS=Mus musculus OX=10090 GN=Ddx19a PE=1 SV=2	40	18	32	18	478	53.9	6.67	85	116.5	101	92.9	95.4	98.4	92.4	108.3	98.4	96.7
Q8K310	Matr3	Matrin-3 OS=Mus musculus OX=10090 GN=Matr3 PE=1 SV=1	24	22	55	22	846	94.6	6.25	104.79	79.9	96.3	96.2	105.3	104.1	99.6	109.9	101.7	106.9
Q9WTS6	Tenm3	Teneurin-3 OS=Mus musculus OX=10090 GN=Tenm3 PE=1 SV=1	12	24	34	23	2715	302.9	6.51	87	80.8	96.6	111.3	111.5	110.6	114.1	83.3	96	95.8
Q9WVK4	Ehd1	EH domain-containing protein 1 OS=Mus musculus OX=10090 GN=Ehd1 PE=1 SV=1	38	18	28	13	534	60.6	6.83	89.77	117.2	108.2	100.6	99.8	94.6	93.7	96	98.1	91.9
Q8CFI7	Polr2b	DNA-directed RNA polymerase II subunit RPB2 OS=Mus musculus OX=10090 GN=Polr2b PE=1 SV=2	28	25	31	25	1174	133.8	6.87	71.21	111.5	95.8	93.9	94.8	97.6	94	111.3	91.2	109.9
Q9CZN7	Shmt2	Serine hydroxymethyltransferase, mitochondrial OS=Mus musculus OX=10090 GN=Shmt2 PE=1 SV=1	44	18	46	17	504	55.7	8.47	123.18	81.8	101.3	90.9	93.1	105.1	101.6	113.4	101.2	111.6
Q99MR6	Srrt	Serrate RNA effector molecule homolog OS=Mus musculus OX=10090 GN=Srrt PE=1 SV=1	25	22	29	22	875	100.4	5.97	80.77	101.3	101.3	98.6	105.5	99	98.9	108.6	92.7	94.1
Q8BG32	Psmd11	26S proteasome non-ATPase regulatory subunit 11 OS=Mus musculus OX=10090 GN=Psmd11 PE=1 SV=3	39	13	22	13	422	47.4	6.48	75.54	109.5	99.4	96.3	106.2	99	101.7	95	101.8	91.1
Q9D051	Pdhb	Pyruvate dehydrogenase E1 component subunit beta, mitochondrial OS=Mus musculus OX=10090 GN=Pdhb PE=1 SV=1	30	9	28	9	359	38.9	6.87	66.54	82.1	97.5	88.2	92.8	104.1	104.1	112.5	101.2	117.4
P62264	Rps14	40S ribosomal protein S14 OS=Mus musculus OX=10090 GN=Rps14 PE=1 SV=3	43	8	43	8	151	16.3	10.05	159.97	117.5	106.8	105.1	95.1	94.6	97	89	99.3	95.5
P32067	Ssb	Lupus La protein homolog OS=Mus musculus OX=10090 GN=Ssb PE=1 SV=1	38	16	42	16	415	47.7	9.77	102.02	99.9	103.7	110.2	100.5	96.5	95.4	93.8	101.2	98.6
Q6PFD9	Nup98	Nuclear pore complex protein Nup98-Nup96 OS=Mus musculus OX=10090 GN=Nup98 PE=1 SV=2	15	24	30	24	1816	197.1	6.18	85.39	88.8	99	93.7	99.2	105.6	97.9	105.6	101.9	108.3
Q569Z6	Thrap3	Thyroid hormone receptor-associated protein 3 OS=Mus musculus OX=10090 GN=Thrap3 PE=1 SV=1	22	25	39	24	951	108.1	10.17	91.37	119.5	94.1	100.6	102	95.6	94	90.1	104.3	99.8
Q8R1A4	Dock7	Dedicator of cytokinesis protein 7 OS=Mus musculus OX=10090 GN=Dock7 PE=1 SV=3	12	25	32	22	2130	241.3	6.71	81.54	105.2	98.6	91.6	98.4	103.1	92.7	108.7	100.2	101.6
Q9DBG6	Rpn2	Dolichyl-diphosphooligosaccharide--protein glycosyltransferase subunit 2 OS=Mus musculus OX=10090 GN=Rpn2 PE=1 SV=1	19	11	30	11	631	69	5.81	94.02	94.2	98.7	106.1	101.3	94.1	111.8	92.1	109	92.6
Q9QUJ7	Acsl4	Long-chain-fatty-acid--CoA ligase 4 OS=Mus musculus OX=10090 GN=Acsl4 PE=1 SV=2	33	16	31	15	711	79	8.28	81.95	92.9	98.2	94.8	95	105.2	98	114.9	99.6	101.4
Q9EQK5	Mvp	Major vault protein OS=Mus musculus OX=10090 GN=Mvp PE=1 SV=4	26	17	25	17	861	95.9	5.59	77.25	100.7	99.6	98.9	105.5	100.4	102.7	97	93.2	101.9
P58771	Tpm1	Tropomyosin alpha-1 chain OS=Mus musculus OX=10090 GN=Tpm1 PE=1 SV=1	50	20	42	7	284	32.7	4.74	100.68	76.4	99.5	104.6	123.7	102.3	93	87.7	112	100.7
P10630	Eif4a2	Eukaryotic initiation factor 4A-II OS=Mus musculus OX=10090 GN=Eif4a2 PE=1 SV=2	42	17	55	5	407	46.4	5.48	139	107.2	112.9	98	97.4	94.4	101.6	92.7	96.2	99.5
P50580	Pa2g4	Proliferation-associated protein 2G4 OS=Mus musculus OX=10090 GN=Pa2g4 PE=1 SV=3	42	17	36	17	394	43.7	6.86	104.31	96.1	102.5	101.7	105.3	107.3	100.3	102.6	91	93.2
Q9CZW5	Tomm70	Mitochondrial import receptor subunit TOM70 OS=Mus musculus OX=10090 GN=Tomm70 PE=1 SV=2	34	19	35	19	611	67.5	7.53	93.94	78.3	101.9	103.2	95.5	99.6	101.2	111.4	101.8	107.2
P62874	Gnb1	Guanine nucleotide-binding protein G(I)/G(S)/G(T) subunit beta-1 OS=Mus musculus OX=10090 GN=Gnb1 PE=1 SV=3	40	11	32	6	340	37.4	6	105.92	87.1	102.4	104.7	98.4	104.6	103.1	107.1	95	97.6
Q99P88	Nup155	Nuclear pore complex protein Nup155 OS=Mus musculus OX=10090 GN=Nup155 PE=1 SV=1	19	21	32	21	1391	155	6.15	91.32	86.1	99.3	97	92.7	103.1	97.6	115.9	100.1	108.1
P24270	Cat	Catalase OS=Mus musculus OX=10090 GN=Cat PE=1 SV=4	33	15	38	15	527	59.8	7.88	110.31	72.8	100.7	100.1	108.6	104.1	108.3	101.4	101.4	102.6
Q8VDM6	Hnrnpul1	Heterogeneous nuclear ribonucleoprotein U-like protein 1 OS=Mus musculus OX=10090 GN=Hnrnpul1 PE=1 SV=1	24	16	24	16	859	95.9	6.58	72.36	112.7	98.2	97.7	106	99.8	97.8	99.9	87.4	100.4
P62754	Rps6	40S ribosomal protein S6 OS=Mus musculus OX=10090 GN=Rps6 PE=1 SV=1	39	13	56	13	249	28.7	10.84	185.19	123.5	100.7	104.9	97.5	94.5	96.4	92.7	97	92.8
Q61029	Tmpo	Lamina-associated polypeptide 2, isoforms beta/delta/epsilon/gamma OS=Mus musculus OX=10090 GN=Tmpo PE=1 SV=4	35	13	34	4	452	50.3	9.45	104.55	57.4	91.6	102.5	109.4	101.6	114.4	102.8	111	109.2
[truncated: 4,999 more rows]

## Sheet: Dgal-5_CT
Accession	功能	Gene Name	Description	Coverage [%]	# Peptides	# PSMs	# Unique Peptides	# AAs	MW [kDa]	calc. pI	Score Sequest HT: Sequest HT	Dgal2-1	Dgal2-2	Dgal2-3	CT1	CT2	CT3	P-value	FC
[truncated: 84 more rows]

[truncated: 2 more sheets: Dgal-20_CT, Dgal-20_Dgal-5]
