# Supplementary material for: NMNAT1 Activates Autophagy to Delay D‐Galactose‐Induced Aging in Cochlear Hair Cells
Source: Aging Cell. 2026 Jan 11;25(2):e70373. doi: 10.1111/acel.70373 (PMC12793064; doi:10.1111/acel.70373)
Supplement: Supplementary file 5 — Table S2: acel70373‐sup‐0005‐TableS2.xlsx. [file ACEL-25-e70373-s002.xlsx]

## Sheet: volcano-KO-vs-WT
ID	Retention time (min)	Average RI	m/z	Metabolites	Score	cid	CAS	HMDB	METLIN	Lipidmaps	PubChem	KEGG	ID Annotation	Annotation	smiles	ChEBI	Reactome_id	Reactome_Description	InChIKey	Formula	Super Class	Class	Sub Class	level	Total spectrum similarity	VIP	Average(KO)	Average(WT)	FoldChange	log2FoldChange	Regulation	p-value	q-value
449	22.963	805229	387.123	Fructose 1-Phosphate	93.3	540852	15978-08-2	NA	NA	NA	NA	C01094	mmu00051,mmu00400	Fructose and mannose metabolism|Phenylalanine, tyrosine and tryptophan biosynthesis	O=P(O)(O)OCC1(O)OC(CO)C(O)C1O	NA	NA	NA	RHKKZBWRNHGJEZ-VRPWFDPXSA-N	C6H13O9P	Organic oxygen compounds	Organooxygen compounds	Carbohydrates and carbohydrate conjugates	Level 1	89.2	3.05964	5507.07	362743	0.0151817	-6.04152	Down	0.0012502	0.00880694
528	25.406	948060	174.097	Spermine	75.1	47475	71-44-3	HMDB0001256	255	NA	1103	C00750	mmu00330,mmu00410,mmu00480,mmu00770,mmu04976	Arginine and proline metabolism|beta-Alanine metabolism|Glutathione metabolism|Pantothenate and CoA biosynthesis|Bile secretion	NCCCNCCCCNCCCN	15746	NA	NA	PFNFFQXMRSDOHW-UHFFFAOYSA-N	C10H26N4	Organic nitrogen compounds	Organonitrogen compounds	Amines	Level 3	59.4	2.5289	53882.8	3619.75	14.8858	3.89586	Up	6.0299e-08	2.38935e-06
214	13.714	465669	147.048	Malic Acid	99.3	257700	6915-15-7	HMDB0000744	118	NA	525	C00149	mmu00020,mmu00620,mmu00630,mmu04742,mmu04922,mmu04964,mmu05200,mmu05211,mmu05230	Citrate cycle (TCA cycle)|Pyruvate metabolism|Glyoxylate and dicarboxylate metabolism|Taste transduction|Glucagon signaling pathway|Proximal tubule bicarbonate reclamation|Pathways in cancer|Renal cell carcinoma|Central carbon metabolism in cancer	C(C(C(=O)O)O)C(=O)O	NA	NA	NA	BJEPYKJPYRNKOW-UHFFFAOYSA-N	C4H6O5	Organic acids and derivatives	Hydroxy acids and derivatives	Beta hydroxy acids and derivatives	Level 1	99.3	2.44089	832907	59912.2	13.9021	3.79723	Up	2.70287e-08	1.22401e-06
501	24.531	892637	387.12	Clonazepam	75.4	53302	1622-61-3	HMDB0015201	1883	NA	2802	C06919	NA	NA	[O-][N+](=O)C1=CC2=C(NC(=O)CN=C2C2=CC=CC=C2Cl)C=C1	3756	NA	NA	DGBIGWXXNGSACT-UHFFFAOYSA-N	C15H10ClN3O3	Organoheterocyclic compounds	Benzodiazepines	1,4-benzodiazepines	Level 3	60.7	2.33947	4966.41	70217.8	0.0707287	-3.82156	Down	0.0022585	0.0135084
106	9.299	318462	160.054	(2r)-2,3-Dihydroxypropanal	85.3	273771	453-17-8 367-47-5	NA	63095	NA	79014	C00577	mmu00030,mmu00051,mmu00052,mmu00561	Pentose phosphate pathway|Fructose and mannose metabolism|Galactose metabolism|Glycerolipid metabolism	C(C(C=O)O)O	NA	NA	NA	MNQZXJOMYWMBOU-VKHMYHEASA-N	C3H6O3	Organic oxygen compounds	Organooxygen compounds	Carbohydrates and carbohydrate conjugates	Level 1	76.2	2.32818	1671.5	21072.7	0.0793205	-3.65616	Down	0.000183621	0.00207886
262	15.518	525463	231.107	2-Deoxy-D-Ribitol	85.7	58071	NA	HMDB0033919	89618	NA	249377	NA	NA	NA	OCCC(O)C(O)CO	NA	NA	NA	ZDAWZDFBPUUDAY-UHFFFAOYSA-N	C5H12O4	Organic oxygen compounds	Organooxygen compounds	Alcohols and polyols	Level 1	76.2	2.21627	1671.5	15927	0.104947	-3.25226	Down	6.44984e-05	0.000888957
334	18.422	621840	273.077	Citric Acid	99	46867	77-92-9	HMDB0000094	124	NA	311	C00158	mmu00020,mmu00250,mmu00630,mmu04742,mmu04922,mmu05230	Citrate cycle (TCA cycle)|Alanine, aspartate and glutamate metabolism|Glyoxylate and dicarboxylate metabolism|Taste transduction|Glucagon signaling pathway|Central carbon metabolism in cancer	OC(=O)CC(O)(CC(O)=O)C(O)=O	30769	R-MMU-1428517,R-MMU-1430728,R-MMU-200425,R-MMU-382551,R-MMU-425366,R-MMU-425407,R-MMU-433137,R-MMU-556833,R-MMU-70171,R-MMU-70326,R-MMU-71387,R-MMU-71403,R-MMU-71406,R-MMU-75105,R-MMU-8978868,R-MMU-917937	The citric acid (TCA) cycle and respiratory electron transport|Metabolism|Carnitine metabolism|Transport of small molecules|Transport of bile salts and organic acids, metal ions and amine compounds|SLC-mediated transmembrane transport|Sodium-coupled sulphate, di- and tri-carboxylate transporters|Metabolism of lipids|Glycolysis|Glucose metabolism|Metabolism of carbohydrates|Citric acid cycle (TCA …	KRKNYBCHXYNGOX-UHFFFAOYSA-N	C6H8O7	Organic acids and derivatives	Carboxylic acids and derivatives	Tricarboxylic acids and derivatives	Level 1	98.9	2.15806	1.78869e+06	235293	7.60196	2.92637	Up	4.6557e-10	5.05579e-08
335	18.448	622699	245.09	D-Threo-Isocitric Acid	87.5	47687	6061-97-8	HMDB0001874	3328	NA	5318532	C00451	NA	NA	O[C@H]([C@H](CC(O)=O)C(O)=O)C(O)=O	151	NA	NA	ODBLHEXUDAPZAU-ZAFYKAAXSA-N	C6H8O7	Organic acids and derivatives	Carboxylic acids and derivatives	Tricarboxylic acids and derivatives	Level 1	79.4	2.1277	34674.8	4847.6	7.153	2.83855	Up	4.20055e-09	2.21929e-07
308	17.441	589454	254.06	Orotic Acid	93.7	46943	65-86-1	HMDB0000226	318	NA	967	C00295	mmu00240	Pyrimidine metabolism	OC(=O)C1=CC(=O)NC(=O)N1	16742	NA	NA	PXQPEWDEAKTCGB-UHFFFAOYSA-N	C5H4N2O4	Organoheterocyclic compounds	Diazines	Pyrimidines and pyrimidine derivatives	Level 1	89.6	2.04548	14941.2	2444.35	6.11257	2.61178	Up	1.78271e-06	4.34707e-05
226	14.213	482053	232.107	L-Aspartic Acid	98.5	46920	56-84-8	HMDB0000191	15	NA	5960	C00049	mmu00220,mmu00250,mmu00260,mmu00270,mmu00340,mmu00410,mmu00470,mmu00760,mmu00770,mmu00970,mmu02010,mmu04080,mmu04974,mmu05230	Arginine biosynthesis|Alanine, aspartate and glutamate metabolism|Glycine, serine and threonine metabolism|Cysteine and methionine metabolism|Histidine metabolism|beta-Alanine metabolism|D-Amino acid metabolism|Nicotinate and nicotinamide metabolism|Pantothenate and CoA biosynthesis|Aminoacyl-tRNA biosynthesis|ABC transporters|Neuroactive ligand-receptor interaction|Protein digestion and absorpti…	N[C@@H](CC(O)=O)C(O)=O	17053	NA	NA	CKLJMWTZIZZHCS-REOHCLBHSA-N	C4H7NO4	Organic acids and derivatives	Carboxylic acids and derivatives	Amino acids, peptides, and analogues	Level 1	98.4	2.04481	1.80336e+06	283346	6.36451	2.67005	Up	4.78466e-10	5.05579e-08
475	23.636	841119	343.232	1-Monomyristin	86	257686	NA	HMDB0304951	NA	NA	79050	NA	NA	NA	CCCCCCCCCCCCCC(=O)OCC(O)CO	75562	R-MMU-1430728,R-MMU-1483166,R-MMU-1483206,R-MMU-1483257,R-MMU-556833	Metabolism|Synthesis of PA|Glycerophospholipid biosynthesis|Phospholipid metabolism|Metabolism of lipids	DCBSHORRWZKAKO-UHFFFAOYSA-N	C17H34O4	Lipids and lipid-like molecules	Glycerolipids	Monoradylglycerols	Level 1	81.1	2.01725	1671.5	11076.3	0.150907	-2.72827	Down	0.00024843	0.00269205
384	20.72	704411	297.033	3-Hydroxy-3-(4-Hydroxy-3-Methoxyphenyl)Propanoic Acid	76.7	546241	NA	NA	NA	NA	24871597	NA	NA	NA	COC1=C(C=CC(=C1)C(CC(=O)O)O)O	NA	NA	NA	ABTZMSOARGMKMK-UHFFFAOYSA-N	C10H12O5	Unclassified	Unclassified	Unclassified	Level 3	63.2	1.98679	7345.81	51954	0.141391	-2.82224	Down	0.00308325	0.0166859
525	25.261	938876	387.12	Fructose 1,6-Bisphosphate	93.6	47370	34693-15-7	HMDB0001058	147	NA	10267	C05378	mmu00010,mmu00030,mmu00051	Glycolysis / Gluconeogenesis|Pentose phosphate pathway|Fructose and mannose metabolism	O[C@H]1[C@H](O)[C@@](O)(COP(O)(O)=O)O[C@@H]1COP(O)(O)=O	28013	NA	NA	RNBGYGVWRKECFJ-ARQDHWQXSA-N	C6H14O12P2	Organic oxygen compounds	Organooxygen compounds	Carbohydrates and carbohydrate conjugates	Level 1	89.4	1.98371	149196	1.10192e+06	0.135397	-2.88473	Down	0.00310558	0.0166859
539	25.68	965415	219.08	Digalacturonate	78	273786	5894-59-7	NA	63147	NA	439694	C02273	mmu00040,mmu02010	Pentose and glucuronate interconversions|ABC transporters	C1(C(C(OC(C1O)OC2C(C(C(OC2C(=O)O)O)O)O)C(=O)O)O)O	NA	NA	NA	IGSYEZFZPOZFNC-LKIWRGPLSA-N	C12H18O13	Organic oxygen compounds	Organooxygen compounds	Carbohydrates and carbohydrate conjugates	Level 3	63.3	1.96904	1671.5	11279.9	0.148183	-2.75455	Down	0.00267589	0.0154228
277	16.214	548645	245.067	Diphosphoric Acid	78.4	46958	14000-31-8	HMDB0000250	3306	NA	1023	C00013	mmu00190,mmu05012,mmu05022	Oxidative phosphorylation|Parkinson disease|Pathways of neurodegeneration - multiple diseases	OP(O)(=O)OP(O)(O)=O	29888	NA	NA	XPPKVPWEQAFLFU-UHFFFAOYSA-N	H4O7P2	Homogeneous non-metal compounds	Non-metal oxoanionic compounds	Non-metal pyrophosphates	Level 3	64.6	1.94991	2263.77	14418	0.15701	-2.67107	Down	0.00212309	0.0129427
276	16.188	547779	86.035	3-Morpholin-4-Ylpropan-1-Amine	70.7	267108	123-00-2	NA	44782	NA	61055	NA	NA	NA	C1COCCN1CCCN	NA	NA	NA	UIKUBYKUYUSRSM-UHFFFAOYSA-N	C7H16N2O	Organoheterocyclic compounds	Oxazinanes	Morpholines	Level 3	56.5	1.94874	9000.51	54936.3	0.163835	-2.60968	Down	0.000484492	0.00421783
450	23.025	808253	315.079	Fructose 6-Phosphate	98.1	46882	643-13-0	HMDB0000124	146	NA	69507	C00085	mmu00052,mmu00500,mmu04152,mmu04922,mmu04931,mmu05230,mmu05415	Galactose metabolism|Starch and sucrose metabolism|AMPK signaling pathway|Glucagon signaling pathway|Insulin resistance|Central carbon metabolism in cancer|Diabetic cardiomyopathy	OCC(=O)[C@@H](O)[C@H](O)[C@H](O)COP(O)(O)=O	15946	NA	NA	GSXOAOHZAIYLCY-HSUXUTPPSA-N	C6H13O9P	Organic oxygen compounds	Organooxygen compounds	Carbohydrates and carbohydrate conjugates	Level 1	96.8	1.93708	15424.8	100948	0.1528	-2.71028	Down	0.00129735	0.00894041
404	21.536	737582	315.09	D-(-)-Ribofuranose	94.1	257711	4300-28-1	HMDB0001548	159	NA	439167	C00117	mmu00030,mmu00230,mmu00440,mmu00750,mmu04918	Pentose phosphate pathway|Purine metabolism|Phosphonate and phosphinate metabolism|Vitamin B6 metabolism|Thyroid hormone synthesis	C(C1C(C(C(O1)O)O)O)OP(=O)(O)O	NA	NA	NA	KTVPXOYAKDPRHY-SOOFDHNKSA-N	C5H11O8P	Organic oxygen compounds	Organooxygen compounds	Carbohydrates and carbohydrate conjugates	Level 1	90.7	1.92037	15969.3	111911	0.142696	-2.80898	Down	0.00704798	0.0310307
125	10.018	343076	147.053	Urea	94.6	46980	57-13-6	HMDB0000294	6	NA	1176	C00086	mmu00220,mmu00230,mmu00240,mmu00330,mmu00780,mmu02010	Arginine biosynthesis|Purine metabolism|Pyrimidine metabolism|Arginine and proline metabolism|Biotin metabolism|ABC transporters	NC(N)=O	16199	R-MMU-1430728,R-MMU-351143,R-MMU-351202,R-MMU-382551,R-MMU-425366,R-MMU-425407,R-MMU-432047,R-MMU-445717,R-MMU-70635,R-MMU-71291	Metabolism|Agmatine biosynthesis|Metabolism of polyamines|Transport of small molecules|Transport of bile salts and organic acids, metal ions and amine compounds|SLC-mediated transmembrane transport|Passive transport by Aquaporins|Aquaporin-mediated transport|Urea cycle|Metabolism of amino acids and derivatives	XSQUKJJJFZCRTK-UHFFFAOYSA-N	CH4N2O	Organic acids and derivatives	Organic carbonic acids and derivatives	Ureas	Level 1	91.4	1.91037	1671.5	210445	0.00794269	-6.97616	Down	0.054369	0.133136
146	10.727	367139	102.07	4-Aminobutyric Acid	96	2482	1956-12-02	HMDB0000112	NA	LMFA01100039	119	C00334	mmu00250,mmu00330,mmu00410,mmu00650,mmu00760,mmu04024,mmu04080,mmu04721,mmu04727,mmu04742,mmu04915,mmu04929,mmu05032,mmu05033	Alanine, aspartate and glutamate metabolism|Arginine and proline metabolism|beta-Alanine metabolism|Butanoate metabolism|Nicotinate and nicotinamide metabolism|cAMP signaling pathway|Neuroactive ligand-receptor interaction|Synaptic vesicle cycle|GABAergic synapse|Taste transduction|Estrogen signaling pathway|GnRH secretion|Morphine addiction|Nicotine addiction	C(CCN)C(=O)O	16865	NA	NA	BTCSSZJGUNDROE-UHFFFAOYSA-N	C4H9NO2	Organic acids and derivatives	Carboxylic acids and derivatives	Amino acids, peptides, and analogues	Level 1	93.6	1.87714	46264.6	236707	0.195451	-2.35512	Down	5.90807e-05	0.000887001
251	15.049	509841	198.04	Oxoglutaric Acid	89.3	46929	328-50-7	HMDB0000208	119	NA	51	C00026	mmu00020,mmu00040,mmu00053,mmu00220,mmu00250,mmu00310,mmu00340,mmu00430,mmu00470,mmu00630,mmu00650,mmu04066,mmu04727,mmu04922,mmu04964,mmu04976,mmu05230	Citrate cycle (TCA cycle)|Pentose and glucuronate interconversions|Ascorbate and aldarate metabolism|Arginine biosynthesis|Alanine, aspartate and glutamate metabolism|Lysine degradation|Histidine metabolism|Taurine and hypotaurine metabolism|D-Amino acid metabolism|Glyoxylate and dicarboxylate metabolism|Butanoate metabolism|HIF-1 signaling pathway|GABAergic synapse|Glucagon signaling pathway|Pro…	OC(=O)CCC(=O)C(O)=O	30915	NA	NA	KPGXRSRHYNQIFN-UHFFFAOYSA-N	C5H6O5	Organic acids and derivatives	Keto acids and derivatives	Gamma-keto acids and derivatives	Level 1	82.3	1.86483	29946.3	5692.84	5.26035	2.39516	Up	9.13568e-05	0.0011584
243	14.734	499349	220.091	L-Cysteine	98	47101	52-90-4	HMDB0000574	63299	NA	5862	C00097	mmu00260,mmu00270,mmu00430,mmu00470,mmu00480,mmu00730,mmu00770,mmu00920,mmu00970,mmu04122,mmu04216,mmu04974,mmu05230	Glycine, serine and threonine metabolism|Cysteine and methionine metabolism|Taurine and hypotaurine metabolism|D-Amino acid metabolism|Glutathione metabolism|Thiamine metabolism|Pantothenate and CoA biosynthesis|Sulfur metabolism|Aminoacyl-tRNA biosynthesis|Sulfur relay system|Ferroptosis|Protein digestion and absorption|Central carbon metabolism in cancer	N[C@@H](CS)C(O)=O	17561	NA	NA	XUJNEKJLAYXESH-REOHCLBHSA-N	C3H7NO2S	Organic acids and derivatives	Carboxylic acids and derivatives	Amino acids, peptides, and analogues	Level 1	96.7	1.8414	122946	634894	0.193647	-2.3685	Down	0.00038251	0.00366019
266	15.702	531591	246.127	L-Glutamic Acid	99.5	46895	56-86-0	HMDB0000148	19	NA	33032	C00025	mmu00220,mmu00250,mmu00330,mmu00340,mmu00430,mmu00470,mmu00480,mmu00524,mmu00630,mmu00650,mmu00860,mmu00910,mmu00970,mmu02010,mmu04068,mmu04072,mmu04080,mmu04216,mmu04540,mmu04713,mmu04720,mmu04721,mmu04724,mmu04727,mmu04730,mmu04742,mmu04964,mmu04974,mmu05014,mmu05016,mmu05017,mmu05022,mmu05030,mmu05031,mmu05033,mmu05034,mmu05230	Arginine biosynthesis|Alanine, aspartate and glutamate metabolism|Arginine and proline metabolism|Histidine metabolism|Taurine and hypotaurine metabolism|D-Amino acid metabolism|Glutathione metabolism|Neomycin, kanamycin and gentamicin biosynthesis|Glyoxylate and dicarboxylate metabolism|Butanoate metabolism|Porphyrin metabolism|Nitrogen metabolism|Aminoacyl-tRNA biosynthesis|ABC transporters|Fox…	N[C@@H](CCC(O)=O)C(O)=O	16015	NA	NA	WHUUTDBJXJRKMK-VKHMYHEASA-N	C5H9NO4	Organic acids and derivatives	Carboxylic acids and derivatives	Amino acids, peptides, and analogues	Level 1	99.6	1.83899	6.45932e+06	1.44314e+06	4.47588	2.16217	Up	8.52775e-10	6.75824e-08
441	22.687	791764	445.127	Beta-D-Fructose 6-Phosphate	92.7	48204	NA	HMDB0003971	NA	NA	440641	C05345	mmu00010,mmu00030,mmu00051,mmu00520	Glycolysis / Gluconeogenesis|Pentose phosphate pathway|Fructose and mannose metabolism|Amino sugar and nucleotide sugar metabolism	OC[C@@]1(O)O[C@H](COP(O)(O)=O)[C@@H](O)[C@@H]1O	16084	NA	NA	BGWGXPAPYGQALX-ARQDHWQXSA-N	C6H13O9P	Organic oxygen compounds	Organooxygen compounds	Carbohydrates and carbohydrate conjugates	Level 1	87.9	1.83699	1671.5	20230.7	0.082622	-3.59733	Down	0.0459103	0.12128
437	22.614	788203	299.059	1-(Sn-Glycero-3-Phospho)-1d-Myo-Inositol	76.2	273627	NA	HMDB0011649	62398	NA	45480545	C01225	NA	NA	C(C(COP(=O)(O)OC1C(C(C(C(C1O)O)O)O)O)O)O	NA	NA	NA	BMVUIWJCUQSHLZ-YFZGBAIXSA-N	C9H19O11P	Lipids and lipid-like molecules	Glycerophospholipids	Glycerophosphoinositols	Level 3	64.8	1.81935	3573.43	19056.7	0.187516	-2.41492	Down	0.00582036	0.0279412
298	17.089	577790	299.04	Glyceraldehyde 3-Phosphate	78.8	47400	591-57-1	HMDB0001112	149	NA	439168	C00118	mmu00010,mmu00030,mmu00051,mmu00052,mmu00562,mmu00730,mmu00750,mmu00900,mmu05415	Glycolysis / Gluconeogenesis|Pentose phosphate pathway|Fructose and mannose metabolism|Galactose metabolism|Inositol phosphate metabolism|Thiamine metabolism|Vitamin B6 metabolism|Terpenoid backbone biosynthesis|Diabetic cardiomyopathy	O[C@H](COP(O)(O)=O)C=O	29052	NA	NA	LXJXRIRHZLFYRP-VKHMYHEASA-N	C3H7O6P	Organic oxygen compounds	Organooxygen compounds	Carbohydrates and carbohydrate conjugates	Level 3	83.4	1.76064	1671.5	12032.1	0.13892	-2.84768	Down	0.0121807	0.0443824
165	11.658	398160	204.113	L-Serine	94.4	46917	56-45-1	HMDB0000187	30	NA	5951	C00065	mmu00260,mmu00270,mmu00470,mmu00564,mmu00600,mmu00630,mmu00920,mmu00970,mmu02010,mmu04071,mmu04974,mmu04978,mmu05230	Glycine, serine and threonine metabolism|Cysteine and methionine metabolism|D-Amino acid metabolism|Glycerophospholipid metabolism|Sphingolipid metabolism|Glyoxylate and dicarboxylate metabolism|Sulfur metabolism|Aminoacyl-tRNA biosynthesis|ABC transporters|Sphingolipid signaling pathway|Protein digestion and absorption|Mineral absorption|Central carbon metabolism in cancer	N[C@@H](CO)C(O)=O	17115	NA	NA	MTCFGRXMJLQNBG-REOHCLBHSA-N	C3H7NO3	Organic acids and derivatives	Carboxylic acids and derivatives	Amino acids, peptides, and analogues	Level 1	91.2	1.75649	1.90455e+06	476992	3.99284	1.99741	Up	3.82614e-09	2.21929e-07
253	15.154	513338	193.076	Phenyllactic Acid	94.5	47216	828-01-3	HMDB0000779	34529	NA	3848	C01479	NA	NA	OC(CC1=CC=CC=C1)C(O)=O	25998	NA	NA	VOXXWSYKYCBWHO-UHFFFAOYSA-N	C9H10O3	Phenylpropanoids and polyketides	Phenylpropanoic acids	Unclassified	Level 1	91.8	1.75401	6517.33	29287.9	0.222527	-2.16795	Down	0.000323196	0.00320166
295	16.938	572761	84.065	L-Glutamine	74.8	47136	56-85-9	HMDB0000641	18	NA	5961	C00064	mmu00220,mmu00230,mmu00240,mmu00250,mmu00470,mmu00630,mmu00750,mmu00910,mmu00970,mmu02010,mmu04724,mmu04727,mmu04964,mmu04974,mmu04978,mmu05230	Arginine biosynthesis|Purine metabolism|Pyrimidine metabolism|Alanine, aspartate and glutamate metabolism|D-Amino acid metabolism|Glyoxylate and dicarboxylate metabolism|Vitamin B6 metabolism|Nitrogen metabolism|Aminoacyl-tRNA biosynthesis|ABC transporters|Glutamatergic synapse|GABAergic synapse|Proximal tubule bicarbonate reclamation|Protein digestion and absorption|Mineral absorption|Central ca…	N[C@@H](CCC(N)=O)C(O)=O	18050	NA	NA	ZDXPYRJPNDTMRX-VKHMYHEASA-N	C5H10N2O3	Organic acids and derivatives	Carboxylic acids and derivatives	Amino acids, peptides, and analogues	Level 3	58.4	1.75332	97215	505574	0.192286	-2.37867	Down	0.00849361	0.0332404
51	7.284	246818	116.102	L-Alanine	96.3	46903	56-41-7	HMDB0000161	11	NA	5950	C00041	mmu00250,mmu00270,mmu00430,mmu00450,mmu00470,mmu00970,mmu02010,mmu04122,mmu04974,mmu04978,mmu05230	Alanine, aspartate and glutamate metabolism|Cysteine and methionine metabolism|Taurine and hypotaurine metabolism|Selenocompound metabolism|D-Amino acid metabolism|Aminoacyl-tRNA biosynthesis|ABC transporters|Sulfur relay system|Protein digestion and absorption|Mineral absorption|Central carbon metabolism in cancer	C[C@H](N)C(O)=O	16977	NA	NA	QNAYBMKLOCPYGJ-REOHCLBHSA-N	C3H7NO2	Organic acids and derivatives	Carboxylic acids and derivatives	Amino acids, peptides, and analogues	Level 1	94.9	1.72747	2.26302e+07	6.03113e+06	3.75223	1.90775	Up	3.09369e-10	5.05579e-08
302	17.249	583115	159.029	2-Hydroxyethyl Phosphate	73.5	316855	NA	NA	344601	NA	74689	NA	NA	NA	C(COP(=O)(O)O)O	NA	NA	NA	PCIBVZXUNDZWRL-UHFFFAOYSA-N	C2H7O5P	Organic acids and derivatives	Organic phosphoric acids and derivatives	Phosphate esters	Level 3	55.9	1.69692	27364.5	111305	0.245853	-2.02413	Down	0.000393663	0.00366019
515	24.96	919810	330.12	Behenic Acid	73.9	68	112-85-6	HMDB0000944	260	LMFA01010022	8215	C08281	mmu01040	Biosynthesis of unsaturated fatty acids	C(CCCCCCCCCCCCC(=O)O)CCCCCCCC	28941	NA	NA	UKMSUNONTOPOIO-UHFFFAOYSA-N	C22H44O2	Lipids and lipid-like molecules	Fatty Acyls	Fatty acids and conjugates	Level 3	56.6	1.68812	1671.5	9607.31	0.173982	-2.52299	Down	0.00595403	0.0279412
240	14.619	495518	117.048	2-Dodecanol	75.6	545533	NA	NA	NA	NA	25045	NA	NA	NA	CCCCCCCCCCC(C)O	NA	NA	NA	XSWSEQPWKOWORN-UHFFFAOYSA-N	C12H26O	Unclassified	Unclassified	Unclassified	Level 3	62	1.67912	37075.3	160702	0.230708	-2.11586	Down	0.00320773	0.0169475
456	23.173	815473	315.103	8-Methoxy-1,3,4,4a,5,6-Hexahydro-2h-Benzo[5,6]Cyclohepta[1,2-B]Pyridin-2-One	79.5	545639	NA	NA	NA	NA	3662313	NA	NA	NA	COC1=CC2=C(C=C1)C=C3C(CC2)CCC(=O)N3	NA	NA	NA	BOLKSXFXKGGWDD-UHFFFAOYSA-N	C15H17NO2	Unclassified	Unclassified	Unclassified	Level 3	66.1	1.6728	24463.8	6425.7	3.80718	1.92872	Up	0.00148194	0.00978701
314	17.654	596486	357.085	Glycerol 3-Phosphate	98.4	46884	1957-03-04	HMDB0000126	5161	NA	439162	C00093	mmu00561,mmu00564,mmu02010,mmu05231	Glycerolipid metabolism|Glycerophospholipid metabolism|ABC transporters|Choline metabolism in cancer	OC[C@@H](O)COP(O)(O)=O	15978	NA	NA	AWUCVROLDVIAJX-GSVOUGTGSA-N	C3H9O6P	Lipids and lipid-like molecules	Glycerophospholipids	Glycerophosphates	Level 1	97.9	1.66176	194072	789492	0.245818	-2.02434	Down	0.00136088	0.00917867
293	16.868	570429	217.095	L-Arabinitol	98.3	47674	7643-75-6	HMDB0001851	141	NA	439255	C00532	mmu00040	Pentose and glucuronate interconversions	OC[C@H](O)C(O)[C@@H](O)CO	18403	NA	NA	HEBKCHPVOIAQTA-IMJSIDKUSA-N	C5H12O5	Organic oxygen compounds	Organooxygen compounds	Carbohydrates and carbohydrate conjugates	Level 1	97.9	1.64298	32048	117233	0.273369	-1.87108	Down	0.000404122	0.00366019
438	22.638	789374	299.05	Galactose 1-Phosphate Potassium Salt	75.8	561214	19046-60-7	NA	NA	NA	NA	NA	NA	NA	C([C@@H]1[C@@H]([C@@H]([C@H]([C@H](O1)OP(=O)([O-])[O-])O)O)O)O.[K+].[K+]	NA	NA	NA	KCIDZIIHRGYJAE-YGFYJFDDSA-L	NA	Unclassified	Unclassified	Unclassified	Level 3	62.6	1.62112	8856.43	32129.7	0.275646	-1.85911	Down	0.000254768	0.00269205
372	20.207	683558	299.254	Cetyl Alcohol	99.5	6041	36653-82-4	HMDB0003424	6927	LMFA05000061	2682	C00823	mmu00071	Fatty acid degradation	C(CCCCCCCO)CCCCCCCC	16125	R-MMU-1430728,R-MMU-556833,R-MMU-75896,R-MMU-8848584,R-MMU-9640463	Metabolism|Metabolism of lipids|Plasmalogen biosynthesis|Wax and plasmalogen biosynthesis|Wax biosynthesis	BXWNKGSJHAJOGX-UHFFFAOYSA-N	C16H34O	Lipids and lipid-like molecules	Fatty Acyls	Fatty alcohols	Level 1	99.6	1.5614	406060	55766.8	7.2814	2.86422	Up	0.0163591	0.0557617
371	20.18	682460	217.1	D-Pinitol	82.1	541426	484-68-4	NA	NA	NA	230881	NA	NA	NA	OC1C(O)C(O)C(OC)C(O)C1O	NA	NA	NA	DSCFFEYYQKSRSV-UHFFFAOYSA-N	C7H14O6	Organic oxygen compounds	Organooxygen compounds	Alcohols and polyols	Level 2	70.3	1.55493	90800.5	343351	0.264454	-1.91891	Down	0.00704763	0.0310307
297	17.047	576391	260.128	2-Aminohexanedioic Acid	91.9	2908	542-32-5	HMDB0302754	324	LMFA01170098	469	C00956	mmu00310	Lysine degradation	C(=O)(O)C(N)CCCC(=O)O	37024	NA	NA	OYIFNHCXNCRBQI-UHFFFAOYSA-N	C6H11NO4	Organic acids and derivatives	Carboxylic acids and derivatives	Amino acids, peptides, and analogues	Level 1	93.2	1.54162	11983.7	43722.9	0.274082	-1.86732	Down	0.00720213	0.031275
536	25.645	963198	318.125	Melezitose	75.8	51501	597-12-6	HMDB0011730	43984	NA	92817	C08243	NA	NA	OC[C@H]1O[C@@](CO)(O[C@H]2O[C@H](CO)[C@@H](O)[C@H](O)[C@H]2O)[C@@H](O[C@H]2O[C@H](CO)[C@@H](O)[C@H](O)[C@H]2O)[C@@H]1O	6731	NA	NA	QWIZNVHXZXRPDR-WSCXOGSTSA-N	C18H32O16	Organic oxygen compounds	Organooxygen compounds	Carbohydrates and carbohydrate conjugates	Level 3	59.6	1.52945	14536.6	50423.8	0.288288	-1.79442	Down	0.00450271	0.0226565
64	7.997	272169	142.048	2-Pyrrolidinone	96.6	47775	616-45-5	HMDB0002039	6452	NA	12025	C11118	NA	NA	O=C1CCCN1	36592	NA	NA	HNJBEVLQSNELDL-UHFFFAOYSA-N	C4H7NO	Organoheterocyclic compounds	Pyrrolidines	Pyrrolidones	Level 1	96.2	1.52144	71978.4	217362	0.331146	-1.59446	Down	0.000102949	0.00121895
309	17.509	591699	117.041	Alanylthreonine	78	53737	24032-50-6	HMDB0028697	458634	NA	6427004	NA	NA	NA	C[C@@H](O)[C@H](NC(=O)[C@H](C)N)C(O)=O	73762	NA	NA	BUQICHWNXBIBOG-LMVFSUKVSA-N	C7H14N2O4	Organic acids and derivatives	Carboxylic acids and derivatives	Amino acids, peptides, and analogues	Level 3	67.4	1.52022	25046	86433.3	0.289773	-1.78701	Down	0.00462003	0.0228836
520	25.078	927284	325.094	Xanthosine	87.8	46983	146-80-5	HMDB0000299	3408	NA	64959	C01762	mmu00230,mmu00232,mmu02010	Purine metabolism|Caffeine metabolism|ABC transporters	OC[C@H]1O[C@H]([C@H](O)[C@@H]1O)N1C=NC2=C1N=C(O)N=C2O	18107	NA	NA	UBORTCNDUKBEOP-UUOKFMHZSA-N	C10H12N4O6	Nucleosides, nucleotides, and analogues	Purine nucleosides	Unclassified	Level 1	80	1.51833	13339.4	4544.32	2.93539	1.55355	Up	0.00113322	0.00835419
168	11.822	403545	236.023	Phosphonomycin	71.7	53108	23155-02-4	HMDB0014966	2963	NA	446987	C06454	NA	NA	[H][C@@]1(C)O[C@]1([H])P(O)(O)=O	28915	NA	NA	YMDXZJFXQJVXBF-STHAYSLISA-N	C3H7O4P	Organic acids and derivatives	Organic phosphonic acids and derivatives	Organic phosphonic acids	Level 3	52.8	1.50368	13639.9	38299.3	0.35614	-1.48949	Down	2.61322e-05	0.000487289
417	22.028	759616	381.133	Lanthionine Ketimine	71.8	48318	83923-11-9	HMDB0004823	7085	NA	134340	NA	NA	NA	OC(=O)C1CSCC(=N1)C(O)=O	89479	NA	NA	XIVVIYYWXOMYOD-UHFFFAOYSA-N	C6H7NO4S	Organic acids and derivatives	Carboxylic acids and derivatives	Amino acids, peptides, and analogues	Level 3	55.4	1.5034	8706.45	3147.8	2.76588	1.46774	Up	0.000541916	0.00452072
365	19.871	669899	319.138	Sorbitol	99.2	46956	50-70-4	HMDB0000247	143	NA	5780	C00794	mmu00051,mmu00052,mmu02010,mmu05415	Fructose and mannose metabolism|Galactose metabolism|ABC transporters|Diabetic cardiomyopathy	OC[C@H](O)[C@@H](O)[C@H](O)[C@H](O)CO	17924	R-MMU-1430728,R-MMU-5652084,R-MMU-5652227,R-MMU-71387	Metabolism|Fructose metabolism|Fructose biosynthesis|Metabolism of carbohydrates	FBPFZTCFMRRESA-JGWLITMVSA-N	C6H14O6	Organic oxygen compounds	Organooxygen compounds	Carbohydrates and carbohydrate conjugates	Level 1	98.6	1.50104	1.68966e+06	4.77637e+06	0.353754	-1.49918	Down	1.47237e-05	0.000291713
406	21.629	741363	357.09	D-Ribulose 5-Phosphate	86.6	47126	4151-19-3	HMDB0000618	NA	NA	439184	C00199	mmu00030,mmu00040,mmu00740	Pentose phosphate pathway|Pentose and glucuronate interconversions|Riboflavin metabolism	OCC(=O)[C@H](O)[C@H](O)COP(O)(O)=O	17363	NA	NA	FNZLKVNUWIIPSJ-UHNVWZDZSA-N	C5H11O8P	Organic oxygen compounds	Organooxygen compounds	Carbohydrates and carbohydrate conjugates	Level 1	77.9	1.49915	14093.8	52682.5	0.267523	-1.90226	Down	0.00749577	0.0312973
84	8.662	295813	117.05	1-Cyclohexylethanol	75.1	294641	NA	NA	318768	NA	137829	NA	NA	NA	CC(C1CCCCC1)O	NA	NA	NA	JMSUNAQVHOHLMX-UHFFFAOYSA-N	C8H16O	Organic oxygen compounds	Organooxygen compounds	Alcohols and polyols	Level 3	58.6	1.49734	3171.65	15471.4	0.205	-2.2863	Down	0.0287142	0.0858718
363	19.839	668621	319.137	Mannitol	96.4	47209	69-65-8	HMDB0000765	142	NA	6251	C00392	mmu00051,mmu02010	Fructose and mannose metabolism|ABC transporters	OC[C@@H](O)[C@@H](O)[C@H](O)[C@H](O)CO	16899	NA	NA	FBPFZTCFMRRESA-KVTDHHQDSA-N	C6H14O6	Organic oxygen compounds	Organooxygen compounds	Carbohydrates and carbohydrate conjugates	Level 1	94.3	1.48278	1.70427e+06	4.79011e+06	0.355789	-1.49091	Down	6.15584e-05	0.000887001
419	22.048	760592	213.064	Glutathione	81.5	46883	70-18-8	HMDB0000125	44	NA	124886	C00051	mmu00270,mmu00480,mmu02010,mmu04216,mmu04918,mmu04976,mmu05208,mmu05415	Cysteine and methionine metabolism|Glutathione metabolism|ABC transporters|Ferroptosis|Thyroid hormone synthesis|Bile secretion|Chemical carcinogenesis - reactive oxygen species|Diabetic cardiomyopathy	N[C@@H](CCC(=O)N[C@@H](CS)C(=O)NCC(O)=O)C(O)=O	16856	R-MMU-1428517,R-MMU-1430728,R-MMU-156580,R-MMU-156590,R-MMU-1614517,R-MMU-1614558,R-MMU-1614635,R-MMU-174403,R-MMU-204174,R-MMU-211859,R-MMU-2142753,R-MMU-2162123,R-MMU-2262752,R-MMU-3299685,R-MMU-556833,R-MMU-70268,R-MMU-71291,R-MMU-71406,R-MMU-8953897,R-MMU-8978868,R-MMU-9711123	The citric acid (TCA) cycle and respiratory electron transport|Metabolism|Phase II - Conjugation of compounds|Glutathione conjugation|Sulfide oxidation to sulfate|Degradation of cysteine and homocysteine|Sulfur amino acid metabolism|Glutathione synthesis and recycling|Regulation of pyruvate dehydrogenase (PDH) complex|Biological oxidations|Arachidonic acid metabolism|Synthesis of Prostaglandins (…	RWSXRVCMGQZWBV-WDSKDSINSA-N	C10H17N3O6S	Organic acids and derivatives	Carboxylic acids and derivatives	Amino acids, peptides, and analogues	Level 2	70.5	1.47939	18513.6	4849.29	3.8178	1.93274	Up	0.0341229	0.0983361
412	21.815	749225	75.03	9z-Octadecen-1-Ol	96.5	6190	143-28-2	HMDB0029632	46164	LMFA05000213	5284499	NA	NA	NA	OCCCCCCCC/C=C\CCCCCCCC	73504	NA	NA	ALSTYHKOOCGGFT-KTKRTIGZSA-N	C18H36O	Lipids and lipid-like molecules	Fatty Acyls	Fatty alcohols	Level 1	94.1	1.47817	165049	629645	0.26213	-1.93165	Down	0.0328332	0.0954908
517	25.006	922724	205.098	Batilol	91.5	10461	NA	HMDB0011143	61998	LMGL01020033	10860876	NA	NA	NA	O(CCCCCCCCCCCCCCCCCC)C[C@@]([H])(O)CO	74001	NA	NA	OGBUMNBNEWYMNJ-NRFANRHFSA-N	C21H44O3	Lipids and lipid-like molecules	Glycerolipids	Monoradylglycerols	Level 1	86.4	1.47578	48470.6	161461	0.300199	-1.73601	Down	0.00760218	0.0312973
423	22.239	769909	357.093	2,3-Diphosphoglycerin	80	546246	NA	NA	NA	NA	102018	NA	NA	NA	C(C(COP(=O)(O)O)OP(=O)(O)O)O	NA	NA	NA	IBPDKUYWDGDBQW-UHFFFAOYSA-N	C3H10O9P2	Unclassified	Unclassified	Unclassified	Level 3	66.8	1.46869	17594.2	67341.7	0.261268	-1.9364	Down	0.0190105	0.0621272
409	21.743	745997	319.149	Sedoheptulose	95.2	545469	NA	NA	NA	NA	5459879	NA	NA	NA	C(C(C(C(C(C(=O)CO)O)O)O)O)O	NA	NA	NA	HSNZZMHEPUFJNZ-SHUUEZRQSA-N	C7H14O7	Unclassified	Unclassified	Unclassified	Level 1	92	1.46563	35143	12179.8	2.88536	1.52875	Up	6.83449e-05	0.000902722
567	28.475	1.14245e+06	325.22	7-Dehydrocholesterol	83.2	43438	434-16-2	HMDB0000032	3902	LMST01010069	439423	C01164	mmu00100	Steroid biosynthesis	C12=CC=C3C[C@@H](O)CC[C@]3(C)[C@@]1([H])CC[C@]1(C)[C@@]([H])([C@@](C)([H])CCCC(C)C)CC[C@@]21[H]	17759	R-MMU-1430728,R-MMU-191273,R-MMU-556833,R-MMU-6807062,R-MMU-8957322	Metabolism|Cholesterol biosynthesis|Metabolism of lipids|Cholesterol biosynthesis via lathosterol|Metabolism of steroids	UCTLRSWJYQTBFZ-DDPQNLDTSA-N	C27H44O	Lipids and lipid-like molecules	Steroids and steroid derivatives	Cholestane steroids	Level 2	72.8	1.46466	8690.2	1671.5	5.19905	2.37825	Up	0.0277727	0.0848563
390	20.907	712013	313.259	1-Heptadecanol	88.3	299772	NA	NA	324897	NA	15076	NA	NA	NA	CCCCCCCCCCCCCCCCCO	NA	NA	NA	GOQYKNQRPGWPLP-UHFFFAOYSA-N	C17H36O	Lipids and lipid-like molecules	Fatty Acyls	Fatty alcohols	Level 1	80.8	1.45841	7901.15	1671.5	4.72699	2.24092	Up	0.0136296	0.0485458
411	21.79	748005	319.135	Beta-N-Acetylglucosamine	79	47231	14131-68-1	HMDB0000803	5767	NA	24139	C03878	NA	NA	CC(=O)N[C@H]1[C@H](O)O[C@H](CO)[C@@H](O)[C@@H]1O	28009	R-MMU-166658,R-MMU-166662,R-MMU-166663,R-MMU-166786,R-MMU-168249,R-MMU-168256,R-MMU-2855086,R-MMU-6803157	Complement cascade|Lectin pathway of complement activation|Initial triggering of complement|Creation of C4 and C2 activators|Innate Immune System|Immune System|Ficolins bind to repetitive carbohydrate structures on the target cell surface|Antimicrobial peptides	OVRNDRQMDRJTHS-FMDGEEDCSA-N	C8H15NO6	Organic oxygen compounds	Organooxygen compounds	Carbohydrates and carbohydrate conjugates	Level 3	65.4	1.45317	55411.5	19638.7	2.82155	1.49649	Up	5.27009e-05	0.000879272
311	17.566	593581	315.082	2-Deoxy-D-Erythro-Pentose-5-Phosphate	74.3	546299	NA	NA	NA	NA	23615346	NA	NA	NA	C(C=O)C(C(COP(=O)([O-])[O-])O)O	NA	NA	NA	ALQNUOMIEBHXQG-CRCLSJGQSA-L	C5H9O7P-2	Unclassified	Unclassified	Unclassified	Level 3	64.2	1.44624	5601	21094.9	0.265515	-1.91314	Down	0.0167148	0.0558864
60	7.872	267724	116.07	Sarcosine	88	46967	107-97-1	HMDB0000271	51	NA	1088	C00213	mmu00260,mmu00330	Glycine, serine and threonine metabolism|Arginine and proline metabolism	CNCC(O)=O	15611	NA	NA	FSYKKLYZXJSNPZ-UHFFFAOYSA-N	C3H7NO2	Organic acids and derivatives	Carboxylic acids and derivatives	Amino acids, peptides, and analogues	Level 1	80.8	1.42803	18571.3	48481	0.383062	-1.38435	Down	5.9318e-05	0.000887001
537	25.645	963198	318.137	Lactobionic Acid	74.2	267100	96-82-2	NA	44767	NA	7314	NA	NA	NA	C(C1C(C(C(C(O1)OC(C(CO)O)C(C(C(=O)O)O)O)O)O)O)O	NA	NA	NA	JYTUSYBCFIZPBE-AMTLMPIISA-N	C12H22O12	Lipids and lipid-like molecules	Fatty Acyls	Fatty acyl glycosides	Level 3	56.9	1.42099	17182.3	50194.8	0.342312	-1.54662	Down	0.00178778	0.0113346
491	24.151	870410	205.098	Chimyl Alcohol	97	266254	6145-69-3	NA	24090	NA	72733	C13859	NA	NA	CCCCCCCCCCCCCCCCOCC(CO)O	NA	NA	NA	OOWQBDFWEXAXPB-UHFFFAOYSA-N	C19H40O3	Lipids and lipid-like molecules	Glycerolipids	Monoradylglycerols	Level 1	99.5	1.41495	282749	824871	0.34278	-1.54465	Down	0.00781462	0.0317594
318	17.753	599754	271.162	1-Tetradecanol	72.8	6021	112-72-1	HMDB0011638	36498	LMFA05000041	8209	NA	NA	NA	C(CCCC)CCCCCCCCCO	77417	NA	NA	HLZKNKRTKFSKGZ-UHFFFAOYSA-N	C14H30O	Lipids and lipid-like molecules	Fatty Acyls	Fatty alcohols	Level 3	54.8	1.40425	6868.66	1671.5	4.10928	2.03889	Up	0.0114188	0.0425853
331	18.375	620289	257.098	Cysteinylglycine	90.9	46859	19246-18-5	HMDB0000078	23779	NA	439498	C01419	mmu00480	Glutathione metabolism	N[C@@H](CS)C(=O)NCC(O)=O	4047	NA	NA	ZUKPVRWZDMRIEO-VKHMYHEASA-N	C5H10N2O3S	Organic acids and derivatives	Carboxylic acids and derivatives	Amino acids, peptides, and analogues	Level 1	85.9	1.40273	70219	24790.9	2.83245	1.50205	Up	0.0599398	0.141798
163	11.531	393990	245.058	Fumaric Acid	99.6	46891	110-17-8	HMDB0000134	3242	NA	444972	C00122	mmu00020,mmu00190,mmu00220,mmu00250,mmu00350,mmu00360,mmu00620,mmu00650,mmu00760,mmu04922,mmu05200,mmu05211,mmu05230	Citrate cycle (TCA cycle)|Oxidative phosphorylation|Arginine biosynthesis|Alanine, aspartate and glutamate metabolism|Tyrosine metabolism|Phenylalanine metabolism|Pyruvate metabolism|Butanoate metabolism|Nicotinate and nicotinamide metabolism|Glucagon signaling pathway|Pathways in cancer|Renal cell carcinoma|Central carbon metabolism in cancer	OC(=O)\C=C\C(O)=O	18012	R-MMU-1428517,R-MMU-1430728,R-MMU-71403,R-MMU-71406	The citric acid (TCA) cycle and respiratory electron transport|Metabolism|Citric acid cycle (TCA cycle)|Pyruvate metabolism and Citric Acid (TCA) cycle	VZCYOOQTPOCHFL-OWOJBTEDSA-N	C4H4O4	Organic acids and derivatives	Carboxylic acids and derivatives	Dicarboxylic acids and derivatives	Level 1	99.4	1.35626	153632	65654.4	2.34001	1.22652	Up	1.21195e-06	3.49263e-05
23	6.098	204649	102.043	Ethanolamine	90.8	46896	141-43-5	HMDB0000149	3207	NA	700	C00189	mmu00564	Glycerophospholipid metabolism	NCCO	16000	R-MMU-112310,R-MMU-112315,R-MMU-112316,R-MMU-1430728,R-MMU-1483101,R-MMU-1483206,R-MMU-1483213,R-MMU-1483257,R-MMU-2142753,R-MMU-556833,R-MMU-8978868	Neurotransmitter release cycle|Transmission across Chemical Synapses|Neuronal System|Metabolism|Synthesis of PS|Glycerophospholipid biosynthesis|Synthesis of PE|Phospholipid metabolism|Arachidonic acid metabolism|Metabolism of lipids|Fatty acid metabolism	HZAXFHJVJLSVMW-UHFFFAOYSA-N	C2H7NO	Organic nitrogen compounds	Organonitrogen compounds	Amines	Level 1	86.3	1.35138	62545.7	26596.4	2.35166	1.23368	Up	1.13615e-06	3.49263e-05
458	23.219	817717	217.08	Pseudouridine	75.7	47211	1445-07-4	HMDB0000767	5734	NA	15047	C02067	mmu00240	Pyrimidine metabolism	OC[C@H]1O[C@H]([C@H](O)[C@@H]1O)C1=CNC(=O)NC1=O	17802	R-MMU-1430728,R-MMU-15869,R-MMU-73614,R-MMU-8956321	Metabolism|Metabolism of nucleotides|Pyrimidine salvage|Nucleotide salvage	PTJWIQPHWPFNBW-GBNDHIKLSA-N	C9H12N2O6	Nucleosides, nucleotides, and analogues	Nucleoside and nucleotide analogues	Unclassified	Level 3	59.6	1.3503	2406.53	12960.8	0.185678	-2.42913	Down	0.0407948	0.111172
500	24.519	891877	313.23	Mg(0:0/16:0/0:0)	94	10442	NA	HMDB0011533	62317	LMGL01010025	123409	NA	NA	NA	OC[C@]([H])(OC(CCCCCCCCCCCCCCC)=O)CO	75455	NA	NA	BBNYCLAREVXOSG-UHFFFAOYSA-N	C19H38O4	Lipids and lipid-like molecules	Glycerolipids	Monoradylglycerols	Level 1	91.6	1.32172	1671.5	6320.94	0.264438	-1.919	Down	0.012765	0.0459831
485	23.974	860343	217.087	D-Myoinositol 4-Phosphate	81.9	258415	142760-33-6	HMDB0001313	6151	NA	440043	C03546	mmu00562,mmu04070	Inositol phosphate metabolism|Phosphatidylinositol signaling system	C1(C(C(C(C(C1O)O)OP(=O)(O)O)O)O)O	NA	NA	NA	INAPMGSXUVUWAF-GFWFORPUSA-N	C6H13O9P	Organic oxygen compounds	Organooxygen compounds	Alcohols and polyols	Level 2	73.8	1.30638	8494.64	24129	0.352052	-1.50614	Down	0.0167483	0.0558864
154	10.923	373791	247.071	Succinic Acid	96.8	2857	110-15-6	HMDB0000254	114	LMFA01170043	1110	C00042	mmu00020,mmu00190,mmu00250,mmu00310,mmu00350,mmu00360,mmu00620,mmu00630,mmu00640,mmu00650,mmu00760,mmu00920,mmu04024,mmu04727,mmu04922,mmu05230	Citrate cycle (TCA cycle)|Oxidative phosphorylation|Alanine, aspartate and glutamate metabolism|Lysine degradation|Tyrosine metabolism|Phenylalanine metabolism|Pyruvate metabolism|Glyoxylate and dicarboxylate metabolism|Propanoate metabolism|Butanoate metabolism|Nicotinate and nicotinamide metabolism|Sulfur metabolism|cAMP signaling pathway|GABAergic synapse|Glucagon signaling pathway|Central car…	C(CCC(=O)O)(=O)O	15741	NA	NA	KDYFGRWQOYBRFD-UHFFFAOYSA-N	C4H6O4	Organic acids and derivatives	Carboxylic acids and derivatives	Dicarboxylic acids and derivatives	Level 1	95.5	1.2938	22044.7	9495.9	2.3215	1.21506	Up	0.00204134	0.0126883
522	25.111	929375	205.098	Batyl Alcohol	99.4	203916	544-62-7	HMDB0248884	44374	NA	3681	C13858	NA	NA	CCCCCCCCCCCCCCCCCCOCC(O)CO	34117	NA	NA	OGBUMNBNEWYMNJ-UHFFFAOYSA-N	C21H44O3	Lipids and lipid-like molecules	Glycerolipids	Monoradylglycerols	Level 1	99.5	1.28837	101727	273133	0.372444	-1.42491	Down	0.00843707	0.0332404
294	16.911	571861	218.044	7-Propyl-1h-Indole-2,3-Dione	76.9	546034	NA	NA	NA	NA	583824	NA	NA	NA	CCCC1=C2C(=CC=C1)C(=O)C(=O)N2	NA	NA	NA	SMRPGQVXPNCTFA-UHFFFAOYSA-N	C11H11NO2	Unclassified	Unclassified	Unclassified	Level 3	61.6	1.27922	20316.4	76192.8	0.266645	-1.90701	Down	0.0648791	0.149034
254	15.237	516103	227.134	Glutamine	92.9	534859	NA	NA	NA	NA	NA	NA	NA	NA	O=C(O)C(N)CCC(=N)O	NA	NA	NA	ZDXPYRJPNDTMRX-UHFFFAOYSA-N	C5H10N2O3	Organic acids and derivatives	Carboxylic acids and derivatives	Amino acids, peptides, and analogues	Level 1	88.5	1.27887	10107	36577	0.276322	-1.85558	Down	0.0533968	0.133136
142	10.632	363915	143.1	Levulinic Acid	89.9	2042	123-76-2	HMDB0000720	2195	LMFA01060006	11579	NA	NA	NA	CC(=O)CCC(=O)O	45630	NA	NA	JOOXCMJARBKPKM-UHFFFAOYSA-N	C5H8O3	Organic acids and derivatives	Keto acids and derivatives	Gamma-keto acids and derivatives	Level 1	86.1	1.27439	2.03518e+06	4.28003e+06	0.475505	-1.07247	Down	2.14569e-06	4.85846e-05
357	19.454	655911	179.067	Hydroxyphenyllactic Acid	99.1	47202	306-23-0	HMDB0000755	34515	NA	9378	C03672	NA	NA	OC(CC1=CC=C(O)C=C1)C(O)=O	17385	NA	NA	JVGVDSSUAVXRDY-UHFFFAOYSA-N	C9H10O4	Phenylpropanoids and polyketides	Phenylpropanoic acids	Unclassified	Level 1	98.6	1.24899	146576	356650	0.41098	-1.28286	Down	0.00604337	0.0279412
167	11.755	401345	255.07	Pipecolic Acid	73.8	46854	535-75-1	HMDB0000070	50	NA	849	C00408	mmu00310	Lysine degradation	OC(=O)C1CCCCN1	17964	NA	NA	HXEACLLIILLPRG-UHFFFAOYSA-N	C6H11NO2	Organic acids and derivatives	Carboxylic acids and derivatives	Amino acids, peptides, and analogues	Level 3	57.8	1.22061	5934.84	2334.15	2.54261	1.34631	Up	0.0121312	0.0443824
300	17.151	579855	299.046	Beta-Glycerophosphoric Acid	79.8	47958	17181-54-3	HMDB0002520	44760	NA	2526	C02979	NA	NA	OCC(CO)OP(O)(O)=O	17270	NA	NA	DHCLVCXQIBBOPH-UHFFFAOYSA-N	C3H9O6P	Lipids and lipid-like molecules	Glycerophospholipids	Glycerophosphates	Level 3	66.5	1.21405	7221.63	15371.4	0.469808	-1.08986	Down	0.000492302	0.00421783
367	20.077	678273	299.06	Pentadecylic Acid	73.3	62	1002-84-2	HMDB0000826	4205	LMFA01010015	13849	C16537	NA	NA	C(CCCCC)CCCCCCCCC(=O)O	42504	R-MMU-1430728,R-MMU-162582,R-MMU-163685,R-MMU-2980736,R-MMU-372790,R-MMU-373076,R-MMU-381771,R-MMU-388396,R-MMU-392499,R-MMU-400451,R-MMU-400508,R-MMU-400511,R-MMU-416476,R-MMU-422356,R-MMU-434316,R-MMU-444209,R-MMU-500792	Metabolism|Signal Transduction|Integration of energy metabolism|Peptide hormone metabolism|Signaling by GPCR|Class A/1 (Rhodopsin-like receptors)|Synthesis, secretion, and inactivation of Glucagon-like Peptide-1 (GLP-1)|GPCR downstream signalling|Metabolism of proteins|Free fatty acids regulate insulin secretion|Incretin synthesis, secretion, and inactivation|Synthesis, secretion, and inactivatio…	WQEPLUUGTLDZJY-UHFFFAOYSA-N	C15H30O2	Lipids and lipid-like molecules	Fatty Acyls	Fatty acids and conjugates	Level 3	55.9	1.21342	7082.82	14350.4	0.493562	-1.0187	Down	4.73124e-05	0.000833225
252	15.138	512805	142.077	Prolin	92.9	206145	NA	HMDB0251528	NA	NA	614	C16435	NA	NA	OC(=O)C1CCCN1	26271	NA	NA	ONIBWKKTOPOVIA-UHFFFAOYSA-N	C5H9NO2	Organic acids and derivatives	Carboxylic acids and derivatives	Amino acids, peptides, and analogues	Level 1	93.4	1.20781	43753.9	94500.7	0.463001	-1.11091	Down	0.00419016	0.0214239
231	14.342	486292	156.06	Pyroglutamic Acid	83.8	46966	98-79-3	HMDB0000267	3251	NA	7405	C01879	mmu00480	Glutathione metabolism	OC(=O)[C@@H]1CCC(=O)N1	18183	NA	NA	ODHCTXKNWHHXJC-VKHMYHEASA-N	C5H7NO3	Organic acids and derivatives	Carboxylic acids and derivatives	Amino acids, peptides, and analogues	Level 2	73	1.20009	4.23417e+06	66897.6	63.2933	5.98398	Up	0.148409	0.294036
442	22.704	792594	144.106	Spermidine	95.7	47476	124-20-9	HMDB0001257	254	NA	1102	C00315	mmu00330,mmu00410,mmu00480,mmu02010,mmu04976	Arginine and proline metabolism|beta-Alanine metabolism|Glutathione metabolism|ABC transporters|Bile secretion	NCCCCNCCCN	16610	NA	NA	ATHGHQPFGPMSJY-UHFFFAOYSA-N	C7H19N3	Organic nitrogen compounds	Organonitrogen compounds	Amines	Level 1	93.9	1.19246	852036	404083	2.10856	1.07626	Up	0.0358422	0.101446
247	14.883	504312	299.05	2-Phosphonobutanoic Acid	76.5	549772	NA	NA	NA	NA	4186724	NA	NA	NA	CCC(C(=O)O)P(=O)(O)O	NA	NA	NA	PWSXRGRLZKVHLW-UHFFFAOYSA-N	NA	Unclassified	Unclassified	Unclassified	Level 3	61.3	1.17747	23108.9	51288.6	0.450567	-1.15019	Down	0.00698133	0.0310307
36	6.559	221040	117.05	2-Hexanol	88.1	6212	NA	HMDB0061886	96950	LMFA05000467	12297	NA	NA	NA	CC(O)CCCC	NA	NA	NA	QNVRIHYSUZMSGM-UHFFFAOYSA-N	C6H14O	Organic oxygen compounds	Organooxygen compounds	Alcohols and polyols	Level 1	81.4	1.156	1.29194e+07	2.38585e+07	0.541504	-0.884957	Down	2.46846e-06	5.21667e-05
451	23.036	808790	387.114	Beta-D-Glucose 6-Phosphate	88.1	48118	15209-12-8	HMDB0003498	58158	NA	439427	C01172	mmu00010,mmu00030,mmu04152,mmu04922	Glycolysis / Gluconeogenesis|Pentose phosphate pathway|AMPK signaling pathway|Glucagon signaling pathway	O[C@@H]1O[C@H](COP(O)(O)=O)[C@@H](O)[C@H](O)[C@H]1O	17719	NA	NA	NBSCHQHZLSJFNQ-VFUOTHLCSA-N	C6H13O9P	Organic oxygen compounds	Organooxygen compounds	Carbohydrates and carbohydrate conjugates	Level 1	83.4	1.15044	6949.34	21360.3	0.325339	-1.61998	Down	0.0806706	0.177587
399	21.278	727095	173.03	N-Acetylgalactosamine	85.2	46933	1811-31-0	HMDB0000212	321904	NA	84265	C01074	mmu05146	Amoebiasis	CC(=O)N[C@H]1[C@@H](O)O[C@H](CO)[C@H](O)[C@@H]1O	40356	R-MMU-166658,R-MMU-166662,R-MMU-166663,R-MMU-166786,R-MMU-168249,R-MMU-168256,R-MMU-2855086	Complement cascade|Lectin pathway of complement activation|Initial triggering of complement|Creation of C4 and C2 activators|Innate Immune System|Immune System|Ficolins bind to repetitive carbohydrate structures on the target cell surface	OVRNDRQMDRJTHS-CBQIKETKSA-N	C8H15NO6	Organic oxygen compounds	Organooxygen compounds	Carbohydrates and carbohydrate conjugates	Level 1	75.4	1.14833	6038.39	2190.08	2.75715	1.46318	Up	0.028107	0.0848563
37	6.565	221253	147.084	L-Lactic Acid	99.9	46919	79-33-4	HMDB0000190	45858	NA	107689	C00186	mmu00010,mmu00051,mmu00620,mmu00640,mmu04024,mmu04066,mmu04922,mmu05230	Glycolysis / Gluconeogenesis|Fructose and mannose metabolism|Pyruvate metabolism|Propanoate metabolism|cAMP signaling pathway|HIF-1 signaling pathway|Glucagon signaling pathway|Central carbon metabolism in cancer	C[C@H](O)C(O)=O	422	R-MMU-1428517,R-MMU-1430728,R-MMU-162582,R-MMU-196807,R-MMU-196849,R-MMU-196854,R-MMU-197264,R-MMU-3296197,R-MMU-372790,R-MMU-373076,R-MMU-381753,R-MMU-382551,R-MMU-388396,R-MMU-418594,R-MMU-425366,R-MMU-425393,R-MMU-425407,R-MMU-427601,R-MMU-428643,R-MMU-433692,R-MMU-500792,R-MMU-549132,R-MMU-561048,R-MMU-70268,R-MMU-71406,R-MMU-9709957	The citric acid (TCA) cycle and respiratory electron transport|Metabolism|Signal Transduction|Nicotinate metabolism|Metabolism of water-soluble vitamins and cofactors|Metabolism of vitamins and cofactors|Nicotinamide salvaging|Hydroxycarboxylic acid-binding receptors|Signaling by GPCR|Class A/1 (Rhodopsin-like receptors)|Olfactory Signaling Pathway|Transport of small molecules|GPCR downstream sig…	JVTAAEKCZFNVCJ-REOHCLBHSA-N	C3H6O3	Organic acids and derivatives	Hydroxy acids and derivatives	Alpha hydroxy acids and derivatives	Level 1	99.8	1.14314	1.50393e+07	2.7362e+07	0.549641	-0.863438	Down	1.77717e-06	4.34707e-05
425	22.276	771714	217.071	D-Fructose 2,6-Bisphosphate	86.2	47362	79082-92-1	HMDB0001047	5964	NA	105021	C00665	mmu00051,mmu04152,mmu04922,mmu05230	Fructose and mannose metabolism|AMPK signaling pathway|Glucagon signaling pathway|Central carbon metabolism in cancer	OC[C@@]1(OP(O)(O)=O)O[C@H](COP(O)(O)=O)[C@@H](O)[C@@H]1O	28602	R-MMU-1430728,R-MMU-212436,R-MMU-3700989,R-MMU-5628897,R-MMU-70171,R-MMU-70326,R-MMU-71387,R-MMU-73857,R-MMU-74160,R-MMU-9634600	Metabolism|Generic Transcription Pathway|Transcriptional Regulation by TP53|TP53 Regulates Metabolic Genes|Glycolysis|Glucose metabolism|Metabolism of carbohydrates|RNA Polymerase II Transcription|Gene expression (Transcription)|Regulation of glycolysis by fructose 2,6-bisphosphate metabolism	YXWOAJXNVLXPMU-ZXXMMSQZSA-N	C6H14O12P2	Organic oxygen compounds	Organooxygen compounds	Carbohydrates and carbohydrate conjugates	Level 1	79.6	1.12867	30761.1	137934	0.223013	-2.1648	Down	0.0543217	0.133136
338	18.64	629037	356.072	Phosphoserine	88.5	46968	407-41-0	HMDB0000272	297	NA	68841	C01005	mmu00260,mmu00270,mmu00970	Glycine, serine and threonine metabolism|Cysteine and methionine metabolism|Aminoacyl-tRNA biosynthesis	N[C@@H](COP(O)(O)=O)C(O)=O	15811	R-MMU-1430728,R-MMU-71291,R-MMU-977347	Metabolism|Metabolism of amino acids and derivatives|Serine biosynthesis	BZQFBWGGLXLEPQ-REOHCLBHSA-N	C3H8NO6P	Organic acids and derivatives	Carboxylic acids and derivatives	Amino acids, peptides, and analogues	Level 1	81	1.11089	5718.78	1671.5	3.42135	1.77457	Up	0.0558241	0.133136
512	24.896	915756	361.143	Sucrose	97.4	46961	57-50-1	HMDB0000258	137	NA	5988	C00089	mmu00052,mmu00500,mmu02010,mmu04742,mmu04973	Galactose metabolism|Starch and sucrose metabolism|ABC transporters|Taste transduction|Carbohydrate digestion and absorption	OC[C@H]1O[C@@](CO)(O[C@H]2O[C@H](CO)[C@@H](O)[C@H](O)[C@H]2O)[C@@H](O)[C@@H]1O	17992	R-MMU-162582,R-MMU-189085,R-MMU-372790,R-MMU-388396,R-MMU-418594,R-MMU-420499,R-MMU-500792,R-MMU-8935690,R-MMU-8963743,R-MMU-9709957,R-MMU-9717189,R-MMU-9717207	Signal Transduction|Digestion of dietary carbohydrate|Signaling by GPCR|GPCR downstream signalling|G alpha (i) signalling events|Class C/3 (Metabotropic glutamate/pheromone receptors)|GPCR ligand binding|Digestion|Digestion and absorption|Sensory Perception|Sensory perception of taste|Sensory perception of sweet, bitter, and umami (glutamate) taste	CZMRCDWAGMRECN-UGDNZRGBSA-N	C12H22O11	Organic oxygen compounds	Organooxygen compounds	Carbohydrates and carbohydrate conjugates	Level 1	95.7	1.10608	16999	50579.7	0.336083	-1.57311	Down	0.0328344	0.0954908
337	18.564	626528	147.046	Udp-N-Acetylglucosamine	95.9	37557	528-04-1	HMDB0000290	5281	LMSL01010002	445675	C00043	mmu00520,mmu00524,mmu04931,mmu05415	Amino sugar and nucleotide sugar metabolism|Neomycin, kanamycin and gentamicin biosynthesis|Insulin resistance|Diabetic cardiomyopathy	O(P(O)(=O)OC[C@@H]1[C@@H](O)[C@@H](O)[C@H](N2C(=O)NC(=O)C=C2)O1)P(O[C@H]1O[C@@H]([C@H]([C@@H]([C@H]1NC(C)=O)O)O)CO)(=O)O	16264	NA	NA	LFTYTUAZOPRMMI-CFRASDGPSA-N	C17H27N3O17P2	Nucleosides, nucleotides, and analogues	Pyrimidine nucleotides	Pyrimidine nucleotide sugars	Level 1	93.9	1.09098	229004	465657	0.491786	-1.0239	Down	0.00799739	0.0320908
285	16.487	557739	307.122	D-Ribofuranose	92.9	46972	613-83-2	HMDB0000283	313	NA	5779	C00121	mmu00030,mmu02010	Pentose phosphate pathway|ABC transporters	OC[C@H]1OC(O)[C@H](O)[C@@H]1O	47013	R-MMU-1430728,R-MMU-71336,R-MMU-71387	Metabolism|Pentose phosphate pathway|Metabolism of carbohydrates	HMFHBZSHGGEWLO-SOOFDHNKSA-N	C5H10O5	Organic oxygen compounds	Organooxygen compounds	Carbohydrates and carbohydrate conjugates	Level 1	88.3	1.08957	1671.5	5910.83	0.282786	-1.82222	Down	0.0558583	0.133136
284	16.393	554608	231.12	L-Asparagine	91.8	46908	70-47-3	HMDB0000168	14	NA	6267	C00152	mmu00250,mmu00970,mmu04974,mmu04978,mmu05230	Alanine, aspartate and glutamate metabolism|Aminoacyl-tRNA biosynthesis|Protein digestion and absorption|Mineral absorption|Central carbon metabolism in cancer	N[C@@H](CC(N)=O)C(O)=O	17196	NA	NA	DCXYFEDJOCDNAF-REOHCLBHSA-N	C4H8N2O3	Organic acids and derivatives	Carboxylic acids and derivatives	Amino acids, peptides, and analogues	Level 1	88.8	1.08288	11272.7	6810.17	1.65527	0.727068	Up	0.110909	0.232835
79	8.573	292649	200.064	3-Methyl-2-Oxovaleric Acid	89.3	257701	1460-34-0	HMDB0000491	122	NA	47	C03465	NA	NA	CCC(C)C(=O)C(=O)O	NA	NA	NA	JVQYSWDUAOAHFM-UHFFFAOYSA-N	C6H10O3	Organic acids and derivatives	Keto acids and derivatives	Short-chain keto acids and derivatives	Level 1	82.3	1.07755	8483.99	4579.44	1.85263	0.889571	Up	0.0430254	0.114614
109	9.416	322622	82.0527	2-Hydroperoxytetrahydrofuran	72.4	546166	NA	NA	NA	NA	12387212	NA	NA	NA	C1CC(OC1)OO	NA	NA	NA	JSZPBTUOIOMFMS-UHFFFAOYSA-N	C4H8O3	Unclassified	Unclassified	Unclassified	Level 3	55.7	1.06417	99621.5	187452	0.53145	-0.911995	Down	0.00263661	0.0154228
282	16.31	551843	234.1	L-Homocysteine	88.4	47195	6027-13-0	HMDB0000742	3256	NA	91552	C00155	mmu00270,mmu00920,mmu01523,mmu04621	Cysteine and methionine metabolism|Sulfur metabolism|Antifolate resistance|NOD-like receptor signaling pathway	N[C@@H](CCS)C(O)=O	17588	NA	NA	FFFHZYDWPBMWHY-VKHMYHEASA-N	C4H9NO2S	Organic acids and derivatives	Carboxylic acids and derivatives	Amino acids, peptides, and analogues	Level 1	80.7	1.05657	11553.4	24818.5	0.465517	-1.10309	Down	0.0194799	0.0630115
405	21.549	738111	319.134	N-Acetylmannosamine	89.9	258263	3615-17-6	HMDB0001129	3357	NA	439281	C00645	mmu00520	Amino sugar and nucleotide sugar metabolism	CC(=O)NC1C(C(C(OC1O)CO)O)O	NA	NA	NA	OVRNDRQMDRJTHS-ZTVVOAFPSA-N	C8H15NO6	Organic oxygen compounds	Organooxygen compounds	Carbohydrates and carbohydrate conjugates	Level 1	83.3	1.04269	15747.3	31766.3	0.495722	-1.0124	Down	0.0200774	0.0642882
118	9.84	337035	248.07	Dihydroxyacetone	87	47692	96-26-4	HMDB0001882	6368	NA	670	C00184	mmu00561	Glycerolipid metabolism	OCC(=O)CO	16016	NA	NA	RXKJFZQQPQGTFL-UHFFFAOYSA-N	C3H6O3	Organic oxygen compounds	Organooxygen compounds	Carbohydrates and carbohydrate conjugates	Level 1	78.4	1.03842	1671.5	4998.36	0.33441	-1.58031	Down	0.0496148	0.126838
249	14.984	507676	185.078	Dodecanol	87.8	5984	112-53-8	HMDB0011626	34482	LMFA05000001	8193	C02277	NA	NA	C(CCCCCCCCCCC)O	28878	R-MMU-381753,R-MMU-9709957	Olfactory Signaling Pathway|Sensory Perception	LQZZUXJYWNFBMV-UHFFFAOYSA-N	C12H26O	Lipids and lipid-like molecules	Fatty Acyls	Fatty alcohols	Level 1	79.8	1.03817	5765.4	11110.6	0.51891	-0.946445	Down	0.0107317	0.041487
378	20.543	697216	333.113	Gluconic Acid	98.9	47128	526-95-4	HMDB0000625	345	NA	10690	C00257	mmu00030	Pentose phosphate pathway	OC[C@@H](O)[C@@H](O)[C@H](O)[C@@H](O)C(O)=O	33198	NA	NA	RGHNJXZEOKUKBD-SQOUGZDYSA-N	C6H12O7	Organic oxygen compounds	Organooxygen compounds	Carbohydrates and carbohydrate conjugates	Level 1	98.2	1.02896	93319.4	27831.9	3.35297	1.74544	Up	0.183214	0.334067
227	14.22	482283	156.077	Dl-Pyroglutamic Acid	99.1	540799	149-87-1	NA	NA	NA	NA	NA	NA	NA	O=C(O)C1N=C(O)CC1	NA	NA	NA	ODHCTXKNWHHXJC-UHFFFAOYSA-N	C5H7NO3	Organic acids and derivatives	Carboxylic acids and derivatives	Amino acids, peptides, and analogues	Level 1	98.9	1.02801	1.23896e+07	7.35612e+06	1.68425	0.752109	Up	0.000103823	0.00121895
228	14.242	483006	254.097	Cytosine	70.8	47130	71-30-7	HMDB0000630	283	NA	597	C00380	mmu00240	Pyrimidine metabolism	NC1=CC=NC(=O)N1	16040	R-MMU-382551,R-MMU-425397,R-MMU-425407,R-MMU-83936	Transport of small molecules|Transport of vitamins, nucleosides, and related molecules|SLC-mediated transmembrane transport|Transport of nucleosides and free purine and pyrimidine bases across the plasma membrane	OPTASPLRGRRNAP-UHFFFAOYSA-N	C4H5N3O	Organoheterocyclic compounds	Diazines	Pyrimidines and pyrimidine derivatives	Level 3	53.5	1.01562	13655.3	7585.18	1.80025	0.848201	Up	0.00107113	0.00808447
137	10.384	355498	181.006	3-Methoxyphenol	76.2	537374	NA	NA	NA	NA	NA	NA	NA	NA	OC1=CC=CC(OC)=C1	NA	NA	NA	ASHGTJPOSUFTGB-UHFFFAOYSA-N	C7H8O2	Benzenoids	Phenols	Methoxyphenols	Level 3	60.3	1.01481	30565.6	15363.9	1.98944	0.992362	Up	0.029318	0.086858
210	13.56	460612	160.041	2-(Carboxymethylamino)Acetic Acid	84.4	51517	142-73-4	HMDB0011753	34481	NA	8897	C19911	NA	NA	OC(=O)CNCC(O)=O	24786	NA	NA	NBZBKCUXIYYUSX-UHFFFAOYSA-N	C4H7NO4	Organic acids and derivatives	Carboxylic acids and derivatives	Amino acids, peptides, and analogues	Level 2	75.1	1.01463	62384.2	116231	0.536727	-0.89774	Down	0.0113571	0.0425853
373	20.332	688639	204.088	D-Gulose	96	205483	NA	HMDB0250761	NA	NA	206	C00738	NA	NA	OCC1OC(O)C(O)C(O)C1O	NA	NA	NA	WQZGKKKJIJFFOK-UHFFFAOYSA-N	C6H12O6	Organic oxygen compounds	Organooxygen compounds	Carbohydrates and carbohydrate conjugates	Level 1	96.9	1.00901	1.32881e+06	715504	1.85717	0.893106	Up	0.245955	0.401895
143	10.633	363949	142.13	L-Proline	97	46904	147-85-3	HMDB0000162	29	NA	145742	C00148	mmu00330,mmu00470,mmu00970,mmu02010,mmu04974,mmu04978,mmu05230	Arginine and proline metabolism|D-Amino acid metabolism|Aminoacyl-tRNA biosynthesis|ABC transporters|Protein digestion and absorption|Mineral absorption|Central carbon metabolism in cancer	OC(=O)[C@@H]1CCCN1	17203	NA	NA	ONIBWKKTOPOVIA-BYPYZUCNSA-N	C5H9NO2	Organic acids and derivatives	Carboxylic acids and derivatives	Amino acids, peptides, and analogues	Level 1	95.6	0.995968	1.29964e+07	2.04474e+07	0.635604	-0.653801	Down	1.14578e-06	3.49263e-05
78	8.555	292009	102.047	Succinic Acid Semialdehyde	71.7	6583	692-29-5	HMDB0001259	275	LMFA06000118	1112	C00232	mmu00250,mmu00350,mmu00650,mmu00750,mmu00760	Alanine, aspartate and glutamate metabolism|Tyrosine metabolism|Butanoate metabolism|Vitamin B6 metabolism|Nicotinate and nicotinamide metabolism	C(=O)(O)CCC=O	16265	NA	NA	UIUJIQZEACWQSV-UHFFFAOYSA-N	C4H6O3	Lipids and lipid-like molecules	Fatty Acyls	Fatty acids and conjugates	Level 3	55.3	0.991626	63380.9	109709	0.577716	-0.791567	Down	0.0030484	0.0166859
353	19.361	652840	191.075	D-Galactose	98.9	257702	59-23-4	HMDB0000143	134	NA	6036	C00124	mmu00052,mmu04973,mmu04978	Galactose metabolism|Carbohydrate digestion and absorption|Mineral absorption	C(C1C(C(C(C(O1)O)O)O)O)O	NA	NA	NA	WQZGKKKJIJFFOK-SVZMEOIVSA-N	C6H12O6	Organic oxygen compounds	Organooxygen compounds	Carbohydrates and carbohydrate conjugates	Level 1	98.6	0.989054	373062	216711	1.72147	0.783643	Up	0.269929	0.411382
540	25.696	966429	236.088	5'-Methylthioadenosine	96.3	47430	2457-80-9	HMDB0001173	3425	NA	439176	C00170	mmu00270	Cysteine and methionine metabolism	CSC[C@H]1O[C@H]([C@H](O)[C@@H]1O)N1C=NC2=C1N=CN=C2N	17509	R-MMU-1237112,R-MMU-1430728,R-MMU-1614635,R-MMU-163841,R-MMU-351202,R-MMU-392499,R-MMU-5358493,R-MMU-597592,R-MMU-71291	Methionine salvage pathway|Metabolism|Sulfur amino acid metabolism|Gamma carboxylation, hypusine formation and arylsulfatase activation|Metabolism of polyamines|Metabolism of proteins|Synthesis of diphthamide-EEF2|Post-translational protein modification|Metabolism of amino acids and derivatives	WUUGFSXJNOTRMR-IOSLPCCCSA-N	C11H15N5O3S	Nucleosides, nucleotides, and analogues	5'-deoxyribonucleosides	5'-deoxy-5'-thionucleosides	Level 1	94.1	0.988269	16606.6	35445.7	0.468507	-1.09386	Down	0.0418737	0.112491
543	25.851	976246	387.108	Sucrose 6-Phosphate	79	254949	NA	HMDB0301916	63198	NA	644101	C16688	mmu00500	Starch and sucrose metabolism	OC[C@H]1O[C@@](CO)(O[C@H]2O[C@H](COP(O)(O)=O)[C@@H](O)[C@H](O)[C@H]2O)[C@@H](O)[C@@H]1O	131603	NA	NA	WQQSIXKPRAUZJL-UGDNZRGBSA-N	C12H23O14P	Organic oxygen compounds	Organooxygen compounds	Carbohydrates and carbohydrate conjugates	Level 3	66.1	0.986521	10315	21023.1	0.490649	-1.02724	Down	0.0620893	0.143667
181	12.311	419601	255.075	Thymine	89.6	46963	65-71-4	HMDB0000262	290	NA	1135	C00178	mmu00240	Pyrimidine metabolism	CC1=CNC(=O)NC1=O	17821	R-MMU-110329,R-MMU-1430728,R-MMU-15869,R-MMU-382551,R-MMU-425397,R-MMU-425407,R-MMU-73614,R-MMU-73621,R-MMU-73884,R-MMU-73894,R-MMU-73928,R-MMU-73929,R-MMU-83936,R-MMU-8956319,R-MMU-8956321	Cleavage of the damaged pyrimidine |Metabolism|Metabolism of nucleotides|Transport of small molecules|Transport of vitamins, nucleosides, and related molecules|SLC-mediated transmembrane transport|Pyrimidine salvage|Pyrimidine catabolism|Base Excision Repair|DNA Repair|Depyrimidination|Base-Excision Repair, AP Site Formation|Transport of nucleosides and free purine and pyrimidine bases across the…	RWQNBRDOKXIBIV-UHFFFAOYSA-N	C5H6N2O2	Organoheterocyclic compounds	Diazines	Pyrimidines and pyrimidine derivatives	Level 1	83.5	0.953881	5374.22	9192.09	0.584658	-0.774336	Down	0.00305958	0.0166859
420	22.091	762689	202.08	Indolelactic Acid	86	257697	1821-52-9	HMDB0000671	71	NA	92904	C02043	NA	NA	C1=CC=C2C(=C1)C(=CN2)CC(C(=O)O)O	NA	NA	NA	XGILAAMKEQUXLS-UHFFFAOYSA-N	C11H11NO3	Organoheterocyclic compounds	Indoles and derivatives	Indolyl carboxylic acids and derivatives	Level 1	76.6	0.948418	7744.65	15781.1	0.490756	-1.02692	Down	0.0399841	0.111172
292	16.849	569796	204.077	Levoglucosan	93.5	47135	498-07-7	HMDB0000640	4132	NA	2724705	NA	NA	NA	[H][C@@]12OC[C@@H](O1)[C@@H](O)[C@H](O)[C@H]2O	30997	NA	NA	TWNIBLMWSKIRAT-VFUOTHLCSA-N	C6H10O5	Organoheterocyclic compounds	Oxepanes	Unclassified	Level 1	89.9	0.947932	27106.4	45155.8	0.600286	-0.736278	Down	0.00608184	0.0279412
329	18.365	619959	204.081	Shikimic Acid	77.2	48022	138-59-0	HMDB0003070	338	NA	8742	C00493	mmu00400	Phenylalanine, tyrosine and tryptophan biosynthesis	O[C@@H]1CC(=C[C@@H](O)[C@H]1O)C(O)=O	16119	NA	NA	JXOHGGNKMLTUBP-HSUXUTPPSA-N	C7H10O5	Organic oxygen compounds	Organooxygen compounds	Alcohols and polyols	Level 3	62.2	0.938694	75502.6	44772	1.68638	0.75393	Up	0.2221	0.3765
330	18.366	619992	204.09	3,4,5,6-Tetrahydroxy-2-Methoxyhexanal	85.2	546243	NA	NA	NA	NA	560150	NA	NA	NA	COC(C=O)C(C(C(CO)O)O)O	NA	NA	NA	QRAXLHLYZJCAKB-UHFFFAOYSA-N	C7H14O6	Unclassified	Unclassified	Unclassified	Level 1	75.4	0.926975	70734.1	44803	1.57878	0.658811	Up	0.231987	0.387053
152	10.892	372739	250.116	2,3-Dihydroxypyridine	77.3	200827	16867-04-2	HMDB0245397	44697	NA	28115	NA	NA	NA	OC1=C(O)N=CC=C1	131454	NA	NA	GGOZGYRTNQBSSA-UHFFFAOYSA-N	C5H5NO2	Organoheterocyclic compounds	Pyridines and derivatives	Hydropyridines	Level 3	64.8	0.922429	17762.8	12312.5	1.44266	0.528734	Up	0.263859	0.406874
408	21.709	744615	352.121	2-Hydroxyadenine	84.9	47023	3373-53-3	HMDB0000403	5392	NA	76900	NA	NA	NA	NC1=NC(O)=NC2=C1NC=N2	62462	NA	NA	DRAVOWXCEBXPTN-UHFFFAOYSA-N	C5H5N5O	Organoheterocyclic compounds	Imidazopyrimidines	Purines and purine derivatives	Level 2	77	0.921676	1671.5	3801.37	0.439709	-1.18538	Down	0.0495207	0.126838
299	17.141	579522	217.095	D-Arabitol	97.2	47097	488-82-4	HMDB0000568	63139	NA	94154	C01904	mmu00040	Pentose and glucuronate interconversions	OC[C@@H](O)C(O)[C@H](O)CO	18333	NA	NA	HEBKCHPVOIAQTA-QWWZWVQMSA-N	C5H12O5	Organic oxygen compounds	Organooxygen compounds	Carbohydrates and carbohydrate conjugates	Level 1	95.3	0.920273	79611.8	138639	0.574237	-0.800281	Down	0.0162365	0.0557617
523	25.141	931275	204.088	Lactulose	93.8	47194	4618-18-2	HMDB0000740	916	NA	11333	C07064	NA	NA	OC[C@H]1O[C@](O)(CO)[C@@H](O)[C@@H]1O[C@@H]1O[C@H](CO)[C@H](O)[C@H](O)[C@H]1O	6359	NA	NA	JCQLYHFGKNRPGE-FCVZTGTOSA-N	C12H22O11	Organic oxygen compounds	Organooxygen compounds	Carbohydrates and carbohydrate conjugates	Level 1	92.2	0.919955	46586	84529.4	0.551121	-0.859558	Down	0.0391058	0.109704
304	17.338	586053	174.094	Putrescine	98.1	47571	110-60-1	HMDB0001414	3226	NA	1045	C00134	mmu00330,mmu00470,mmu00480,mmu02010,mmu04974	Arginine and proline metabolism|D-Amino acid metabolism|Glutathione metabolism|ABC transporters|Protein digestion and absorption	NCCCCN	17148	NA	NA	KIDHWZJUCRJVML-UHFFFAOYSA-N	C4H12N2	Organic nitrogen compounds	Organonitrogen compounds	Amines	Level 1	96.9	0.91988	1.40478e+06	2.40183e+06	0.584879	-0.77379	Down	0.014416	0.0507763
356	19.403	654227	319.138	D-Glucose	97.5	46880	492-61-5	HMDB0000122	NA	NA	64689	C00221	mmu00010,mmu00030	Glycolysis / Gluconeogenesis|Pentose phosphate pathway	OC[C@H]1O[C@@H](O)[C@H](O)[C@@H](O)[C@@H]1O	15903	NA	NA	WQZGKKKJIJFFOK-VFUOTHLCSA-N	C6H12O6	Organic oxygen compounds	Organooxygen compounds	Carbohydrates and carbohydrate conjugates	Level 1	97.8	0.916266	3.71276e+06	2.14299e+06	1.73251	0.792866	Up	0.255547	0.406874
258	15.382	520933	188.111	Hypotaurine	88.8	47323	300-84-5	HMDB0000965	281	NA	107812	C00519	mmu00430	Taurine and hypotaurine metabolism	NCCS(O)=O	16668	NA	NA	VVIUBCNYACGLLV-UHFFFAOYSA-N	C2H7NO2S	Organic acids and derivatives	Sulfinic acids and derivatives	Sulfinic acids	Level 1	91.3	0.900685	180170	111025	1.62278	0.698467	Up	0.0163541	0.0557617
481	23.76	848172	299.05	6-Phosphogluconic Acid	90.7	47513	921-62-0	HMDB0001316	367	NA	91493	C00345	mmu00030	Pentose phosphate pathway	O[C@H](COP(O)(O)=O)[C@@H](O)[C@H](O)[C@@H](O)C(O)=O	48928	NA	NA	BIRSGZKFKXLSJQ-SQOUGZDYSA-N	C6H13O10P	Organic oxygen compounds	Organooxygen compounds	Carbohydrates and carbohydrate conjugates	Level 1	85.8	0.895107	35286.2	67744.3	0.520874	-0.940993	Down	0.115057	0.239954
8	5.41	180187	191.051	Propylene Glycol	81	47691	4254-14-2	HMDB0001881	NA	NA	259994	C02912	NA	NA	C[C@@H](O)CO	28972	NA	NA	DNIAPMSPPWPWGF-GSVOUGTGSA-N	C3H8O2	Organic oxygen compounds	Organooxygen compounds	Alcohols and polyols	Level 2	69.5	0.88882	17894.9	11706.7	1.5286	0.612213	Up	0.00351689	0.0182763
568	29.38	1.19977e+06	257.207	Lithocholic Acid	82.9	45866	434-13-9	HMDB0000761	209	LMST04010003	9903	C03990	mmu04976	Bile secretion	C1[C@]2(C)[C@@]3([H])CC[C@]4(C)[C@@]([H])([C@]([H])(C)CCC(O)=O)CC[C@@]4([H])[C@]3([H])CC[C@]2([H])C[C@H](O)C1	16325	NA	NA	SMEROWZSTRWXGI-HVATVPOCSA-N	C24H40O3	Lipids and lipid-like molecules	Steroids and steroid derivatives	Bile acids, alcohols and derivatives	Level 2	79.8	0.887243	402128	263248	1.52756	0.611231	Up	0.151102	0.297511
347	19.06	642903	264.09	Adenine	97.5	46837	73-24-5	HMDB0000034	85	NA	190	C00147	mmu00230	Purine metabolism	NC1=C2NC=NC2=NC=N1	16708	R-MMU-110331,R-MMU-1237112,R-MMU-1430728,R-MMU-15869,R-MMU-1614635,R-MMU-382551,R-MMU-425397,R-MMU-425407,R-MMU-71291,R-MMU-73884,R-MMU-73894,R-MMU-73927,R-MMU-73929,R-MMU-74217,R-MMU-83936,R-MMU-8956321	Cleavage of the damaged purine|Methionine salvage pathway|Metabolism|Metabolism of nucleotides|Sulfur amino acid metabolism|Transport of small molecules|Transport of vitamins, nucleosides, and related molecules|SLC-mediated transmembrane transport|Metabolism of amino acids and derivatives|Base Excision Repair|DNA Repair|Depurination|Base-Excision Repair, AP Site Formation|Purine salvage|Transport…	GFFGJBXGBJISGV-UHFFFAOYSA-N	C5H5N5	Organoheterocyclic compounds	Imidazopyrimidines	Purines and purine derivatives	Level 1	97.2	0.879531	104693	189603	0.552168	-0.856821	Down	0.0349302	0.0997557
279	16.238	549445	451.049	Pyrophosphate(4-)	96.3	257154	NA	HMDB0304340	NA	NA	NA	NA	NA	NA	[O-]P([O-])(=O)OP([O-])([O-])=O	18361	NA	NA	XPPKVPWEQAFLFU-UHFFFAOYSA-J	O7P2-4	Homogeneous non-metal compounds	Non-metal oxoanionic compounds	Non-metal pyrophosphates	Level 1	95.5	0.876849	1.06708e+06	656881	1.62446	0.699957	Up	0.0280491	0.0848563
193	12.948	440517	243.073	2-(4-Methyl-1-Piperazinyl)Ethanamine	72.2	83720	934-98-5	HMDB0062673	NA	NA	70284	NA	NA	NA	CN1CCN(CCN)CC1	84290	NA	NA	GOWUDHPKGOIDIX-UHFFFAOYSA-N	C7H17N3	Organoheterocyclic compounds	Diazinanes	Piperazines	Level 3	61.2	0.873985	12041.8	18251.4	0.659771	-0.599964	Down	0.00122734	0.00880694
387	20.82	708477	318.125	Conduritol-Beta-Epoxide	96.9	546253	NA	NA	NA	NA	9989541	NA	NA	NA	C1(C(C(C2C(C1O)O2)O)O)O	NA	NA	NA	ZHMWOVGZCINIHW-SPHYCDKFSA-N	C6H10O5	Unclassified	Unclassified	Unclassified	Level 1	95.2	0.867654	657589	1.04419e+06	0.629757	-0.667134	Down	0.0108628	0.041488
323	18.069	610187	364.154	Terephthalic Acid	81	47939	100-21-0	HMDB0002428	6676	NA	7489	C06337	NA	NA	OC(=O)C1=CC=C(C=C1)C(O)=O	15702	NA	NA	KKEYFWRCBNTPAC-UHFFFAOYSA-N	C8H6O4	Benzenoids	Benzene and substituted derivatives	Benzoic acids and derivatives	Level 2	69.2	0.865047	9619.82	3669.53	2.62154	1.39042	Up	0.186195	0.335363
492	24.235	875188	217.093	Uridine	87.6	46982	58-96-8	HMDB0000296	90	NA	6029	C00299	mmu00240,mmu02010	Pyrimidine metabolism|ABC transporters	OC[C@H]1O[C@H]([C@H](O)[C@@H]1O)N1C=CC(=O)NC1=O	16704	R-MMU-1430728,R-MMU-15869,R-MMU-382551,R-MMU-425397,R-MMU-425407,R-MMU-73614,R-MMU-73621,R-MMU-83936,R-MMU-8956319,R-MMU-8956321	Metabolism|Metabolism of nucleotides|Transport of small molecules|Transport of vitamins, nucleosides, and related molecules|SLC-mediated transmembrane transport|Pyrimidine salvage|Pyrimidine catabolism|Transport of nucleosides and free purine and pyrimidine bases across the plasma membrane|Nucleotide catabolism|Nucleotide salvage	DRTQHJPVMGBUCF-XVFCMESISA-N	C9H12N2O6	Nucleosides, nucleotides, and analogues	Pyrimidine nucleosides	Unclassified	Level 1	80.1	0.834256	43168.1	12570.4	3.4341	1.77993	Up	0.226165	0.381353
566	28.436	1.13998e+06	343.19	Desmosterol	98.9	43426	313-04-2	HMDB0002719	423	LMST01010016	439577	C01802	mmu00100	Steroid biosynthesis	[C@]12(CC=C3C[C@@H](O)CC[C@]3(C)[C@@]1([H])CC[C@]1(C)[C@@]([H])([C@@](C)([H])CC/C=C(\C)/C)CC[C@@]21[H])[H]	17737	R-MMU-1430728,R-MMU-191273,R-MMU-556833,R-MMU-6807047,R-MMU-8957322	Metabolism|Cholesterol biosynthesis|Metabolism of lipids|Cholesterol biosynthesis via desmosterol|Metabolism of steroids	AVSXSVCZWQODGV-DPAQBDIFSA-N	C27H44O	Lipids and lipid-like molecules	Steroids and steroid derivatives	Cholestane steroids	Level 1	98.6	0.803169	10214.4	4377.36	2.33347	1.22248	Up	0.103277	0.219016
471	23.538	835545	318.137	Arachidonic Acid	84.2	511	506-32-1	HMDB0001043	193	LMFA01030001	444899	C00219	mmu00590,mmu00591,mmu01040,mmu04216,mmu04217,mmu04270,mmu04611,mmu04664,mmu04666,mmu04726,mmu04730,mmu04750,mmu04912,mmu04913,mmu04921,mmu04923,mmu04925,mmu05140,mmu05146	Arachidonic acid metabolism|Linoleic acid metabolism|Biosynthesis of unsaturated fatty acids|Ferroptosis|Necroptosis|Vascular smooth muscle contraction|Platelet activation|Fc epsilon RI signaling pathway|Fc gamma R-mediated phagocytosis|Serotonergic synapse|Long-term depression|Inflammatory mediator regulation of TRP channels|GnRH signaling pathway|Ovarian steroidogenesis|Oxytocin signaling pathw…	C(O)(=O)CCC/C=C\C/C=C\C/C=C\C/C=C\CCCCC	15843	NA	NA	YZXBAPSDXZZRGB-DOFZRALJSA-N	C20H32O2	Lipids and lipid-like molecules	Fatty Acyls	Fatty acids and conjugates	Level 2	74	0.789963	17616.6	13373	1.31733	0.397612	Up	0.563124	0.692026
509	24.757	906952	221.074	Morphine	73.7	52683	57-27-2	HMDB0014440	499	NA	5288826	C01516	mmu00982,mmu04080	Drug metabolism - cytochrome P450|Neuroactive ligand-receptor interaction	[H][C@@]12OC3=C(O)C=CC4=C3[C@@]11CCN(C)[C@]([H])(C4)[C@]1([H])C=C[C@@H]2O	17303	NA	NA	BQJCRHHNABKAKU-KBQPJGBKSA-N	C17H19NO3	Alkaloids and derivatives	Morphinans	Unclassified	Level 3	59.6	0.783197	66826.6	127605	0.523698	-0.933194	Down	0.170813	0.327518
321	17.966	606786	429.056	Gentisic Acid	73.4	46898	490-79-9	HMDB0000152	618	NA	3469	C00628	mmu00350	Tyrosine metabolism	OC(=O)C1=C(O)C=CC(O)=C1	17189	R-MMU-168249,R-MMU-168256,R-MMU-382551,R-MMU-6799990,R-MMU-6803157,R-MMU-917937	Innate Immune System|Immune System|Transport of small molecules|Metal sequestration by antimicrobial proteins|Antimicrobial peptides|Iron uptake and transport	WXTMDXOMEHJXQO-UHFFFAOYSA-N	C7H6O4	Benzenoids	Benzene and substituted derivatives	Benzoic acids and derivatives	Level 3	56.6	0.78177	58176.3	108777	0.534823	-0.902867	Down	0.177978	0.331877
398	21.257	726241	355.044	Propyl Gallate	73.9	58005	121-79-9	HMDB0033835	68880	NA	4947	C11155	NA	NA	CCCOC(=O)C1=CC(O)=C(O)C(O)=C1	NA	NA	NA	ZTHYODDOHIVTJV-UHFFFAOYSA-N	C10H12O5	Benzenoids	Benzene and substituted derivatives	Benzoic acids and derivatives	Level 3	57.2	0.77477	72813.2	140087	0.519771	-0.944052	Down	0.176441	0.331664
306	17.369	587077	217.096	Uridine Diphosphate Glucuronic Acid	91.4	47307	2616-64-0	HMDB0000935	5884	NA	17473	C00167	mmu00040,mmu00053,mmu00520	Pentose and glucuronate interconversions|Ascorbate and aldarate metabolism|Amino sugar and nucleotide sugar metabolism	O[C@@H]1[C@@H](COP(O)(=O)OP(O)(=O)O[C@H]2O[C@@H]([C@@H](O)[C@H](O)[C@H]2O)C(O)=O)O[C@H]([C@@H]1O)N1C=CC(=O)NC1=O	17200	NA	NA	HDYANYHVCAPMJV-LXQIFKJMSA-N	C15H22N2O18P2	Nucleosides, nucleotides, and analogues	Pyrimidine nucleotides	Pyrimidine nucleotide sugars	Level 1	88.3	0.773627	73371.9	52447.9	1.39895	0.484344	Up	0.00538537	0.026264
386	20.819	708436	147.05	D-Iditol	92.1	205486	NA	HMDB0250766	NA	NA	453	NA	NA	NA	OCC(O)C(O)C(O)C(O)CO	NA	NA	NA	FBPFZTCFMRRESA-UHFFFAOYSA-N	C6H14O6	Organic oxygen compounds	Organooxygen compounds	Carbohydrates and carbohydrate conjugates	Level 1	87	0.771424	412424	591376	0.697397	-0.519949	Down	0.00736501	0.0312973
526	25.365	945463	221.082	Resveratrol	75.3	35072	501-36-0	HMDB0003747	6979	LMPK13090005	445154	C03582	mmu04211	Longevity regulating pathway	C1=C(O)C=C(/C=C/C2=CC=C(O)C=C2)C=C1O	45713	NA	NA	LUKBXSAWLPMMSZ-OWOJBTEDSA-N	C14H12O3	Phenylpropanoids and polyketides	Stilbenes	Unclassified	Level 3	59.5	0.770168	52486.4	99296.1	0.528585	-0.919794	Down	0.182842	0.334067
303	17.317	585360	313.068	Barbital	76.7	203902	57-44-3	HMDB0248870	492	NA	2294	NA	NA	NA	CCC1(CC)C(=O)NC(=O)NC1=O	31252	NA	NA	FTOAOBMCPZCFFF-UHFFFAOYSA-N	C8H12N2O3	Organoheterocyclic compounds	Diazines	Pyrimidines and pyrimidine derivatives	Level 3	61.2	0.76746	11432.2	20032.1	0.570692	-0.809215	Down	0.0764506	0.169474
534	25.55	957181	396.331	Guanosine	82.1	46890	118-00-3	HMDB0000133	87	NA	6802	C00387	mmu00230,mmu02010	Purine metabolism|ABC transporters	NC1=NC2=C(N=CN2[C@@H]2O[C@H](CO)[C@@H](O)[C@H]2O)C(=O)N1	16750	R-MMU-1430728,R-MMU-15869,R-MMU-382551,R-MMU-425397,R-MMU-425407,R-MMU-74217,R-MMU-74259,R-MMU-83936,R-MMU-8956319,R-MMU-8956321	Metabolism|Metabolism of nucleotides|Transport of small molecules|Transport of vitamins, nucleosides, and related molecules|SLC-mediated transmembrane transport|Purine salvage|Purine catabolism|Transport of nucleosides and free purine and pyrimidine bases across the plasma membrane|Nucleotide catabolism|Nucleotide salvage	NYHBQMYGNKIUIF-UUOKFMHZSA-N	C10H13N5O5	Nucleosides, nucleotides, and analogues	Purine nucleosides	Unclassified	Level 2	70.3	0.761136	2244.95	4004.71	0.560578	-0.835013	Down	0.119886	0.248392
388	20.861	710143	311.212	Cis-9-Palmitoleic Acid	96.1	565	373-49-9	HMDB0003229	188	LMFA01030056	445638	C08362	mmu00061	Fatty acid biosynthesis	C(CCCCCCC(=O)O)/C=C\CCCCCC	28716	R-MMU-162582,R-MMU-2980736,R-MMU-372790,R-MMU-381771,R-MMU-388396,R-MMU-392499,R-MMU-400508,R-MMU-416476	Signal Transduction|Peptide hormone metabolism|Signaling by GPCR|Synthesis, secretion, and inactivation of Glucagon-like Peptide-1 (GLP-1)|GPCR downstream signalling|Metabolism of proteins|Incretin synthesis, secretion, and inactivation|G alpha (q) signalling events	SECPZKHBENQXJG-FPLPWBNLSA-N	C16H30O2	Lipids and lipid-like molecules	Fatty Acyls	Fatty acids and conjugates	Level 1	95.2	0.754301	21038.8	31591.1	0.665973	-0.586464	Down	0.0814971	0.178169
145	10.713	366664	341.004	Aminocaproic Acid	93.3	2478	60-32-2	HMDB0001901	3926	LMFA01100035	564	C02378	NA	NA	C(CCCN)CC(=O)O	16586	NA	NA	SLXKOJJOQWFEFD-UHFFFAOYSA-N	C6H13NO2	Lipids and lipid-like molecules	Fatty Acyls	Fatty acids and conjugates	Level 1	88.9	0.751611	183577	351157	0.522777	-0.935732	Down	0.14402	0.287135
556	27.157	1.05897e+06	169.059	16alpha,17beta-Dihydroxy-Androst-4-En-3-One	70.9	545571	NA	NA	NA	NA	20845596	NA	NA	NA	CC12CCC(=NOC)C=C1CCC3C2CCC4(C3CC(C4O)O)C	NA	NA	NA	VOOKUOXBOUVDTP-YMCWZVJBSA-N	C20H31NO3	Unclassified	Unclassified	Unclassified	Level 3	51.7	0.749295	8690.58	13553	0.64123	-0.641086	Down	0.262063	0.406874
479	23.73	846466	318.132	Myo-Inositol 1-Phosphate	99.3	258358	NA	HMDB0000213	5223	NA	107737	C01177	mmu00562,mmu02010,mmu04070	Inositol phosphate metabolism|ABC transporters|Phosphatidylinositol signaling system	C1(C(C(C(C(C1O)O)OP(=O)(O)O)O)O)O	NA	NA	NA	INAPMGSXUVUWAF-GCVPSNMTSA-N	C6H13O9P	Organic oxygen compounds	Organooxygen compounds	Alcohols and polyols	Level 1	98.8	0.745599	94362.1	134301	0.702619	-0.509186	Down	0.00755745	0.0312973
219	13.984	474534	174.086	N-Acetylserine	91.6	48005	16354-58-8	HMDB0002931	308	NA	65249	NA	NA	NA	CC(=O)N[C@@H](CO)C(O)=O	45441	NA	NA	JJIHLJJYMXLCOY-BYPYZUCNSA-N	C5H9NO4	Organic acids and derivatives	Carboxylic acids and derivatives	Amino acids, peptides, and analogues	Level 1	89.8	0.741322	133159	101044	1.31783	0.398165	Up	0.000271693	0.00277828
490	24.078	866258	221.077	O-Desmethylangolensin	70.7	48299	21255-69-6	HMDB0004629	58245	NA	89472	NA	NA	NA	CC(C(=O)C1=C(O)C=C(O)C=C1)C1=CC=C(O)C=C1	88902	NA	NA	JDJPNKPFDDUBFV-UHFFFAOYSA-N	C15H14O4	Phenylpropanoids and polyketides	Alpha-methyldeoxybenzoin flavonoids	Unclassified	Level 3	54.7	0.734717	72192.4	133304	0.541562	-0.884803	Down	0.18416	0.334067
268	15.812	535255	174.089	5-Amino-Pentanoic Acid	85	2483	660-88-8	HMDB0003355	6902	LMFA01100040	138	C00431	mmu00310,mmu00330,mmu00470	Lysine degradation|Arginine and proline metabolism|D-Amino acid metabolism	C(C(=O)O)CCCN	15887	NA	NA	JJMDCOVWQOJGCB-UHFFFAOYSA-N	C5H11NO2	Organic acids and derivatives	Carboxylic acids and derivatives	Amino acids, peptides, and analogues	Level 2	75.7	0.733561	58460.8	85165.5	0.686438	-0.542798	Down	0.0205712	0.0652108
429	22.371	776349	147.049	Galactose 1-Phosphate	82.3	47139	2255-14-3	HMDB0000645	5618	NA	123912	C00446	mmu00052,mmu00520	Galactose metabolism|Amino sugar and nucleotide sugar metabolism	OC[C@H]1O[C@H](OP(O)(O)=O)[C@H](O)[C@@H](O)[C@H]1O	17973	R-MMU-1430728,R-MMU-70370,R-MMU-71387	Metabolism|Galactose catabolism|Metabolism of carbohydrates	HXXFSFRBOHSIMQ-FPRJBGLDSA-N	C6H13O9P	Organic oxygen compounds	Organooxygen compounds	Carbohydrates and carbohydrate conjugates	Level 2	70.5	0.719145	768937	1.15367e+06	0.666515	-0.585291	Down	0.0731859	0.16338
484	23.969	860059	285.073	7-Hydroxy-3-(1h-Imidazol-5-Yl)Chromen-4-One	74.2	545498	NA	NA	NA	NA	5391245	NA	NA	NA	C1=CC2=C(C=C1O)OC=C(C2=O)C3=CN=CN3	NA	NA	NA	WDXIGGNZYIVLJL-UHFFFAOYSA-N	C12H8N2O3	Unclassified	Unclassified	Unclassified	Level 3	57.5	0.717832	19687.2	30004.3	0.656147	-0.60791	Down	0.0466893	0.122318
546	25.958	983024	352.11	Uridine 5'-Monophosphate	77	46975	58-97-9	HMDB0000288	NA	NA	6030	C00105	mmu00240	Pyrimidine metabolism	O[C@H]1[C@@H](O)[C@@H](O[C@@H]1COP(O)(O)=O)N1C=CC(=O)NC1=O	16695	NA	NA	DJJCXFVJDGTHFX-XVFCMESISA-N	C9H13N2O9P	Nucleosides, nucleotides, and analogues	Pyrimidine nucleotides	Pyrimidine ribonucleotides	Level 3	71.2	0.716559	57565.7	128492	0.448009	-1.1584	Down	0.0955639	0.20608
462	23.284	821099	221.079	Furosemide	70.4	47723	54-31-9	HMDB0001933	2981	NA	3440	C07017	NA	NA	NS(=O)(=O)C1=C(Cl)C=C(NCC2=CC=CO2)C(=C1)C(O)=O	47426	NA	NA	ZZUFCTLCJUWOSV-UHFFFAOYSA-N	C12H11ClN2O5S	Benzenoids	Benzene and substituted derivatives	Benzenesulfonamides	Level 3	52.2	0.716498	71633.7	131121	0.546319	-0.872184	Down	0.167406	0.323584
189	12.766	434541	248.119	Beta-Alanine	99.6	46848	107-95-9	HMDB0000056	36	NA	239	C00099	mmu00240,mmu00410,mmu00640,mmu00770,mmu04080,mmu04974	Pyrimidine metabolism|beta-Alanine metabolism|Propanoate metabolism|Pantothenate and CoA biosynthesis|Neuroactive ligand-receptor interaction|Protein digestion and absorption	NCCC(O)=O	16958	R-MMU-112310,R-MMU-112315,R-MMU-112316,R-MMU-352230,R-MMU-382551,R-MMU-425366,R-MMU-425393,R-MMU-425407,R-MMU-442660,R-MMU-888590,R-MMU-888593	Neurotransmitter release cycle|Transmission across Chemical Synapses|Neuronal System|Amino acid transport across the plasma membrane|Transport of small molecules|Transport of bile salts and organic acids, metal ions and amine compounds|Transport of inorganic cations/anions and amino acids/oligopeptides|SLC-mediated transmembrane transport|Na+/Cl- dependent neurotransmitter transporters|GABA synth…	UCMIRNVEIXFBKS-UHFFFAOYSA-N	C3H7NO2	Organic acids and derivatives	Carboxylic acids and derivatives	Amino acids, peptides, and analogues	Level 1	99.4	0.701236	263979	191432	1.37897	0.463589	Up	0.0488002	0.126801
360	19.74	665353	174.093	L-Lysine	96.5	46915	56-87-1	HMDB0000182	25	NA	5962	C00047	mmu00310,mmu00470,mmu00780,mmu00970,mmu02010,mmu04974	Lysine degradation|D-Amino acid metabolism|Biotin metabolism|Aminoacyl-tRNA biosynthesis|ABC transporters|Protein digestion and absorption	NCCCC[C@H](N)C(O)=O	18019	NA	NA	KDXKERNSBIXSRK-YFKPBYRVSA-N	C6H14N2O2	Organic acids and derivatives	Carboxylic acids and derivatives	Amino acids, peptides, and analogues	Level 1	94.5	0.699547	992999	1.50405e+06	0.660218	-0.598986	Down	0.0540211	0.133136
418	22.039	760153	174.1	Norepinephrine	84.4	46937	51-41-2	HMDB0000216	5226	NA	439260	C00547	mmu00350,mmu04024,mmu04080,mmu04261,mmu04270,mmu04540,mmu04714,mmu04721,mmu04742,mmu04923,mmu04924,mmu04970,mmu05207	Tyrosine metabolism|cAMP signaling pathway|Neuroactive ligand-receptor interaction|Adrenergic signaling in cardiomyocytes|Vascular smooth muscle contraction|Gap junction|Thermogenesis|Synaptic vesicle cycle|Taste transduction|Regulation of lipolysis in adipocytes|Renin secretion|Salivary secretion|Chemical carcinogenesis - receptor activation	NC[C@H](O)C1=CC(O)=C(O)C=C1	18357	NA	NA	SFLSHLFXELFNJZ-QMMMGPOBSA-N	C8H11NO3	Benzenoids	Phenols	Benzenediols	Level 2	74.1	0.691467	38580.4	28468.1	1.35521	0.43852	Up	0.173794	0.329895
316	17.727	598896	218.094	L-Phenylalanine	78.1	46902	63-91-2	HMDB0000159	28	NA	6140	C00079	mmu00360,mmu00400,mmu00470,mmu00970,mmu02010,mmu04974,mmu04978,mmu05230	Phenylalanine metabolism|Phenylalanine, tyrosine and tryptophan biosynthesis|D-Amino acid metabolism|Aminoacyl-tRNA biosynthesis|ABC transporters|Protein digestion and absorption|Mineral absorption|Central carbon metabolism in cancer	N[C@@H](CC1=CC=CC=C1)C(O)=O	17295	NA	NA	COLNVLDHVKWLRT-QMMMGPOBSA-N	C9H11NO2	Organic acids and derivatives	Carboxylic acids and derivatives	Amino acids, peptides, and analogues	Level 3	66.7	0.690499	1.63922e+06	1.23911e+06	1.3229	0.403706	Up	0.26351	0.406874
348	19.081	643596	103.036	D-Tagatose	94.2	273269	87-81-0	HMDB0003418	58151	NA	439312	C00795	mmu00052	Galactose metabolism	C1C(C(C(C(O1)(CO)O)O)O)O	NA	NA	NA	LKDRXBCSQODPBY-OEXCPVAWSA-N	C6H12O6	Organic oxygen compounds	Organooxygen compounds	Carbohydrates and carbohydrate conjugates	Level 1	91.4	0.688916	966128	576885	1.67473	0.743931	Up	0.257039	0.406874
349	19.206	647723	103.035	D-Fructose	97.5	545466	NA	NA	NA	NA	2723872	NA	NA	NA	C1C(C(C(C(O1)(CO)O)O)O)O	NA	NA	NA	LKDRXBCSQODPBY-VRPWFDPXSA-N	C6H12O6	Unclassified	Unclassified	Unclassified	Level 1	98.6	0.675054	583848	351273	1.66209	0.732999	Up	0.265142	0.406874
342	18.868	636565	117.01	Myristic Acid	90.1	61	544-63-8	HMDB0000806	196	LMFA01010014	11005	C06424	mmu00061	Fatty acid biosynthesis	C(CCCC)CCCCCCCCC(=O)O	28875	R-MMU-112310,R-MMU-112315,R-MMU-112316,R-MMU-162582,R-MMU-2980736,R-MMU-372790,R-MMU-381771,R-MMU-382551,R-MMU-388396,R-MMU-392499,R-MMU-400508,R-MMU-416476,R-MMU-425397,R-MMU-425407,R-MMU-804914	Neurotransmitter release cycle|Transmission across Chemical Synapses|Neuronal System|Signal Transduction|Peptide hormone metabolism|Signaling by GPCR|Synthesis, secretion, and inactivation of Glucagon-like Peptide-1 (GLP-1)|Transport of small molecules|GPCR downstream signalling|Metabolism of proteins|Incretin synthesis, secretion, and inactivation|G alpha (q) signalling events|Transport of vitam…	TUNFSRHWOTWDNC-UHFFFAOYSA-N	C14H28O2	Lipids and lipid-like molecules	Fatty Acyls	Fatty acids and conjugates	Level 1	84.4	0.670014	19327.1	25875.9	0.746915	-0.420984	Down	0.0170751	0.0563834
98	9.146	313022	151.164	3-Amino-Isobutanoic Acid	78.3	2496	144-90-1	HMDB0003911	5472	LMFA01100054	64956	C05145	NA	NA	C(=O)(O)C(C)CN	27389	NA	NA	QCHPKSFMDHPSNR-UHFFFAOYSA-N	C4H9NO2	Organic acids and derivatives	Carboxylic acids and derivatives	Amino acids, peptides, and analogues	Level 3	64	0.668903	214475	159990	1.34055	0.422829	Up	0.238769	0.394217
434	22.483	781813	75.02	9-Elaidic Acid	96.7	581	112-79-8	HMDB0000573	3406	LMFA01030073	637517	C01712	NA	NA	C(/CCCCCCCC)=C\CCCCCCCC(=O)O	27997	R-MMU-162582,R-MMU-2980736,R-MMU-372790,R-MMU-381771,R-MMU-388396,R-MMU-392499,R-MMU-400508,R-MMU-416476	Signal Transduction|Peptide hormone metabolism|Signaling by GPCR|Synthesis, secretion, and inactivation of Glucagon-like Peptide-1 (GLP-1)|GPCR downstream signalling|Metabolism of proteins|Incretin synthesis, secretion, and inactivation|G alpha (q) signalling events	ZQPPMHVWECSIRJ-MDZDMXLPSA-N	C18H34O2	Lipids and lipid-like molecules	Fatty Acyls	Fatty acids and conjugates	Level 1	94.9	0.656329	219308	163454	1.34171	0.424073	Up	0.436382	0.583684
50	7.241	245289	184.121	1-Tert-Butoxy-2-Propanol	71.4	280106	57018-52-7	NA	73061	NA	92629	C19356	NA	NA	CC(COC(C)(C)C)O	NA	NA	NA	GQCZPFJGIXHZMB-UHFFFAOYSA-N	C7H16O2	Organic oxygen compounds	Organooxygen compounds	Alcohols and polyols	Level 3	53.3	0.655878	3572.1	2039.2	1.75172	0.808768	Up	0.130624	0.266342
221	14.059	476997	306.154	Tromethamine	99.4	197046	77-86-1	HMDB0240288	43366	NA	6503	C07182	NA	NA	NC(CO)(CO)CO	9754	NA	NA	LENZDBCJOHFCAS-UHFFFAOYSA-N	C4H11NO3	Organic nitrogen compounds	Organonitrogen compounds	Amines	Level 1	99	0.65363	301152	230554	1.30621	0.385386	Up	0.757602	0.83972
63	7.97	271209	231.092	Oxalic Acid	74.9	47909	144-62-7	HMDB0002329	113	NA	971	C00209	mmu00230,mmu00630	Purine metabolism|Glyoxylate and dicarboxylate metabolism	OC(=O)C(O)=O	16995	R-MMU-1430728,R-MMU-389661,R-MMU-71291	Metabolism|Glyoxylate metabolism and glycine degradation|Metabolism of amino acids and derivatives	MUBZPKHOEPUJKR-UHFFFAOYSA-N	C2H2O4	Organic acids and derivatives	Carboxylic acids and derivatives	Dicarboxylic acids and derivatives	Level 3	59.3	0.651183	72564	97775.9	0.742146	-0.430226	Down	0.364747	0.52527
416	22.002	758348	327.287	Stearyl Alcohol	99.8	6064	112-92-5	HMDB0002350	6640	LMFA05000085	8221	D01924	NA	NA	C(CCCCCCCCCCCCCCO)CCC	32154	NA	NA	GLDOVTGHNKAZLK-UHFFFAOYSA-N	C18H38O	Lipids and lipid-like molecules	Fatty Acyls	Fatty alcohols	Level 1	100	0.645305	290884	95864.9	3.03431	1.60137	Up	0.0612676	0.143667
197	13.151	447183	350.12	Erythrofuranose	78.6	47971	1758-51-6	HMDB0002649	289	NA	439574	C01796	NA	NA	[H][C@@]1(O)COC([H])(O)[C@]1([H])O	23956	NA	NA	FMAORJIQYMIRHF-HERZVMAMSA-N	C4H8O4	Organic oxygen compounds	Organooxygen compounds	Carbohydrates and carbohydrate conjugates	Level 3	64.4	0.633741	32601.7	42835.1	0.761099	-0.393845	Down	0.10353	0.219016
344	18.983	640361	217.1	Quebrachitol	81.2	267069	642-38-6	NA	44659	NA	151108	NA	NA	NA	COC1C(C(C(C(C1O)O)O)O)O	NA	NA	NA	DSCFFEYYQKSRSV-MBXCVVGISA-N	C7H14O6	Organic oxygen compounds	Organooxygen compounds	Alcohols and polyols	Level 2	83.1	0.628209	5848.5	3015.42	1.93953	0.955707	Up	0.213561	0.369939
140	10.553	361234	158.13	L-Isoleucine	97.5	2489	73-32-5	HMDB0000172	23	LMFA01100047	6306	C00407	mmu00280,mmu00290,mmu00970,mmu02010,mmu04974,mmu04978,mmu05230	Valine, leucine and isoleucine degradation|Valine, leucine and isoleucine biosynthesis|Aminoacyl-tRNA biosynthesis|ABC transporters|Protein digestion and absorption|Mineral absorption|Central carbon metabolism in cancer	C([C@@H](N)[C@@H](C)CC)(=O)O	17191	NA	NA	AGPKZVBTJJNPAG-WHFBIAKZSA-N	C6H13NO2	Organic acids and derivatives	Carboxylic acids and derivatives	Amino acids, peptides, and analogues	Level 1	95.8	0.624134	3.73556e+06	4.95078e+06	0.754541	-0.406329	Down	0.0257625	0.0808585
188	12.735	433523	258.1	2,5-Dioxopiperazine	85.5	274955	106-57-0	NA	65826	NA	7817	C02777	NA	NA	C1C(=O)NCC(=O)N1	NA	NA	NA	BXRNXXXXHLBUKK-UHFFFAOYSA-N	C4H6N2O2	Organic acids and derivatives	Carboxylic acids and derivatives	Amino acids, peptides, and analogues	Level 1	78.7	0.622702	8769.92	11714.5	0.74864	-0.417656	Down	0.0410319	0.111172
345	19.028	641847	239.114	Fructose	74	47144	53188-23-1	HMDB0000660	135	NA	439709	C02336	mmu00520	Amino sugar and nucleotide sugar metabolism	OC[C@H]1O[C@](O)(CO)[C@@H](O)[C@@H]1O	28645	R-MMU-1430728,R-MMU-5652084,R-MMU-70350,R-MMU-71387	Metabolism|Fructose metabolism|Fructose catabolism|Metabolism of carbohydrates	RFSUNEUAIZKAJO-ARQDHWQXSA-N	C6H12O6	Organic oxygen compounds	Organooxygen compounds	Carbohydrates and carbohydrate conjugates	Level 3	56.9	0.602448	2130.35	3372.74	0.631638	-0.66283	Down	0.192276	0.340864
69	8.265	281698	233.088	(S)-3-Hydroxyisobutyric Acid	92.1	46831	26543-05-5	HMDB0000023	327906	NA	440873	C06001	mmu00280	Valine, leucine and isoleucine degradation	C[C@@H](CO)C(O)=O	37373	NA	NA	DBXBTMSZEOQQDU-VKHMYHEASA-N	C4H8O3	Organic acids and derivatives	Hydroxy acids and derivatives	Beta hydroxy acids and derivatives	Level 1	95.2	0.592468	24404.4	33085	0.737627	-0.439036	Down	0.0666506	0.150916
74	8.46	288631	130.071	2r-Amino-Butanoic Acid	96.5	2486	2623-91-8	HMDB0000650	12	LMFA01100043	439691	C02261	NA	NA	[C@@H](N)(CC)C(=O)O	28797	NA	NA	QWCKQJZIFLGMSD-GSVOUGTGSA-N	C4H9NO2	Organic acids and derivatives	Carboxylic acids and derivatives	Amino acids, peptides, and analogues	Level 1	94.2	0.587245	74857.4	68161.7	1.09823	0.135185	Up	0.684747	0.778972
547	26.013	986507	395.051	Lysergide	72.9	275473	50-37-3	NA	66677	NA	5761	C07542	NA	NA	CCN(CC)C(=O)C1CN(C2CC3=CNC4=CC=CC(=C34)C2=C1)C	NA	NA	NA	VAYOSLLFUXYJDT-RDTXWAMCSA-N	C20H25N3O	Alkaloids and derivatives	Ergoline and derivatives	Lysergic acids and derivatives	Level 3	73	0.582745	315962	241686	1.30732	0.386617	Up	0.497941	0.642045
341	18.852	636036	221.08	2-(3-Methylbutan-2-Yloxycarbonyl)Benzoic Acid	71.8	545754	NA	NA	NA	NA	4389293	NA	NA	NA	CC(C)C(C)OC(=O)C1=CC=CC=C1C(=O)O	NA	NA	NA	AJRMLQSJNSDUHW-UHFFFAOYSA-N	C13H16O4	Unclassified	Unclassified	Unclassified	Level 3	54.1	0.581994	27651.9	44735.9	0.618115	-0.694053	Down	0.265436	0.406874
502	24.566	894854	91.0183	Docosahexaenoic Acid	73.9	685	6217-54-5	HMDB0002183	3457	LMFA01030185	445580	C06429	mmu01040	Biosynthesis of unsaturated fatty acids	C(=C/C/C=C\C/C=C\C/C=C\C/C=C\C/C=C\CC)/CCC(=O)O	28125	NA	NA	MBMBGCFOFBJSGT-KUBAVDMBSA-N	C22H32O2	Lipids and lipid-like molecules	Fatty Acyls	Fatty acids and conjugates	Level 3	57.5	0.581096	11634.6	16521.3	0.704218	-0.505907	Down	0.128743	0.265011
235	14.52	492221	263.163	2-Aminobenzoxazole	93.2	546049	NA	NA	NA	NA	20707	NA	NA	NA	C1=CC=C2C(=C1)N=C(O2)N	NA	NA	NA	JPBLHOJFMBOCAF-UHFFFAOYSA-N	C7H6N2O	Unclassified	Unclassified	Unclassified	Level 1	90.3	0.580331	90463.2	133955	0.675323	-0.56635	Down	0.219301	0.375776
260	15.408	521799	342.122	Hydroxyhydroquinone	78.1	257764	533-73-3	NA	506	NA	10787	C02814	mmu05208	Chemical carcinogenesis - reactive oxygen species	C1=CC(=C(C=C1O)O)O	NA	NA	NA	GGNQRNBDZQJCCN-UHFFFAOYSA-N	C6H6O3	Benzenoids	Phenols	Benzenetriols and derivatives	Level 3	65	0.576238	6117.13	7834.38	0.780805	-0.356966	Down	0.0271136	0.084265
563	28.131	1.12066e+06	129.056	Cholesterol	99.3	43411	57-88-5	HMDB0000067	163	LMST01010001	5997	C00187	mmu00100,mmu00120,mmu00140,mmu04913,mmu04925,mmu04927,mmu04934,mmu04975,mmu04976,mmu04977,mmu04979,mmu05200,mmu05217,mmu05417	Steroid biosynthesis|Primary bile acid biosynthesis|Steroid hormone biosynthesis|Ovarian steroidogenesis|Aldosterone synthesis and secretion|Cortisol synthesis and secretion|Cushing syndrome|Fat digestion and absorption|Bile secretion|Vitamin digestion and absorption|Cholesterol metabolism|Pathways in cancer|Basal cell carcinoma|Lipid and atherosclerosis	[C@]12(CC=C3C[C@@H](O)CC[C@]3(C)[C@@]1([H])CC[C@]1(C)[C@@]([H])([C@@](C)([H])CCCC(C)C)CC[C@@]21[H])[H]	16113	R-MMU-109582,R-MMU-1266738,R-MMU-1369062,R-MMU-1430728,R-MMU-156580,R-MMU-156584,R-MMU-162582,R-MMU-168249,R-MMU-168256,R-MMU-168898,R-MMU-174824,R-MMU-191273,R-MMU-192105,R-MMU-192456,R-MMU-193368,R-MMU-193775,R-MMU-193807,R-MMU-194068,R-MMU-196071,R-MMU-196108,R-MMU-196854,R-MMU-199991,R-MMU-202733,R-MMU-211859,R-MMU-211897,R-MMU-211945,R-MMU-211976,R-MMU-2168880,R-MMU-2173782,R-MMU-2187338,R-M…	Hemostasis|Developmental Biology|ABC transporters in lipid homeostasis|Metabolism|Phase II - Conjugation of compounds|Cytosolic sulfonation of small molecules|Signal Transduction|Innate Immune System|Immune System|Toll-like Receptor Cascades|Plasma lipoprotein assembly, remodeling, and clearance|Cholesterol biosynthesis|Synthesis of bile acids and bile salts|Digestion of dietary lipid|Synthesis o…	HVYWMOMLDIMFJA-DPAQBDIFSA-N	C27H46O	Lipids and lipid-like molecules	Steroids and steroid derivatives	Cholestane steroids	Level 1	99.5	0.571817	4.33549e+06	4.90327e+06	0.884203	-0.177551	Down	0.731924	0.814105
326	18.251	616195	299.045	D-Glycerate 3-Phosphate	98.5	82148	3443-58-1	HMDB0060180	150	NA	439183	C00197	mmu00010,mmu00030,mmu00260,mmu00270,mmu00561,mmu00630,mmu04922,mmu05230	Glycolysis / Gluconeogenesis|Pentose phosphate pathway|Glycine, serine and threonine metabolism|Cysteine and methionine metabolism|Glycerolipid metabolism|Glyoxylate and dicarboxylate metabolism|Glucagon signaling pathway|Central carbon metabolism in cancer	O[C@H](COP(O)(O)=O)C(O)=O	17794	NA	NA	OSJPPGNTCRNQQC-UWTATZPHSA-N	C3H7O7P	Organic oxygen compounds	Organooxygen compounds	Carbohydrates and carbohydrate conjugates	Level 1	98	0.564538	96897.5	76039.2	1.27431	0.349716	Up	0.196968	0.344965
267	15.785	534356	218.094	Phenylalanine	93	273927	673-06-3	NA	63528	NA	71567	C02265	mmu00360,mmu00470,mmu04742	Phenylalanine metabolism|D-Amino acid metabolism|Taste transduction	C1=CC=C(C=C1)CC(C(=O)O)N	NA	NA	NA	COLNVLDHVKWLRT-MRVPVSSYSA-N	C9H11NO2	Organic acids and derivatives	Carboxylic acids and derivatives	Amino acids, peptides, and analogues	Level 1	94.6	0.558972	2.08526e+06	2.80517e+06	0.743362	-0.427864	Down	0.0722602	0.162457
327	18.251	616195	299.05	3-Phosphoglyceric Acid	91.6	47232	820-11-1	HMDB0000807	150	NA	724	C00597	NA	NA	OC(COP(O)(O)=O)C(O)=O	17050	NA	NA	OSJPPGNTCRNQQC-UHFFFAOYSA-N	C3H7O7P	Organic oxygen compounds	Organooxygen compounds	Carbohydrates and carbohydrate conjugates	Level 1	86.3	0.55828	96773.9	76249.1	1.26918	0.343899	Up	0.201963	0.351771
90	8.901	304311	188.071	2-Ketobutyric Acid	79	546282	NA	NA	NA	NA	71367684	NA	NA	NA	CC=C(C(=O)O)O	NA	NA	NA	RTWLEDIMOQVWDF-UHFFFAOYSA-N	C4H6O3	Unclassified	Unclassified	Unclassified	Level 3	65.3	0.556697	21967.2	30190.1	0.727629	-0.458726	Down	0.278745	0.420772
432	22.473	781325	117.021	Oleic Acid	99.6	512	112-80-1	HMDB0000207	190	LMFA01030002	445639	C00712	mmu00061,mmu01040	Fatty acid biosynthesis|Biosynthesis of unsaturated fatty acids	OC(=O)CCCCCCC/C=C\CCCCCCCC	16196	R-MMU-112310,R-MMU-112315,R-MMU-112316,R-MMU-1430728,R-MMU-162582,R-MMU-163685,R-MMU-2187338,R-MMU-2453902,R-MMU-2980736,R-MMU-372790,R-MMU-373076,R-MMU-381771,R-MMU-382551,R-MMU-388396,R-MMU-392499,R-MMU-400451,R-MMU-400508,R-MMU-400511,R-MMU-416476,R-MMU-422356,R-MMU-425397,R-MMU-425407,R-MMU-434316,R-MMU-444209,R-MMU-500792,R-MMU-804914,R-MMU-9709957	Neurotransmitter release cycle|Transmission across Chemical Synapses|Neuronal System|Metabolism|Signal Transduction|Integration of energy metabolism|Visual phototransduction|The canonical retinoid cycle in rods (twilight vision)|Peptide hormone metabolism|Signaling by GPCR|Class A/1 (Rhodopsin-like receptors)|Synthesis, secretion, and inactivation of Glucagon-like Peptide-1 (GLP-1)|Transport of s…	ZQPPMHVWECSIRJ-KTKRTIGZSA-N	C18H34O2	Lipids and lipid-like molecules	Fatty Acyls	Fatty acids and conjugates	Level 1	99.4	0.556667	142848	190143	0.751266	-0.412605	Down	0.190756	0.340864
102	9.215	315476	144.106	L-Valine	97.9	47278	72-18-4	HMDB0000883	35	NA	6287	C00183	mmu00280,mmu00290,mmu00770,mmu00970,mmu02010,mmu04974,mmu04978,mmu05230	Valine, leucine and isoleucine degradation|Valine, leucine and isoleucine biosynthesis|Pantothenate and CoA biosynthesis|Aminoacyl-tRNA biosynthesis|ABC transporters|Protein digestion and absorption|Mineral absorption|Central carbon metabolism in cancer	CC(C)[C@H](N)C(O)=O	16414	NA	NA	KZSNJWFQEVHDMF-BYPYZUCNSA-N	C5H11NO2	Organic acids and derivatives	Carboxylic acids and derivatives	Amino acids, peptides, and analogues	Level 1	97.2	0.553471	4.31686e+06	5.49693e+06	0.785323	-0.348642	Down	0.0409264	0.111172
129	10.174	348371	299.05	Phosphate	93	546279	NA	NA	NA	NA	1061	NA	NA	NA	[O-]P(=O)([O-])[O-]	NA	NA	NA	NBIIXXVUZAFLBC-UHFFFAOYSA-K	O4P-3	Unclassified	Unclassified	Unclassified	Level 1	88.3	0.544742	5.22669e+07	4.4386e+07	1.17755	0.235794	Up	0.000903649	0.00731899
131	10.174	348371	299.07	Phosphoric Acid	97.5	47581	14265-44-2	HMDB0001429	3231	NA	1004	C00009	mmu00190,mmu02010,mmu04928,mmu04978,mmu05012,mmu05022	Oxidative phosphorylation|ABC transporters|Parathyroid hormone synthesis, secretion and action|Mineral absorption|Parkinson disease|Pathways of neurodegeneration - multiple diseases	OP(O)(O)=O	26078	NA	NA	NBIIXXVUZAFLBC-UHFFFAOYSA-N	H3O4P	Homogeneous non-metal compounds	Non-metal oxoanionic compounds	Non-metal phosphates	Level 1	96	0.543219	5.22524e+07	4.43987e+07	1.17689	0.234981	Up	0.000946621	0.00731899
130	10.174	348371	299.156	L-Leucine	86.2	47159	61-90-5	HMDB0000687	24	NA	6106	C00123	mmu00280,mmu00290,mmu00970,mmu02010,mmu04150,mmu04974,mmu04978,mmu05230	Valine, leucine and isoleucine degradation|Valine, leucine and isoleucine biosynthesis|Aminoacyl-tRNA biosynthesis|ABC transporters|mTOR signaling pathway|Protein digestion and absorption|Mineral absorption|Central carbon metabolism in cancer	CC(C)C[C@H](N)C(O)=O	15603	NA	NA	ROHFNLRQFUQHCH-YFKPBYRVSA-N	C6H13NO2	Organic acids and derivatives	Carboxylic acids and derivatives	Amino acids, peptides, and analogues	Level 1	77.4	0.542938	5.21451e+07	4.43179e+07	1.17662	0.234643	Up	0.000934805	0.00731899
402	21.415	732664	305.187	Myo-Inositol	95.7	257706	1987-09-08	NA	144	NA	892	C00137	mmu00052,mmu00053,mmu00562,mmu02010,mmu04070	Galactose metabolism|Ascorbate and aldarate metabolism|Inositol phosphate metabolism|ABC transporters|Phosphatidylinositol signaling system	C1(C(C(C(C(C1O)O)O)O)O)O	NA	NA	NA	CDAISMWEOUEBRE-UHFFFAOYSA-N	C6H12O6	Organic oxygen compounds	Organooxygen compounds	Alcohols and polyols	Level 1	92.8	0.542122	1.71562e+07	2.02188e+07	0.848525	-0.236971	Down	0.00160397	0.0103767
101	9.214	315440	147.04	Dl-2-Hydroxy Valeric Acid	87.3	1653	617-31-2	HMDB0001863	74489	LMFA01050007	98009	NA	NA	NA	C(CC)C(O)C(=O)O	60647	NA	NA	JRHWHSJDIILJAT-UHFFFAOYSA-N	C5H10O3	Lipids and lipid-like molecules	Fatty Acyls	Fatty acids and conjugates	Level 1	78.8	0.523442	507279	646358	0.784828	-0.349552	Down	0.0618174	0.143667
504	24.638	899415	91.02	Inosine	72.8	46924	58-63-9	HMDB0000195	84	NA	6021	C00294	mmu00230,mmu02010	Purine metabolism|ABC transporters	OC[C@H]1O[C@H]([C@H](O)[C@@H]1O)N1C=NC2=C(O)N=CN=C12	17596	R-MMU-1430728,R-MMU-15869,R-MMU-2161522,R-MMU-2161541,R-MMU-382551,R-MMU-425397,R-MMU-425407,R-MMU-74217,R-MMU-74259,R-MMU-83936,R-MMU-8956319,R-MMU-8956321,R-MMU-9748784,R-MMU-9755088	Metabolism|Metabolism of nucleotides|Abacavir ADME|Abacavir metabolism|Transport of small molecules|Transport of vitamins, nucleosides, and related molecules|SLC-mediated transmembrane transport|Purine salvage|Purine catabolism|Transport of nucleosides and free purine and pyrimidine bases across the plasma membrane|Nucleotide catabolism|Nucleotide salvage|Drug ADME|Ribavirin ADME	UGQMRVRMYYASKQ-KQYNXXCUSA-N	C10H12N4O5	Nucleosides, nucleotides, and analogues	Purine nucleosides	Unclassified	Level 3	54.8	0.523239	21561.3	30327.6	0.710944	-0.492192	Down	0.184422	0.334067
200	13.202	448857	188.074	L-2,4-Diaminobutyric Acid	71.9	48696	1758-80-1	HMDB0006284	58381	NA	134490	C03283	mmu00260	Glycine, serine and threonine metabolism	NCC[C@H](N)C(O)=O	48950	R-MMU-112310,R-MMU-112315,R-MMU-112316,R-MMU-352230,R-MMU-382551,R-MMU-425366,R-MMU-425393,R-MMU-425407,R-MMU-442660,R-MMU-888590,R-MMU-888593	Neurotransmitter release cycle|Transmission across Chemical Synapses|Neuronal System|Amino acid transport across the plasma membrane|Transport of small molecules|Transport of bile salts and organic acids, metal ions and amine compounds|Transport of inorganic cations/anions and amino acids/oligopeptides|SLC-mediated transmembrane transport|Na+/Cl- dependent neurotransmitter transporters|GABA synth…	OGNSCSPNOLGXSM-VKHMYHEASA-N	C4H10N2O2	Organic acids and derivatives	Carboxylic acids and derivatives	Amino acids, peptides, and analogues	Level 3	55	0.516592	11541.8	14295.8	0.807355	-0.308725	Down	0.0546335	0.133136
158	11.151	381513	189.059	Dl-Glyceric Acid	85.2	257717	473-81-4	HMDB0000139	280	NA	752	C00258	mmu00030,mmu00260,mmu00561,mmu00630	Pentose phosphate pathway|Glycine, serine and threonine metabolism|Glycerolipid metabolism|Glyoxylate and dicarboxylate metabolism	C(C(C(=O)O)O)O	NA	NA	NA	RBNPOMFGQQGHHO-UHFFFAOYSA-N	C3H6O4	Organic oxygen compounds	Organooxygen compounds	Carbohydrates and carbohydrate conjugates	Level 1	75.4	0.51587	13625.6	18284.4	0.745201	-0.424298	Down	0.162859	0.316725
291	16.829	569130	221.074	Dithioerythritol	72.4	206114	NA	HMDB0251493	NA	NA	NA	NA	NA	NA	OC(CS)C(O)CS	18320	NA	NA	VHJLVAABSRFDPM-UHFFFAOYSA-N	C4H10O2S2	Organic oxygen compounds	Organooxygen compounds	Alcohols and polyols	Level 3	54	0.513684	33737.6	50798.8	0.664142	-0.590437	Down	0.31818	0.46913
530	25.448	950720	191.06	Maltose	88.2	257742	69-79-4	HMDB0000163	413	NA	6255	C00208	mmu00500,mmu02010,mmu04742,mmu04973	Starch and sucrose metabolism|ABC transporters|Taste transduction|Carbohydrate digestion and absorption	C(C1C(C(C(C(O1)OC2C(OC(C(C2O)O)O)CO)O)O)O)O	NA	NA	NA	GUBGYTABKSRVRQ-QUYVBRFLSA-N	C12H22O11	Organic oxygen compounds	Organooxygen compounds	Carbohydrates and carbohydrate conjugates	Level 1	80.5	0.511919	15884	20093.5	0.790503	-0.339157	Down	0.103635	0.219016
201	13.213	449218	141.08	3-Amino-2-Piperidone	93.2	46995	1892-22-4	HMDB0000323	5312	NA	5200225	NA	NA	NA	NC1CCCNC1=O	76341	NA	NA	YCCMTCQQDULIFE-UHFFFAOYSA-N	C5H10N2O	Organic acids and derivatives	Carboxylic acids and derivatives	Amino acids, peptides, and analogues	Level 1	91.5	0.503543	25156.6	34189.7	0.735797	-0.442621	Down	0.137179	0.276978
242	14.702	498283	115.061	Creatinine	99.3	47093	60-27-5	HMDB0000562	8	NA	588	C00791	mmu00330	Arginine and proline metabolism	CN1CC(=O)NC1=N	16737	R-MMU-382551,R-MMU-425366,R-MMU-425407,R-MMU-549127,R-MMU-549132	Transport of small molecules|Transport of bile salts and organic acids, metal ions and amine compounds|SLC-mediated transmembrane transport|Organic cation transport|Organic cation/anion/zwitterion transport	DDRJAANPRJIHGJ-UHFFFAOYSA-N	C4H7N3O	Organic acids and derivatives	Carboxylic acids and derivatives	Amino acids, peptides, and analogues	Level 1	99.6	0.498384	1.74295e+06	2.14562e+06	0.812328	-0.299865	Down	0.0660805	0.150701
430	22.417	778593	202.094	L-Tryptophan	96.7	47303	73-22-3	HMDB0000929	33	NA	6305	C00078	mmu00260,mmu00380,mmu00400,mmu00970,mmu04726,mmu04974,mmu04978,mmu05143,mmu05230	Glycine, serine and threonine metabolism|Tryptophan metabolism|Phenylalanine, tyrosine and tryptophan biosynthesis|Aminoacyl-tRNA biosynthesis|Serotonergic synapse|Protein digestion and absorption|Mineral absorption|African trypanosomiasis|Central carbon metabolism in cancer	N[C@@H](CC1=CNC2=C1C=CC=C2)C(O)=O	16828	NA	NA	QIVBCDIJIAJPQS-VIFPVBQESA-N	C11H12N2O2	Organoheterocyclic compounds	Indoles and derivatives	Indolyl carboxylic acids and derivatives	Level 1	94.9	0.498353	881222	1.23175e+06	0.715422	-0.483134	Down	0.142793	0.286491
195	13.109	445803	218.125	Dl-Homoserine	93.9	257719	1927-25-9	NA	288	NA	779	C00263	mmu00260,mmu00270,mmu00920	Glycine, serine and threonine metabolism|Cysteine and methionine metabolism|Sulfur metabolism	C(CO)C(C(=O)O)N	NA	NA	NA	UKAUYVFTDYCKQA-UHFFFAOYSA-N	C4H9NO3	Organic acids and derivatives	Carboxylic acids and derivatives	Amino acids, peptides, and analogues	Level 1	90.3	0.495516	26190.6	37341	0.701389	-0.511713	Down	0.176818	0.331664
25	6.138	206071	156.095	Hymexazol	71.9	277147	10004-44-1	NA	68844	NA	24781	C11103	NA	NA	CC1=CC(=O)NO1	NA	NA	NA	KGVPNLBXJKTABS-UHFFFAOYSA-N	C4H5NO2	Organoheterocyclic compounds	Azoles	Isoxazoles	Level 3	77.8	0.488962	54625.1	45033.1	1.213	0.27858	Up	0.23593	0.39157
369	20.107	679492	217.1	Glucose	91.3	257422	NA	HMDB0304632	NA	NA	5793	C00031	mmu00010,mmu00030,mmu00052,mmu00500,mmu00520,mmu00524,mmu02010,mmu04066,mmu04068,mmu04152,mmu04742,mmu04910,mmu04911,mmu04917,mmu04922,mmu04930,mmu04931,mmu04932,mmu04933,mmu04973,mmu04976,mmu04978,mmu05230,mmu05415	Glycolysis / Gluconeogenesis|Pentose phosphate pathway|Galactose metabolism|Starch and sucrose metabolism|Amino sugar and nucleotide sugar metabolism|Neomycin, kanamycin and gentamicin biosynthesis|ABC transporters|HIF-1 signaling pathway|FoxO signaling pathway|AMPK signaling pathway|Taste transduction|Insulin signaling pathway|Insulin secretion|Prolactin signaling pathway|Glucagon signaling path…	[H]C1(O)O[C@]([H])(CO)[C@@]([H])(O)[C@]([H])(O)[C@@]1([H])O	4167	NA	NA	WQZGKKKJIJFFOK-GASJEMHNSA-N	C6H12O6	Organic oxygen compounds	Organooxygen compounds	Carbohydrates and carbohydrate conjugates	Level 1	86.9	0.488118	28794.7	21697.9	1.32707	0.408243	Up	0.522859	0.660344
180	12.217	416515	326.089	O-Acetylserine	70.1	48013	5147-00-2	HMDB0003011	3270	NA	99478	C00979	mmu00270,mmu00920,mmu04122	Cysteine and methionine metabolism|Sulfur metabolism|Sulfur relay system	CC(=O)OC[C@H](N)C(O)=O	17981	NA	NA	VZXPDPZARILFQX-BYPYZUCNSA-N	C5H9NO4	Organic acids and derivatives	Carboxylic acids and derivatives	Amino acids, peptides, and analogues	Level 3	52	0.485672	7218.45	8420.05	0.857293	-0.22214	Down	0.0552021	0.133136
71	8.346	284578	128.056	3-Amino-5-Methylisoxazole	70.5	546314	NA	NA	NA	NA	66172	NA	NA	NA	CC1=CC(=NO1)N	NA	NA	NA	FKPXGNGUVSHWQQ-UHFFFAOYSA-N	C4H6N2O	Unclassified	Unclassified	Unclassified	Level 3	51.7	0.477264	33460.1	25585.1	1.30779	0.387135	Up	0.193274	0.340864
440	22.656	790252	117.022	Stearic Acid	99.6	64	1957-11-04	HMDB0000827	189	LMFA01010018	5281	C01530	mmu00061,mmu01040	Fatty acid biosynthesis|Biosynthesis of unsaturated fatty acids	C(CCCCCCCC)CCCCCCCCC(=O)O	28842	NA	NA	QIQXTHQIDYTFRH-UHFFFAOYSA-N	C18H36O2	Lipids and lipid-like molecules	Fatty Acyls	Fatty acids and conjugates	Level 1	99.7	0.476353	350173	487038	0.718985	-0.475967	Down	0.13107	0.266342
366	19.932	672379	218.103	L-Tyrosine	96.7	46901	60-18-4	HMDB0000158	34	NA	6057	C00082	mmu00130,mmu00350,mmu00360,mmu00400,mmu00730,mmu00970,mmu04728,mmu04916,mmu04917,mmu04974,mmu05012,mmu05030,mmu05031,mmu05034,mmu05230	Ubiquinone and other terpenoid-quinone biosynthesis|Tyrosine metabolism|Phenylalanine metabolism|Phenylalanine, tyrosine and tryptophan biosynthesis|Thiamine metabolism|Aminoacyl-tRNA biosynthesis|Dopaminergic synapse|Melanogenesis|Prolactin signaling pathway|Protein digestion and absorption|Parkinson disease|Cocaine addiction|Amphetamine addiction|Alcoholism|Central carbon metabolism in cancer	N[C@@H](CC1=CC=C(O)C=C1)C(O)=O	17895	NA	NA	OUYCCCASQSFEME-QMMMGPOBSA-N	C9H11NO3	Organic acids and derivatives	Carboxylic acids and derivatives	Amino acids, peptides, and analogues	Level 1	94.6	0.467405	5.42181e+06	6.68059e+06	0.811576	-0.301201	Down	0.0860561	0.186848
359	19.689	663669	154.07	L-Histidine	96.3	46913	71-00-1	HMDB0000177	21	NA	6274	C00135	mmu00340,mmu00410,mmu00470,mmu00970,mmu02010,mmu04974,mmu05230	Histidine metabolism|beta-Alanine metabolism|D-Amino acid metabolism|Aminoacyl-tRNA biosynthesis|ABC transporters|Protein digestion and absorption|Central carbon metabolism in cancer	N[C@@H](CC1=CN=CN1)C(O)=O	15971	NA	NA	HNDVDQJCIGZPNO-YFKPBYRVSA-N	C6H9N3O2	Organic acids and derivatives	Carboxylic acids and derivatives	Amino acids, peptides, and analogues	Level 1	93.8	0.466246	325700	563473	0.578023	-0.790801	Down	0.221355	0.3765
325	18.209	614808	217.096	L-Fucitol	74.2	257688	NA	HMDB0304954	NA	NA	445724	NA	NA	NA	[H][C@@](C)(O)[C@@]([H])(O)[C@@]([H])(O)[C@]([H])(O)CO	NA	NA	NA	SKCKOFZKJLZSFA-KCDKBNATSA-N	C6H14O5	Organic oxygen compounds	Organooxygen compounds	Carbohydrates and carbohydrate conjugates	Level 3	63.7	0.465526	129866	102608	1.26564	0.33987	Up	0.629919	0.739234
511	24.854	913096	259.12	Phytosphingosine	72.2	38925	554-62-1	HMDB0004610	7066	LMSP01030001	122121	C12144	mmu00600	Sphingolipid metabolism	OC[C@]([H])(N)[C@]([H])(O)[C@@](O)([H])CCCCCCCCCCCCCC	46961	R-MMU-1430728,R-MMU-1660661,R-MMU-428157,R-MMU-556833	Metabolism|Sphingolipid de novo biosynthesis|Sphingolipid metabolism|Metabolism of lipids	AERBNCYCJBRYDG-KSZLIROESA-N	C18H39NO3	Organic nitrogen compounds	Organonitrogen compounds	Amines	Level 3	53.8	0.455522	25429.7	33699.7	0.754595	-0.406225	Down	0.171508	0.327518
350	19.265	649671	319.125	Gluconolactone	90.2	46897	90-80-2	HMDB0000150	353	NA	7027	C00198	mmu00030	Pentose phosphate pathway	OC[C@H]1OC(=O)[C@H](O)[C@@H](O)[C@@H]1O	16217	NA	NA	PHOQVHQSTUBQQK-SQOUGZDYSA-N	C6H10O6	Organic oxygen compounds	Organooxygen compounds	Carbohydrates and carbohydrate conjugates	Level 1	84.1	0.446868	20699.4	21517.7	0.961969	-0.0559384	Down	0.93174	0.949716
315	17.676	597212	292.109	2,3,4,5-Tetrahydroxypentanoic Acid	85.5	546242	NA	NA	NA	NA	10264	NA	NA	NA	C(C(C(C(C(=O)O)O)O)O)O	NA	NA	NA	QXKAIJAYHKCRRA-UHFFFAOYSA-N	C5H10O6	Unclassified	Unclassified	Unclassified	Level 1	76.5	0.435884	20945.1	27317.8	0.766718	-0.383232	Down	0.158916	0.310965
236	14.531	492587	292.111	Erythronic Acid	96.2	47124	13752-84-6	HMDB0000613	45855	NA	2781043	NA	NA	NA	OC[C@@H](O)[C@@H](O)C(O)=O	37655	NA	NA	JPIJQSOTBSSVTP-PWNYCUMCSA-N	C4H8O5	Organic oxygen compounds	Organooxygen compounds	Carbohydrates and carbohydrate conjugates	Level 1	95.8	0.433543	86758.1	74263.9	1.16824	0.224337	Up	0.264727	0.406874
392	21.053	717948	117.017	Palmitic Acid	99.6	48	1957-10-03	HMDB0000220	187	LMFA01010001	985	C00249	mmu00061,mmu00062,mmu00071,mmu01040	Fatty acid biosynthesis|Fatty acid elongation|Fatty acid degradation|Biosynthesis of unsaturated fatty acids	OC(CCCCCCCCCCCCCCC)=O	15756	R-MMU-112310,R-MMU-112315,R-MMU-112316,R-MMU-1266738,R-MMU-1430728,R-MMU-162582,R-MMU-163685,R-MMU-1660661,R-MMU-192456,R-MMU-196854,R-MMU-202131,R-MMU-203615,R-MMU-2187338,R-MMU-2262752,R-MMU-2453902,R-MMU-2980736,R-MMU-372790,R-MMU-373076,R-MMU-373760,R-MMU-381771,R-MMU-382551,R-MMU-388396,R-MMU-392499,R-MMU-400206,R-MMU-400451,R-MMU-400508,R-MMU-400511,R-MMU-416476,R-MMU-422356,R-MMU-422475,R-…	Neurotransmitter release cycle|Transmission across Chemical Synapses|Neuronal System|Developmental Biology|Metabolism|Signal Transduction|Integration of energy metabolism|Sphingolipid de novo biosynthesis|Digestion of dietary lipid|Metabolism of vitamins and cofactors|Metabolism of nitric oxide: NOS3 activation and regulation|eNOS activation|Visual phototransduction|Cellular responses to stress|T…	IPCSVZSSVZVIGE-UHFFFAOYSA-N	C16H32O2	Lipids and lipid-like molecules	Fatty Acyls	Fatty acids and conjugates	Level 1	99.9	0.419569	530814	682864	0.777335	-0.363392	Down	0.184133	0.334067
351	19.301	650860	306.12	L-(-)-Sorbose	94.7	297186	NA	NA	321868	NA	6904	NA	NA	NA	C(C(C(C(C(=O)CO)O)O)O)O	NA	NA	NA	BJHIKXHVCXFQLS-OTWZMJIISA-N	C6H12O6	Organic oxygen compounds	Organooxygen compounds	Carbohydrates and carbohydrate conjugates	Level 1	91.6	0.408976	20975.9	16394.8	1.27943	0.3555	Up	0.611998	0.727652
506	24.69	902708	371.277	Mg(16:0/0:0/0:0)	96.8	10439	32899-41-5	HMDB0011564	3855	LMGL01010009	3084463	NA	NA	NA	OC[C@]([H])(O)COC(CCCCCCCCCCCCCCC)=O	75542	NA	NA	QHZLMUACJMDIAE-SFHVURJKSA-N	C19H38O4	Lipids and lipid-like molecules	Glycerolipids	Monoradylglycerols	Level 1	99.2	0.408331	194443	243065	0.799961	-0.321998	Down	0.36788	0.525306
27	6.187	207813	170.114	1-Cyclohexenol	81.9	549753	NA	NA	NA	NA	637939	NA	NA	NA	C1CCC(=CC1)O	NA	NA	NA	QHDHNVFIKWGRJR-UHFFFAOYSA-N	NA	Unclassified	Unclassified	Unclassified	Level 2	71.1	0.401504	237007	197988	1.19707	0.259513	Up	0.254782	0.406874
179	12.146	414183	214.106	D-Threonine	72.3	205503	NA	HMDB0250801	NA	NA	205	NA	NA	NA	CC(O)C(N)C(O)=O	38263	NA	NA	AYFVYJQAPQTCCC-UHFFFAOYSA-N	C4H9NO3	Organic acids and derivatives	Carboxylic acids and derivatives	Amino acids, peptides, and analogues	Level 3	54.2	0.398143	6224.88	5628.86	1.10589	0.145204	Up	0.61288	0.727652
202	13.249	450400	174.094	2-Aminoethanethiol	81.1	48010	60-23-1	HMDB0002991	3222	NA	6058	C01678	mmu00430	Taurine and hypotaurine metabolism	NCCS	17141	R-MMU-1430728,R-MMU-1614558,R-MMU-1614635,R-MMU-196849,R-MMU-196854,R-MMU-199220,R-MMU-71291	Metabolism|Degradation of cysteine and homocysteine|Sulfur amino acid metabolism|Metabolism of water-soluble vitamins and cofactors|Metabolism of vitamins and cofactors|Vitamin B5 (pantothenate) metabolism|Metabolism of amino acids and derivatives	UFULAYFCSOUIOV-UHFFFAOYSA-N	C2H7NS	Organosulfur compounds	Thiols	Alkylthiols	Level 2	72.4	0.393061	1.0661e+06	929499	1.14697	0.197824	Up	0.317948	0.46913
225	14.193	481397	176.073	L-Methionine	96	47164	63-68-3	HMDB0000696	26	NA	6137	C00073	mmu00270,mmu00470,mmu00970,mmu01523,mmu04974,mmu04978,mmu05230	Cysteine and methionine metabolism|D-Amino acid metabolism|Aminoacyl-tRNA biosynthesis|Antifolate resistance|Protein digestion and absorption|Mineral absorption|Central carbon metabolism in cancer	CSCC[C@H](N)C(O)=O	16643	NA	NA	FFEARJCKVFRZRR-BYPYZUCNSA-N	C5H11NO2S	Organic acids and derivatives	Carboxylic acids and derivatives	Amino acids, peptides, and analogues	Level 1	94.2	0.376845	696662	606597	1.14848	0.199721	Up	0.392027	0.547457
166	11.713	399966	215.136	Pelargonic Acid	95.8	56	112-05-0	HMDB0000847	5810	LMFA01010009	8158	C01601	NA	NA	C(CCCCCCC(=O)O)C	29019	NA	NA	FBUKVWPVBMHYJY-UHFFFAOYSA-N	C9H18O2	Lipids and lipid-like molecules	Fatty Acyls	Fatty acids and conjugates	Level 1	93.9	0.375257	29727	24987.5	1.18967	0.250566	Up	0.265687	0.406874
455	23.113	812546	387.12	D-Mannose 6-Phosphate	95	257127	NA	HMDB0304312	NA	NA	65127	C00275	mmu00051,mmu00520,mmu04142	Fructose and mannose metabolism|Amino sugar and nucleotide sugar metabolism|Lysosome	OC1O[C@H](COP(O)(O)=O)[C@@H](O)[C@H](O)[C@@H]1O	48066	NA	NA	NBSCHQHZLSJFNQ-QTVWNMPRSA-N	C6H13O9P	Organic oxygen compounds	Organooxygen compounds	Carbohydrates and carbohydrate conjugates	Level 1	95.9	0.363883	25058.7	41499	0.603839	-0.727765	Down	0.420989	0.576447
317	17.74	599325	217.066	Glucose 1-Phosphate	92.7	47659	59-56-3	HMDB0001586	379	NA	65533	C00103	mmu00010,mmu00040,mmu00052,mmu00500,mmu00520,mmu00561,mmu04922	Glycolysis / Gluconeogenesis|Pentose and glucuronate interconversions|Galactose metabolism|Starch and sucrose metabolism|Amino sugar and nucleotide sugar metabolism|Glycerolipid metabolism|Glucagon signaling pathway	OC[C@H]1O[C@H](OP(O)(O)=O)[C@H](O)[C@@H](O)[C@@H]1O	29042	NA	NA	HXXFSFRBOHSIMQ-VFUOTHLCSA-N	C6H13O9P	Organic oxygen compounds	Organooxygen compounds	Carbohydrates and carbohydrate conjugates	Level 1	87.9	0.363397	193769	236770	0.818385	-0.289149	Down	0.252934	0.406874
238	14.562	493620	244.016	D-Threonic Acid	75.3	266286	NA	NA	35473	NA	151152	NA	NA	NA	C(C(C(C(=O)O)O)O)O	NA	NA	NA	JPIJQSOTBSSVTP-GBXIJSLDSA-N	C4H8O5	Organic oxygen compounds	Organooxygen compounds	Carbohydrates and carbohydrate conjugates	Level 3	59	0.362968	3810.62	2729.42	1.39613	0.481429	Up	0.399956	0.553651
99	9.163	313627	98.07	Methylmalonic Acid	77.5	2921	516-05-2	HMDB0000202	3712	LMFA01170118	487	C02170	mmu00240,mmu00280,mmu00640	Pyrimidine metabolism|Valine, leucine and isoleucine degradation|Propanoate metabolism	C(=O)(O)C(C)C(=O)O	30860	NA	NA	ZIYVHBGGAOATLY-UHFFFAOYSA-N	C4H6O4	Organic acids and derivatives	Carboxylic acids and derivatives	Dicarboxylic acids and derivatives	Level 3	63.1	0.362382	32160.6	40654.3	0.791077	-0.338111	Down	0.240612	0.395203
305	17.356	586648	182.074	3,6,9,12,15-Pentaoxahexadecanoic Acid	75	360475	NA	NA	436010	NA	85242	NA	NA	NA	COCCOCCOCCOCCOCC(=O)O	NA	NA	NA	DDTZAHIJJCRGFT-UHFFFAOYSA-N	C11H22O7	Organic acids and derivatives	Carboxylic acids and derivatives	Carboxylic acids	Level 3	59.3	0.354546	16027.1	21344	0.750895	-0.413317	Down	0.263428	0.406874
133	10.191	348948	147.085	Glycerol	91.7	46888	56-81-5	HMDB0000131	105	NA	753	C00116	mmu00040,mmu00052,mmu00561,mmu02010,mmu04714,mmu04923	Pentose and glucuronate interconversions|Galactose metabolism|Glycerolipid metabolism|ABC transporters|Thermogenesis|Regulation of lipolysis in adipocytes	OCC(O)CO	17754	R-MMU-109582,R-MMU-114508,R-MMU-1430728,R-MMU-1482883,R-MMU-1483206,R-MMU-1483257,R-MMU-162582,R-MMU-192456,R-MMU-372790,R-MMU-382551,R-MMU-388396,R-MMU-416476,R-MMU-426048,R-MMU-432030,R-MMU-432047,R-MMU-445717,R-MMU-556833,R-MMU-75109,R-MMU-76002,R-MMU-8935690,R-MMU-8963743,R-MMU-8979227	Hemostasis|Effects of PIP2 hydrolysis|Metabolism|Acyl chain remodeling of DAG and TAG|Glycerophospholipid biosynthesis|Phospholipid metabolism|Signal Transduction|Digestion of dietary lipid|Signaling by GPCR|Transport of small molecules|GPCR downstream signalling|G alpha (q) signalling events|Arachidonate production from DAG|Transport of glycerol from adipocytes to the liver by Aquaporins|Passive…	PEDCQBHIVMGVHV-UHFFFAOYSA-N	C3H8O3	Organic oxygen compounds	Organooxygen compounds	Carbohydrates and carbohydrate conjugates	Level 1	86.3	0.34944	2.60069e+06	2.94463e+06	0.883198	-0.179192	Down	0.38808	0.544343
49	7.208	244116	113.068	Ethylene Glycol	74	61285	25322-68-3	HMDB0037790	3209	NA	174	C15588	NA	NA	[H]OCCO[H]	30742	NA	NA	LYCAIKOWRPUZTN-UHFFFAOYSA-N	C2H6O2	Organic oxygen compounds	Organooxygen compounds	Alcohols and polyols	Level 3	57	0.345529	14566.2	18758.8	0.776497	-0.364948	Down	0.38176	0.541383
435	22.487	782008	339.26	Trans-Vaccenic Acid	96	585	693-72-1	HMDB0003231	3407	LMFA01030077	5281127	C08367	NA	NA	C(/C=C/CCCCCC)CCCCCCCCC(=O)O	28727	NA	NA	UWHZIFQPPBDJPM-BQYQJAHWSA-N	C18H34O2	Lipids and lipid-like molecules	Fatty Acyls	Fatty acids and conjugates	Level 1	94.8	0.343787	83534.8	104182	0.801818	-0.318654	Down	0.358324	0.518669
212	13.626	462779	179.038	Niacinamide	93	47565	98-92-0	HMDB0001406	1497	NA	936	C00153	mmu00760,mmu04977	Nicotinate and nicotinamide metabolism|Vitamin digestion and absorption	NC(=O)C1=CC=CN=C1	17154	R-MMU-110362,R-MMU-110373,R-MMU-1257604,R-MMU-1430728,R-MMU-1592230,R-MMU-162582,R-MMU-1640170,R-MMU-170834,R-MMU-1852241,R-MMU-195721,R-MMU-196807,R-MMU-196849,R-MMU-196854,R-MMU-197264,R-MMU-201681,R-MMU-212436,R-MMU-2151201,R-MMU-2173793,R-MMU-2173795,R-MMU-2262752,R-MMU-2555396,R-MMU-2995383,R-MMU-2995410,R-MMU-3371453,R-MMU-3371556,R-MMU-4641257,R-MMU-5685939,R-MMU-5693532,R-MMU-5693538,R-MM…	POLB-Dependent Long Patch Base Excision Repair|Resolution of AP sites via the multiple-nucleotide patch replacement pathway|PIP3 activates AKT signaling|Metabolism|Mitochondrial biogenesis|Signal Transduction|Cell Cycle|Signaling by TGF-beta Receptor Complex|Organelle biogenesis and maintenance|Signaling by WNT|Nicotinate metabolism|Metabolism of water-soluble vitamins and cofactors|Metabolism of…	DFPAKSUCGFBDDF-UHFFFAOYSA-N	C6H6N2O	Organoheterocyclic compounds	Pyridines and derivatives	Pyridinecarboxylic acids and derivatives	Level 1	91.6	0.336675	20288	26522.8	0.764928	-0.386604	Down	0.297299	0.444546
403	21.484	735469	441.13	Uric Acid	88.9	46976	69-93-2	HMDB0000289	88	NA	1175	C00366	mmu00230,mmu04976	Purine metabolism|Bile secretion	O=C1NC2=C(N1)C(=O)NC(=O)N2	17775	R-MMU-1430728,R-MMU-15869,R-MMU-189200,R-MMU-2672351,R-MMU-382551,R-MMU-425366,R-MMU-425407,R-MMU-549132,R-MMU-561048,R-MMU-74259,R-MMU-8956319,R-MMU-983712	Metabolism|Metabolism of nucleotides|Cellular hexose transport|Stimuli-sensing channels|Transport of small molecules|Transport of bile salts and organic acids, metal ions and amine compounds|SLC-mediated transmembrane transport|Organic cation/anion/zwitterion transport|Organic anion transport|Purine catabolism|Nucleotide catabolism|Ion channel transport	LEHOTFFKMJEONL-UHFFFAOYSA-N	C5H4N4O3	Organoheterocyclic compounds	Imidazopyrimidines	Purines and purine derivatives	Level 1	81.5	0.336304	5809.73	5679.92	1.02285	0.0326011	Up	0.952358	0.961608
542	25.842	975676	169.053	Inosinic Acid	93.8	46911	131-99-7	HMDB0000175	3490	NA	8582	C00130	mmu00230,mmu01523,mmu04742	Purine metabolism|Antifolate resistance|Taste transduction	O[C@@H]1[C@@H](COP(O)(O)=O)O[C@H]([C@@H]1O)N1C=NC2=C1N=CNC2=O	17202	R-MMU-2173782,R-MMU-3000480,R-MMU-5653656	Binding and Uptake of Ligands by Scavenger Receptors|Scavenging by Class A Receptors|Vesicle-mediated transport	GRSZFWQUAKGDAV-KQYNXXCUSA-N	C10H13N4O8P	Nucleosides, nucleotides, and analogues	Purine nucleotides	Purine ribonucleotides	Level 1	90.7	0.33182	296040	393236	0.752831	-0.409601	Down	0.577287	0.701149
377	20.482	694737	291.111	Pantothenic Acid	92.8	46931	79-83-4	HMDB0000210	241	NA	6613	C00864	mmu00410,mmu00770,mmu04977	beta-Alanine metabolism|Pantothenate and CoA biosynthesis|Vitamin digestion and absorption	CC(C)(CO)[C@@H](O)C(=O)NCCC(O)=O	46905	NA	NA	GHOKWGTUZJEAQD-ZETCQYMHSA-N	C9H17NO5	Organic oxygen compounds	Organooxygen compounds	Alcohols and polyols	Level 1	88.1	0.331255	489001	609795	0.80191	-0.318487	Down	0.248349	0.403726
190	12.802	435723	174.094	Diethyl Aminomalonate	84.9	545816	NA	NA	NA	NA	81272	NA	NA	NA	CCOC(=O)C(C(=O)OCC)N	NA	NA	NA	WLTCKEHCTUYJGI-UHFFFAOYSA-N	C7H13NO4	Unclassified	Unclassified	Unclassified	Level 2	76	0.322961	727958	637718	1.14151	0.190937	Up	0.431327	0.581833
264	15.625	529027	142.087	Ornithine	98.1	46935	3184-13-2	HMDB0000214	45121	NA	6262	C00077	mmu00220,mmu00330,mmu00470,mmu00480,mmu02010	Arginine biosynthesis|Arginine and proline metabolism|D-Amino acid metabolism|Glutathione metabolism|ABC transporters	NCCC[C@H](N)C(O)=O	15729	NA	NA	AHLPHDHHMVZTML-BYPYZUCNSA-N	C5H12N2O2	Organic acids and derivatives	Carboxylic acids and derivatives	Amino acids, peptides, and analogues	Level 1	98.5	0.321593	120193	169345	0.709755	-0.494606	Down	0.303822	0.452166
1	5.242	174213	116.063	Cyclobutanol	76.2	319079	NA	NA	346979	NA	76218	NA	NA	NA	C1CC(C1)O	NA	NA	NA	KTHXBEHDVMTNOH-UHFFFAOYSA-N	C4H8O	Organic oxygen compounds	Organooxygen compounds	Alcohols and polyols	Level 3	60.4	0.318509	105837	93715.4	1.12935	0.175488	Up	0.354403	0.515348
498	24.46	888140	149.005	Equilin	73.1	44863	474-86-2	NA	4012	LMST02010026	223368	C14392	NA	NA	C1C2[C@@]3([H])CC[C@]4(C)C(=O)CC[C@@]4([H])C3=CCC=2C=C(O)C=1	42309	NA	NA	WKRLQDKEXYKHJB-HFTRVMKXSA-N	C18H20O2	Lipids and lipid-like molecules	Steroids and steroid derivatives	Oxosteroids	Level 3	57.3	0.313644	171558	189262	0.906458	-0.141687	Down	0.767111	0.844355
73	8.388	286071	147.045	3-Hydroxybutyric Acid	80.1	1651	NA	HMDB0000357	NA	LMFA01050005	441	C01089	mmu00650,mmu04024	Butanoate metabolism|cAMP signaling pathway	C(O)(C)CC(=O)O	20067	R-MMU-162582,R-MMU-3296197,R-MMU-372790,R-MMU-373076,R-MMU-388396,R-MMU-418594,R-MMU-500792	Signal Transduction|Hydroxycarboxylic acid-binding receptors|Signaling by GPCR|Class A/1 (Rhodopsin-like receptors)|GPCR downstream signalling|G alpha (i) signalling events|GPCR ligand binding	WHBMMWSBFZVSSR-UHFFFAOYSA-N	C4H8O3	Organic acids and derivatives	Hydroxy acids and derivatives	Beta hydroxy acids and derivatives	Level 2	67.8	0.310261	430751	479182	0.898928	-0.153722	Down	0.676351	0.776824
9	5.59	186587	156.11	Propargyl Alcohol	73.5	274557	107-19-7	NA	64617	NA	7859	C05986	NA	NA	C#CCO	NA	NA	NA	TVDSBUOJIPERQY-UHFFFAOYSA-N	C3H4O	Acetylides	Unclassified	Unclassified	Level 3	56.2	0.307193	491294	432826	1.13509	0.182801	Up	0.386677	0.544343
209	13.545	460120	174.094	Octylamine	83.6	209832	111-86-4	HMDB0255916	65641	NA	8143	C01740	NA	NA	CCCCCCCCN	7728	NA	NA	IOQPZZOEVPZRBK-UHFFFAOYSA-N	C8H19N	Organic nitrogen compounds	Organonitrogen compounds	Amines	Level 2	77.5	0.305516	61398.7	55981.4	1.09677	0.133262	Up	0.494128	0.641961
148	10.771	368632	174.129	Glycine	99.2	46881	56-40-6	HMDB0000123	20	NA	750	C00037	mmu00120,mmu00230,mmu00260,mmu00310,mmu00440,mmu00470,mmu00480,mmu00630,mmu00730,mmu00860,mmu00970,mmu02010,mmu04080,mmu04721,mmu04974,mmu04978,mmu05230	Primary bile acid biosynthesis|Purine metabolism|Glycine, serine and threonine metabolism|Lysine degradation|Phosphonate and phosphinate metabolism|D-Amino acid metabolism|Glutathione metabolism|Glyoxylate and dicarboxylate metabolism|Thiamine metabolism|Porphyrin metabolism|Aminoacyl-tRNA biosynthesis|ABC transporters|Neuroactive ligand-receptor interaction|Synaptic vesicle cycle|Protein digesti…	NCC(O)=O	15428	NA	NA	DHMQDGOQFOQNFH-UHFFFAOYSA-N	C2H5NO2	Organic acids and derivatives	Carboxylic acids and derivatives	Amino acids, peptides, and analogues	Level 1	99.1	0.304399	1.19617e+07	1.32276e+07	0.904299	-0.145129	Down	0.193551	0.340864
175	12.033	410473	116.065	Aminomethylphosphonic Acid	78.8	197305	1066-51-9	HMDB0240707	68788	NA	14017	C11033	NA	NA	NCP(O)(O)=O	28812	NA	NA	MGRVRXRGTBOSHW-UHFFFAOYSA-N	CH6NO3P	Organic acids and derivatives	Organic phosphonic acids and derivatives	Organic phosphonic acids	Level 3	70.9	0.303686	384330	342675	1.12156	0.165504	Up	0.399651	0.553651
161	11.287	385978	241.073	Uracil	98.4	46984	66-22-8	HMDB0000300	258	NA	1174	C00106	mmu00240,mmu00410,mmu00770	Pyrimidine metabolism|beta-Alanine metabolism|Pantothenate and CoA biosynthesis	O=C1NC=CC(=O)N1	17568	R-MMU-110329,R-MMU-1430728,R-MMU-15869,R-MMU-382551,R-MMU-425397,R-MMU-425407,R-MMU-73614,R-MMU-73621,R-MMU-73884,R-MMU-73894,R-MMU-73928,R-MMU-73929,R-MMU-83936,R-MMU-8956319,R-MMU-8956321	Cleavage of the damaged pyrimidine |Metabolism|Metabolism of nucleotides|Transport of small molecules|Transport of vitamins, nucleosides, and related molecules|SLC-mediated transmembrane transport|Pyrimidine salvage|Pyrimidine catabolism|Base Excision Repair|DNA Repair|Depyrimidination|Base-Excision Repair, AP Site Formation|Transport of nucleosides and free purine and pyrimidine bases across the…	ISAKRJDGNUQOIC-UHFFFAOYSA-N	C4H4N2O2	Organoheterocyclic compounds	Diazines	Pyrimidines and pyrimidine derivatives	Level 1	97.9	0.29492	80766.6	91276.7	0.884855	-0.176488	Down	0.227624	0.381782
545	25.946	982264	425.328	Lignoceric Acid	89.5	70	557-59-5	HMDB0002003	420	LMFA01010024	11197	C08320	mmu01040	Biosynthesis of unsaturated fatty acids	C(CCCCCCCCCCCCC(=O)O)CCCCCCCCCC	28866	R-MMU-382551,R-MMU-425397,R-MMU-425407,R-MMU-804914	Transport of small molecules|Transport of vitamins, nucleosides, and related molecules|SLC-mediated transmembrane transport|Transport of fatty acids	QZZGJDVWLFXDLK-UHFFFAOYSA-N	C24H48O2	Lipids and lipid-like molecules	Fatty Acyls	Fatty acids and conjugates	Level 1	82.6	0.29211	5886.29	7080.1	0.831385	-0.266411	Down	0.558083	0.692026
194	13.041	443571	174.096	Cadaverine	79.1	47908	462-94-2	HMDB0002322	3236	NA	273	C01672	mmu00310,mmu00470,mmu00480,mmu04974	Lysine degradation|D-Amino acid metabolism|Glutathione metabolism|Protein digestion and absorption	NCCCCCN	18127	NA	NA	VHRGRCVQAFMJIZ-UHFFFAOYSA-N	C5H14N2	Organic nitrogen compounds	Organonitrogen compounds	Amines	Level 3	65.2	0.287382	59023.9	54235.1	1.0883	0.12207	Up	0.552519	0.689561
19	6.021	201911	147.043	Formamide	95.2	47637	1975-12-07	HMDB0001536	4182	NA	713	C00488	mmu00910	Nitrogen metabolism	NC=O	16397	NA	NA	ZHNUHDYFZUAESO-UHFFFAOYSA-N	CH3NO	Organic acids and derivatives	Carboximidic acids and derivatives	Carboximidic acids	Level 1	93.1	0.26657	1.49226e+06	1.7657e+06	0.845137	-0.242743	Down	0.453949	0.602099
241	14.645	496384	120.068	D-Phenylalanine	82.2	205498	150-30-1	HMDB0250791	65707	NA	994	C02057	NA	NA	NC(CC1=CC=CC=C1)C(O)=O	28044	NA	NA	COLNVLDHVKWLRT-UHFFFAOYSA-N	C9H11NO2	Organic acids and derivatives	Carboxylic acids and derivatives	Amino acids, peptides, and analogues	Level 2	83.6	0.263552	57284.4	62935.8	0.910203	-0.13574	Down	0.277873	0.420772
256	15.335	519367	241.13	Pregabalin	73.1	52628	148553-50-8	HMDB0014375	85349	NA	5486971	NA	NA	NA	CC(C)C[C@H](CN)CC(O)=O	64356	NA	NA	AYXYPKUFHZROOJ-ZETCQYMHSA-N	C8H17NO2	Organic acids and derivatives	Carboxylic acids and derivatives	Amino acids, peptides, and analogues	Level 3	56.6	0.260599	8835.69	8188.45	1.07904	0.109752	Up	0.563165	0.692026
177	12.078	411951	218.137	L-Threonine	97.9	46907	72-19-5	HMDB0000167	32	NA	6288	C00188	mmu00260,mmu00290,mmu00470,mmu00860,mmu00970,mmu02010,mmu04974,mmu04978	Glycine, serine and threonine metabolism|Valine, leucine and isoleucine biosynthesis|D-Amino acid metabolism|Porphyrin metabolism|Aminoacyl-tRNA biosynthesis|ABC transporters|Protein digestion and absorption|Mineral absorption	C[C@@H](O)[C@H](N)C(O)=O	16857	NA	NA	AYFVYJQAPQTCCC-GBXIJSLDSA-N	C4H9NO3	Organic acids and derivatives	Carboxylic acids and derivatives	Amino acids, peptides, and analogues	Level 1	99.1	0.260165	6.45541e+06	5.9917e+06	1.07739	0.107543	Up	0.351112	0.512915
31	6.378	214604	174.038	Pyruvic Acid	95.4	2096	127-17-3	HMDB0000243	117	LMFA01060077	1060	C00022	mmu00010,mmu00020,mmu00030,mmu00040,mmu00053,mmu00250,mmu00260,mmu00270,mmu00290,mmu00330,mmu00350,mmu00360,mmu00430,mmu00440,mmu00470,mmu00620,mmu00630,mmu00650,mmu00730,mmu00760,mmu00770,mmu00900,mmu04066,mmu04152,mmu04911,mmu04922,mmu04930,mmu04931,mmu05230,mmu05415	Glycolysis / Gluconeogenesis|Citrate cycle (TCA cycle)|Pentose phosphate pathway|Pentose and glucuronate interconversions|Ascorbate and aldarate metabolism|Alanine, aspartate and glutamate metabolism|Glycine, serine and threonine metabolism|Cysteine and methionine metabolism|Valine, leucine and isoleucine biosynthesis|Arginine and proline metabolism|Tyrosine metabolism|Phenylalanine metabolism|Ta…	CC(=O)C(=O)O	32816	NA	NA	LCTONWCANYUPML-UHFFFAOYSA-N	C3H4O3	Organic acids and derivatives	Keto acids and derivatives	Alpha-keto acids and derivatives	Level 1	94.4	0.25957	74595.6	71389.3	1.04491	0.0633814	Up	0.911747	0.947619
89	8.884	303707	116.059	3-Aminobutanoic Acid	81.9	56144	541-48-0	HMDB0031654	87838	NA	10932	NA	NA	NA	CC(N)CC(O)=O	37081	NA	NA	OQEBBZSWEGYTPG-UHFFFAOYSA-N	C4H9NO2	Organic acids and derivatives	Carboxylic acids and derivatives	Amino acids, peptides, and analogues	Level 2	69.9	0.256391	151067	173900	0.868699	-0.203072	Down	0.296627	0.444546
229	14.298	484844	230.127	4-Hydroxyproline	93.4	47180	51-35-4	HMDB0000725	257	NA	5810	C01157	mmu00330,mmu00470,mmu02010	Arginine and proline metabolism|D-Amino acid metabolism|ABC transporters	O[C@H]1CN[C@@H](C1)C(O)=O	18095	NA	NA	PMMYEEVYMWASQN-DMTCNVIQSA-N	C5H9NO3	Organic acids and derivatives	Carboxylic acids and derivatives	Amino acids, peptides, and analogues	Level 1	89.8	0.256274	582199	531984	1.09439	0.130128	Up	0.548134	0.686792
535	25.619	961551	399.307	Mg(18:0/0:0/0:0)	95.7	51167	22610-61-3	HMDB0011131	61993	NA	15560610	NA	NA	NA	[H][C@](O)(CO)COC(=O)CCCCCCCCCCCCCCCCC	75550	NA	NA	VBICKXHEKHSIBG-FQEVSTJZSA-N	C21H42O4	Lipids and lipid-like molecules	Glycerolipids	Monoradylglycerols	Level 1	99.8	0.244196	153773	172796	0.889909	-0.16827	Down	0.598645	0.721561
117	9.809	335983	179.015	Benzoic Acid	85.3	47686	65-85-0	HMDB0001870	1297	NA	243	C00539	NA	NA	OC(=O)C1=CC=CC=C1	30746	R-MMU-1430728,R-MMU-156580,R-MMU-156587,R-MMU-159424,R-MMU-177135,R-MMU-211859	Metabolism|Phase II - Conjugation of compounds|Amino Acid conjugation|Conjugation of carboxylic acids|Conjugation of benzoate with glycine|Biological oxidations	WPYMKLBDIGXBTP-UHFFFAOYSA-N	C7H6O2	Benzenoids	Benzene and substituted derivatives	Benzoic acids and derivatives	Level 1	77.3	0.239259	4260.41	3645.33	1.16873	0.224942	Up	0.629207	0.739234
549	26.262	1.00228e+06	174.08	16beta,17beta-Estriol	73.6	44853	547-81-9	HMDB0000347	5336	LMST02010006	68929	NA	NA	NA	C1C2[C@@]3([H])CC[C@]4(C)[C@@H](O)[C@@H](O)C[C@@]4([H])[C@]3([H])CCC=2C=C(O)C=1	87620	NA	NA	PROQIPRRNZUXQM-ZMSHIADSSA-N	C18H24O3	Lipids and lipid-like molecules	Steroids and steroid derivatives	Estrane steroids	Level 3	57	0.23425	22894.1	22298	1.02673	0.0380617	Up	0.908744	0.947605
207	13.416	455884	147.046	Aminomalonic Acid	92.1	47418	1068-84-4	HMDB0001147	58024	NA	100714	C00872	NA	NA	NC(C(O)=O)C(O)=O	17475	NA	NA	JINBYESILADKFW-UHFFFAOYSA-N	C3H5NO4	Organic acids and derivatives	Carboxylic acids and derivatives	Amino acids, peptides, and analogues	Level 1	88	0.23223	1.08267e+06	997398	1.08549	0.118349	Up	0.501428	0.643533
469	23.501	833441	79.04	D-Galactose 6-Phosphate	85.7	273793	NA	NA	63174	NA	439404	C01113	mmu00052	Galactose metabolism	C(C1C(C(C(C(O1)O)O)O)O)OP(=O)(O)O	NA	NA	NA	NBSCHQHZLSJFNQ-SVZMEOIVSA-N	C6H13O9P	Organic oxygen compounds	Organooxygen compounds	Carbohydrates and carbohydrate conjugates	Level 1	76.2	0.226894	7173.37	6575.33	1.09095	0.125587	Up	0.696916	0.786201
208	13.454	457132	281.04	(2s,3s)-3-Hydroxypyrrolidine-2-Carboxylic Acid	70.3	81745	NA	HMDB0059659	NA	NA	440575	C05147	mmu00330	Arginine and proline metabolism	[H][C@]1(O)CCN[C@]1([H])C(O)=O	16889	NA	NA	BJBUEDPLEOHJGE-IMJSIDKUSA-N	C5H9NO3	Organic acids and derivatives	Carboxylic acids and derivatives	Amino acids, peptides, and analogues	Level 3	51.1	0.22519	106991	147126	0.727206	-0.459563	Down	0.594532	0.719339
196	13.135	446657	252.031	2,2-Dihydroxypropanedioic Acid	70.5	546061	NA	NA	NA	NA	68412	NA	NA	NA	C(=O)(C(C(=O)O)(O)O)O	NA	NA	NA	VUCKYGJSXHHQOJ-UHFFFAOYSA-N	C3H4O6	Unclassified	Unclassified	Unclassified	Level 3	50.8	0.223649	6008.02	6835.95	0.878887	-0.18625	Down	0.694297	0.786044
187	12.668	431323	210.992	2-Oxoethyl Dihydrogen Phosphate	76.4	546308	NA	NA	NA	NA	448696	NA	NA	NA	C(C=O)OP(=O)(O)O	NA	NA	NA	LSAQVYAXNBXMMR-UHFFFAOYSA-N	C2H5O5P	Unclassified	Unclassified	Unclassified	Level 3	66.7	0.218393	11710.3	13768.1	0.850539	-0.23355	Down	0.509515	0.651275
150	10.834	370770	188.04	1-(2-Hydroxypropylamino)Propan-2-Ol	72.8	205981	110-97-4	HMDB0251354	44741	NA	8086	NA	NA	NA	CC(O)CNCC(C)O	143266	NA	NA	LVTYICIALWPMFW-UHFFFAOYSA-N	C6H15NO2	Organic nitrogen compounds	Organonitrogen compounds	Amines	Level 3	55.5	0.218211	39551.4	41882.3	0.944348	-0.08261	Down	0.634577	0.739562
385	20.762	706119	243.074	Cytidine Monophosphate	90.1	46868	63-37-6	HMDB0000095	3452	NA	6131	C00055	mmu00240	Pyrimidine metabolism	NC1=NC(=O)N(C=C1)[C@@H]1O[C@H](COP(O)(O)=O)[C@@H](O)[C@H]1O	17361	NA	NA	IERHLVCPSMICTF-XVFCMESISA-N	C9H14N3O8P	Nucleosides, nucleotides, and analogues	Pyrimidine nucleotides	Pyrimidine ribonucleotides	Level 1	83.6	0.201455	28762.5	27540.1	1.04439	0.0626573	Up	0.80157	0.876199
531	25.5	954014	112.103	Mg(18:1(9z)/0:0/0:0)	78.4	10435	111-03-5	HMDB0094684	4251	LMGL01010005	5283468	NA	NA	NA	OCC([H])(O)COC(CCCCCCC/C=C\CCCCCCCC)=O	75342	NA	NA	RZRNAYUHWVFMIP-KTKRTIGZSA-N	C21H40O4	Lipids and lipid-like molecules	Glycerolipids	Monoradylglycerols	Level 3	64.4	0.197366	29421.8	21752.5	1.35257	0.435707	Up	0.486545	0.637334
415	21.965	756543	315.08	(2-Hydroxy-3-Phosphonooxypropyl) Dihydrogen Phosphate	85.2	546285	NA	NA	NA	NA	192754	NA	NA	NA	C(C(COP(=O)(O)O)O)OP(=O)(O)O	NA	NA	NA	YEENKMKEGPBVHG-UHFFFAOYSA-N	C3H10O9P2	Unclassified	Unclassified	Unclassified	Level 1	75.3	0.195766	23067.7	21886.9	1.05395	0.075808	Up	0.817296	0.88727
66	8.171	278356	152.026	4-Pyridinol	90.5	258239	626-64-2	NA	3232	NA	12290	NA	NA	NA	C1=CNC=CC1=O	NA	NA	NA	GCNTZFIIOFTKIY-UHFFFAOYSA-N	C5H5NO	Organoheterocyclic compounds	Pyridines and derivatives	Hydropyridines	Level 1	84.5	0.194079	30488.3	33620.8	0.906828	-0.141099	Down	0.382554	0.541383
445	22.833	798887	232.113	Melatonin	83.4	47554	73-31-4	HMDB0001389	73	NA	896	C01598	mmu00380,mmu04080,mmu04713	Tryptophan metabolism|Neuroactive ligand-receptor interaction|Circadian entrainment	COC1=CC2=C(NC=C2CCNC(C)=O)C=C1	16796	R-MMU-1430728,R-MMU-162582,R-MMU-209776,R-MMU-209931,R-MMU-211859,R-MMU-211945,R-MMU-372790,R-MMU-373076,R-MMU-388396,R-MMU-418594,R-MMU-500792,R-MMU-71291	Metabolism|Signal Transduction|Metabolism of amine-derived hormones|Serotonin and melatonin biosynthesis|Biological oxidations|Phase I - Functionalization of compounds|Signaling by GPCR|Class A/1 (Rhodopsin-like receptors)|GPCR downstream signalling|G alpha (i) signalling events|GPCR ligand binding|Metabolism of amino acids and derivatives	DRLFMBDRBRZALE-UHFFFAOYSA-N	C13H16N2O2	Organoheterocyclic compounds	Indoles and derivatives	Indoles	Level 2	72.5	0.19146	10257	23761.4	0.431668	-1.212	Down	0.478292	0.629123
444	22.793	796936	204.07	3-Beta-D-Galactosyl-Sn-Glycerol	75.5	256981	16232-91-0	HMDB0304157	3385	NA	16048618	C05401	mmu00052,mmu00561	Galactose metabolism|Glycerolipid metabolism	OC[C@@H](O)CO[C@@H]1O[C@H](CO)[C@H](O)[C@H](O)[C@H]1O	15754	NA	NA	NHJUPBDCSOGIKX-NTXXKDEISA-N	C9H18O8	Lipids and lipid-like molecules	Glycerolipids	Glycosylglycerols	Level 3	65.8	0.191317	6569.03	16507.3	0.397947	-1.32935	Down	0.405129	0.558374
16	5.914	198107	142.079	Alpha-Aminobutyric Acid	70.4	200463	NA	HMDB0245013	NA	NA	6657	NA	NA	NA	CCC(N)C(O)=O	35621	NA	NA	QWCKQJZIFLGMSD-UHFFFAOYSA-N	C4H9NO2	Organic acids and derivatives	Carboxylic acids and derivatives	Amino acids, peptides, and analogues	Level 3	53.8	0.18631	20873.3	22477.6	0.928628	-0.106827	Down	0.366198	0.52527
35	6.5	218942	174.09	1-Hexanol	75.2	6094	111-27-3	HMDB0012971	46070	LMFA05000117	8103	C00854	NA	NA	OCCCCCC	87393	NA	NA	ZSIAUFGUXNUGDI-UHFFFAOYSA-N	C6H14O	Lipids and lipid-like molecules	Fatty Acyls	Fatty alcohols	Level 3	59.6	0.185024	26662.4	29291.2	0.910254	-0.135658	Down	0.435907	0.583684
320	17.934	605730	188.067	O-Phosphoethanolamine	94.1	46942	1071-23-4	HMDB0000224	54	NA	1015	C00346	mmu00563,mmu00564,mmu00600,mmu04071	Glycosylphosphatidylinositol (GPI)-anchor biosynthesis|Glycerophospholipid metabolism|Sphingolipid metabolism|Sphingolipid signaling pathway	NCCOP(O)(O)=O	17553	R-MMU-1430728,R-MMU-1483206,R-MMU-1483213,R-MMU-1483257,R-MMU-1660661,R-MMU-428157,R-MMU-556833	Metabolism|Glycerophospholipid biosynthesis|Synthesis of PE|Phospholipid metabolism|Sphingolipid de novo biosynthesis|Sphingolipid metabolism|Metabolism of lipids	SUHOOTKUPISOBE-UHFFFAOYSA-N	C2H8NO4P	Organic acids and derivatives	Organic phosphoric acids and derivatives	Phosphate esters	Level 1	90.8	0.18366	8610.13	9105.95	0.94555	-0.0807742	Down	0.728152	0.812762
182	12.454	424297	234.13	Glutaric Acid	95.1	47145	110-94-1	HMDB0000661	3254	NA	743	C00489	mmu00071,mmu00310	Fatty acid degradation|Lysine degradation	OC(=O)CCCC(O)=O	17859	NA	NA	JFCQEDHGNNZCLN-UHFFFAOYSA-N	C5H8O4	Organic acids and derivatives	Carboxylic acids and derivatives	Dicarboxylic acids and derivatives	Level 1	92.8	0.180556	55009.1	27350.1	2.01129	1.00812	Up	0.515109	0.655781
379	20.558	697826	217.093	Galactonic Acid	79	47095	13382-27-9	HMDB0000565	3336	NA	128869	C00880	mmu00052	Galactose metabolism	OC[C@@H](O)[C@H](O)[C@H](O)[C@@H](O)C(O)=O	16534	NA	NA	RGHNJXZEOKUKBD-MGCNEYSASA-N	C6H12O7	Organic acids and derivatives	Hydroxy acids and derivatives	Medium-chain hydroxy acids and derivatives	Level 3	65.6	0.17963	70264	48156.1	1.45909	0.545066	Up	0.439275	0.585084
510	24.851	912906	217.088	Beta-Lactose	79.3	64696	5965-66-2	HMDB0041627	267	NA	6134	C01970	NA	NA	OC[C@H]1O[C@@H](O[C@H]2[C@H](O)[C@@H](O)[C@H](O)O[C@@H]2CO)[C@H](O)[C@@H](O)[C@H]1O	36218	NA	NA	GUBGYTABKSRVRQ-DCSYEGIMSA-N	C12H22O11	Organic oxygen compounds	Organooxygen compounds	Carbohydrates and carbohydrate conjugates	Level 3	73.3	0.174751	30165.8	34451	0.875614	-0.191634	Down	0.476662	0.629123
53	7.348	249093	174.089	1-Butylamine	98.1	55896	109-73-9	HMDB0031321	72484	NA	8007	C18706	NA	NA	CCCCN	43799	NA	NA	HQABUPZFAYXKJW-UHFFFAOYSA-N	C4H11N	Organic nitrogen compounds	Organonitrogen compounds	Amines	Level 1	98	0.170891	99478.2	112678	0.882855	-0.179752	Down	0.430394	0.581833
514	24.915	916960	230.102	Adenosine	89.6	46843	58-61-7	HMDB0000050	86	NA	60961	C00212	mmu00230,mmu02010,mmu04022,mmu04024,mmu04071,mmu04080,mmu04270,mmu04923,mmu04924,mmu05012,mmu05032,mmu05034	Purine metabolism|ABC transporters|cGMP-PKG signaling pathway|cAMP signaling pathway|Sphingolipid signaling pathway|Neuroactive ligand-receptor interaction|Vascular smooth muscle contraction|Regulation of lipolysis in adipocytes|Renin secretion|Parkinson disease|Morphine addiction|Alcoholism	NC1=C2N=CN([C@@H]3O[C@H](CO)[C@@H](O)[C@H]3O)C2=NC=N1	16335	R-MMU-1430728,R-MMU-156580,R-MMU-156581,R-MMU-15869,R-MMU-1614635,R-MMU-162582,R-MMU-211859,R-MMU-372790,R-MMU-373076,R-MMU-382551,R-MMU-388396,R-MMU-392499,R-MMU-417973,R-MMU-418038,R-MMU-418555,R-MMU-418594,R-MMU-425397,R-MMU-425407,R-MMU-500792,R-MMU-5683826,R-MMU-71291,R-MMU-73894,R-MMU-73942,R-MMU-73943,R-MMU-74217,R-MMU-74259,R-MMU-83936,R-MMU-8956319,R-MMU-8956321	Metabolism|Phase II - Conjugation of compounds|Methylation|Metabolism of nucleotides|Sulfur amino acid metabolism|Signal Transduction|Biological oxidations|Signaling by GPCR|Class A/1 (Rhodopsin-like receptors)|Transport of small molecules|GPCR downstream signalling|Metabolism of proteins|Adenosine P1 receptors|Nucleotide-like (purinergic) receptors|G alpha (s) signalling events|G alpha (i) signa…	OIRDTQYFTABQOQ-KQYNXXCUSA-N	C10H13N5O4	Nucleosides, nucleotides, and analogues	Purine nucleosides	Unclassified	Level 1	82.6	0.169177	13061.2	20973.9	0.622736	-0.683307	Down	0.219182	0.375776
42	6.824	230462	147.02	Glycolic Acid	94.2	46876	79-14-1	HMDB0000115	3219	NA	757	C03547	mmu00071	Fatty acid degradation	OCC(O)=O	17497	NA	NA	AEMRFAOFKBGASW-UHFFFAOYSA-N	C2H4O3	Organic acids and derivatives	Hydroxy acids and derivatives	Alpha hydroxy acids and derivatives	Level 1	91.6	0.166261	46770.7	42409.2	1.10284	0.141228	Up	0.519413	0.658616
494	24.264	876837	83.0643	2-Cyclohexyl-4-(Hydroxymethyl)-8a-Methyl-4,4a,5,6,7,8-Hexahydro-3h-Benzo[E]Oxazine-3-Carbonitrile	72.1	545910	NA	NA	NA	NA	578847	NA	NA	NA	CC12CCCCC1C(C(N(O2)C3CCCCC3)C#N)CO	NA	NA	NA	QOQGHRCZPTWNCQ-UHFFFAOYSA-N	C17H28N2O2	Unclassified	Unclassified	Unclassified	Level 3	60.5	0.165973	14787.4	16440.8	0.899429	-0.152919	Down	0.563226	0.692026
169	11.835	403972	292.102	Isoserine	90.8	545941	NA	NA	NA	NA	11267	NA	NA	NA	C(C(C(=O)O)O)N	NA	NA	NA	BMYNFMYTOJXKLE-UHFFFAOYSA-N	C3H7NO3	Unclassified	Unclassified	Unclassified	Level 1	85.5	0.162379	4957.96	5852.29	0.847182	-0.239256	Down	0.626934	0.739234
250	15.044	509674	299.047	2-Hydroxyglutaric Acid	96.7	1949	2889-31-8	HMDB0059655	63268	LMFA01050483	43	C02630	mmu00650	Butanoate metabolism	OC(C(=O)O)CCC(=O)O	17084	NA	NA	HWXBTNAVRSUOJR-UHFFFAOYSA-N	C5H8O5	Organic acids and derivatives	Hydroxy acids and derivatives	Short-chain hydroxy acids and derivatives	Level 1	94.5	0.158019	30755.3	26490.6	1.16099	0.215351	Up	0.571645	0.696968
15	5.81	194409	82.0542	Tiglic Acid	87.2	126	80-59-1	HMDB0001470	34552	LMFA01020030	125468	C08279	NA	NA	C(/C)(=C/C)\C(=O)O	9592	NA	NA	UIERETOOQGIECD-ONEGZZNKSA-N	C5H8O2	Lipids and lipid-like molecules	Fatty Acyls	Fatty acids and conjugates	Level 1	79.1	0.15392	13751.2	13163.9	1.04462	0.0629733	Up	0.638769	0.741721
544	25.869	977386	144.068	Prostaglandin E2	75.2	3635	363-24-6	HMDB0001220	421	LMFA03010003	5280360	C00584	mmu00590,mmu04024,mmu04080,mmu04625,mmu04726,mmu04750,mmu04921,mmu04923,mmu04924,mmu04976,mmu05140,mmu05143,mmu05146,mmu05163,mmu05165,mmu05200,mmu05323	Arachidonic acid metabolism|cAMP signaling pathway|Neuroactive ligand-receptor interaction|C-type lectin receptor signaling pathway|Serotonergic synapse|Inflammatory mediator regulation of TRP channels|Oxytocin signaling pathway|Regulation of lipolysis in adipocytes|Renin secretion|Bile secretion|Leishmaniasis|African trypanosomiasis|Amoebiasis|Human cytomegalovirus infection|Human papillomavirus…	[C@H]1(/C=C/[C@@H](O)CCCCC)[C@H](O)CC(=O)[C@@H]1C/C=C\CCCC(=O)O	15551	R-MMU-1430728,R-MMU-162582,R-MMU-2142753,R-MMU-2162123,R-MMU-372790,R-MMU-373076,R-MMU-382551,R-MMU-388396,R-MMU-391903,R-MMU-391908,R-MMU-416476,R-MMU-418555,R-MMU-418594,R-MMU-425397,R-MMU-425407,R-MMU-500792,R-MMU-556833,R-MMU-879518,R-MMU-8978868	Metabolism|Signal Transduction|Arachidonic acid metabolism|Synthesis of Prostaglandins (PG) and Thromboxanes (TX)|Signaling by GPCR|Class A/1 (Rhodopsin-like receptors)|Transport of small molecules|GPCR downstream signalling|Eicosanoid ligand-binding receptors|Prostanoid ligand receptors|G alpha (q) signalling events|G alpha (s) signalling events|G alpha (i) signalling events|Transport of vitamin…	XEYBRNLFEZDVAW-ARSRFYASSA-N	C20H32O5	Lipids and lipid-like molecules	Fatty Acyls	Eicosanoids	Level 3	59.8	0.143673	13874.2	15431.5	0.899087	-0.153467	Down	0.765096	0.844355
272	16.004	541651	210.99	1-Aminopropylphosphonic Acid	77.6	546184	NA	NA	NA	NA	178368	NA	NA	NA	CCC(N)P(=O)(O)O	NA	NA	NA	DELJNDWGTWHHFA-UHFFFAOYSA-N	C3H10NO3P	Unclassified	Unclassified	Unclassified	Level 3	63	0.141231	60120.7	64631.1	0.930213	-0.104367	Down	0.787477	0.863773
119	9.856	337578	110.062	Diethylene Glycol	70.7	205888	111-46-6	HMDB0251245	70263	NA	8117	C14689	NA	NA	OCCOCCO	46807	NA	NA	MTHSVFCYNBDYFN-UHFFFAOYSA-N	C4H10O3	Organic oxygen compounds	Organooxygen compounds	Ethers	Level 3	53.3	0.13845	6761	7444.28	0.908214	-0.138895	Down	0.489385	0.638416
28	6.215	208809	152.03	1h-Pyridin-2-One	98.7	52450	142-08-5	HMDB0013751	65779	NA	8871	C02502	NA	NA	OC1=CC=CC=N1	16540	NA	NA	UBQKCCHYAOITMY-UHFFFAOYSA-N	C5H5NO	Organoheterocyclic compounds	Pyridines and derivatives	Hydropyridines	Level 1	98.2	0.135757	1.05686e+06	1.13702e+06	0.929499	-0.105475	Down	0.498243	0.642045
203	13.258	450696	229.134	Capric Acid	71.3	57	334-48-5	HMDB0000511	336	LMFA01010010	2969	C01571	mmu00061	Fatty acid biosynthesis	CCCCCCCCCC(=O)O	30813	R-MMU-2980736,R-MMU-382551,R-MMU-392499,R-MMU-422085,R-MMU-425397,R-MMU-425407,R-MMU-804914	Peptide hormone metabolism|Transport of small molecules|Metabolism of proteins|Synthesis, secretion, and deacylation of Ghrelin|Transport of vitamins, nucleosides, and related molecules|SLC-mediated transmembrane transport|Transport of fatty acids	GHVNFZFCNZKVNT-UHFFFAOYSA-N	C10H20O2	Lipids and lipid-like molecules	Fatty Acyls	Fatty acids and conjugates	Level 3	54.2	0.132555	10271.3	10016.8	1.02541	0.0362022	Up	0.826512	0.89183
38	6.57	221431	191.04	Lactic Acid	72.1	257699	50-21-5	NA	116	NA	612	C01432	NA	NA	CC(C(=O)O)O	NA	NA	NA	JVTAAEKCZFNVCJ-UHFFFAOYSA-N	C3H6O3	Organic acids and derivatives	Hydroxy acids and derivatives	Alpha hydroxy acids and derivatives	Level 3	58.7	0.126654	3.72391e+06	7.09771e+06	0.524664	-0.930534	Down	0.0530369	0.133136
283	16.347	553075	326.083	Taurine	99.3	46959	107-35-7	HMDB0000251	31	NA	1123	C00245	mmu00120,mmu00430,mmu00920,mmu02010,mmu04080	Primary bile acid biosynthesis|Taurine and hypotaurine metabolism|Sulfur metabolism|ABC transporters|Neuroactive ligand-receptor interaction	NCCS(O)(=O)=O	15891	NA	NA	XOAAWQZATWQOTB-UHFFFAOYSA-N	C2H7NO3S	Organic acids and derivatives	Organic sulfonic acids and derivatives	Organosulfonic acids and derivatives	Level 1	99.8	0.119751	371389	379572	0.978441	-0.0314434	Down	0.91774	0.947634
61	7.889	268329	152.033	3-Pyridinol	94.1	267084	109-00-2	NA	44716	NA	7971	NA	NA	NA	C1=CC(=CN=C1)O	NA	NA	NA	GRFNBEZIAWKNCO-UHFFFAOYSA-N	C5H5NO	Organoheterocyclic compounds	Pyridines and derivatives	Hydroxypyridines	Level 1	91.1	0.113922	160177	172368	0.929272	-0.105827	Down	0.541932	0.681716
554	26.849	1.03946e+06	442.118	17-Hydroxy-6-Methylpregn-4-Ene-3,20-Dione	70.2	549754	NA	NA	NA	NA	203441	NA	NA	NA	CC1CC2C(CCC3(C2CCC3(C(=O)C)O)C)C4(C1=CC(=O)CC4)C	NA	NA	NA	FRQMUZJSZHZSGN-NJMUXRGYSA-N	NA	Unclassified	Unclassified	Unclassified	Level 3	50.7	0.103137	35860.7	38735	0.925796	-0.111234	Down	0.827123	0.89183
313	17.618	595297	266.051	Glycerophosphoric Acid	79.7	207279	1957-03-04	HMDB0252849	65927	NA	754	C03189	NA	NA	OCC(O)COP(O)(O)=O	14336	NA	NA	AWUCVROLDVIAJX-UHFFFAOYSA-N	C3H9O6P	Lipids and lipid-like molecules	Glycerophospholipids	Glycerophosphates	Level 3	66.8	0.0979078	4431.93	5185.27	0.854717	-0.226482	Down	0.720735	0.807325
17	5.989	200773	114.045	Propylamine	95.1	58132	107-10-8	HMDB0034006	89659	NA	7852	NA	NA	NA	CCCN	39870	NA	NA	WGYKZJWCGVVSQN-UHFFFAOYSA-N	C3H9N	Organic nitrogen compounds	Organonitrogen compounds	Amines	Level 1	95.7	0.0975199	105369	104973	1.00377	0.00543535	Up	0.977221	0.979016
44	6.931	234267	158.104	Diacetylmonoxime	71.3	275469	57-71-6	NA	66667	NA	6409633	C07509	NA	NA	CC(=NO)C(=O)C	NA	NA	NA	FSEUPUDHEBLWJY-HWKANZROSA-N	C4H7NO2	Organic nitrogen compounds	Organonitrogen compounds	Oximes	Level 3	52.5	0.0907147	48083.6	48423.9	0.992973	-0.0101733	Down	0.961919	0.968027
281	16.278	550777	290.136	D-Xylose	84.1	46870	58-86-6	HMDB0000098	314	NA	135191	C00181	mmu00040,mmu00520,mmu02010	Pentose and glucuronate interconversions|Amino sugar and nucleotide sugar metabolism|ABC transporters	O[C@@H]1COC(O)[C@H](O)[C@H]1O	53455	NA	NA	SRBFZHDQGSBBOR-IOVATXLUSA-N	C5H10O5	Organic oxygen compounds	Organooxygen compounds	Carbohydrates and carbohydrate conjugates	Level 2	75.8	0.0848097	5926.19	6636.01	0.893036	-0.163209	Down	0.840396	0.900018
486	24.021	863016	204.112	Sphingosine	84.7	38921	123-78-4	HMDB0000252	NA	LMSP01010001	5280335	C00319	mmu00600,mmu04071,mmu04210,mmu04217	Sphingolipid metabolism|Sphingolipid signaling pathway|Apoptosis|Necroptosis	OC[C@]([H])(N)[C@]([H])(O)/C=C/CCCCCCCCCCCCC	16393	NA	NA	WWUZIQQURGPMPG-KRWOKUGFSA-N	C18H37NO2	Organic nitrogen compounds	Organonitrogen compounds	Amines	Level 2	76.6	0.0839659	25884	25246	1.02527	0.0360026	Up	0.924189	0.949716
257	15.367	520433	210.99	Phosphoenolpyruvic Acid	87.4	46964	138-08-9	HMDB0000263	NA	NA	1005	C00074	mmu00010,mmu00020,mmu00400,mmu00440,mmu00620,mmu04922,mmu04964,mmu05230	Glycolysis / Gluconeogenesis|Citrate cycle (TCA cycle)|Phenylalanine, tyrosine and tryptophan biosynthesis|Phosphonate and phosphinate metabolism|Pyruvate metabolism|Glucagon signaling pathway|Proximal tubule bicarbonate reclamation|Central carbon metabolism in cancer	OC(=O)C(=C)OP(O)(O)=O	44897	NA	NA	DTBNBXWJWCWCIK-UHFFFAOYSA-N	C3H5O6P	Organic acids and derivatives	Organic phosphoric acids and derivatives	Phosphate esters	Level 1	79.2	0.0819295	215746	225474	0.956857	-0.0636247	Down	0.858514	0.913251
85	8.722	297947	116.062	1,4-Butanediol	75.3	199725	NA	HMDB0244201	NA	NA	NA	NA	NA	NA	OCCCCO	41189	NA	NA	WERYXYBDKMZEQL-UHFFFAOYSA-N	C4H10O2	Organic oxygen compounds	Organooxygen compounds	Alcohols and polyols	Level 3	59.8	0.0813298	76040.4	81004.5	0.938719	-0.0912344	Down	0.606665	0.725708
557	27.28	1.06676e+06	315.083	Adenosine Monophosphate	99.3	46841	61-19-8	HMDB0000045	34478	NA	6083	C00020	mmu00230,mmu01523,mmu04022,mmu04024,mmu04068,mmu04150,mmu04151,mmu04152,mmu04211,mmu04740,mmu04742,mmu04923,mmu04924,mmu04925,mmu04927,mmu04928,mmu04934,mmu05012,mmu05022,mmu05032	Purine metabolism|Antifolate resistance|cGMP-PKG signaling pathway|cAMP signaling pathway|FoxO signaling pathway|mTOR signaling pathway|PI3K-Akt signaling pathway|AMPK signaling pathway|Longevity regulating pathway|Olfactory transduction|Taste transduction|Regulation of lipolysis in adipocytes|Renin secretion|Aldosterone synthesis and secretion|Cortisol synthesis and secretion|Parathyroid hormone…	NC1=C2N=CN([C@@H]3O[C@H](COP(O)(O)=O)[C@@H](O)[C@H]3O)C2=NC=N1	16027	NA	NA	UDMBCSSLTHHNCD-KQYNXXCUSA-N	C10H14N5O7P	Nucleosides, nucleotides, and analogues	Purine nucleotides	Purine ribonucleotides	Level 1	99.1	0.0797935	1.14485e+06	1.41238e+06	0.81058	-0.302974	Down	0.423698	0.576447
532	25.51	954647	204.094	Lactitol	93.3	64053	585-86-4	HMDB0040937	NA	NA	157355	NA	NA	NA	[H][C@@](O[C@@H]1O[C@H](CO)[C@H](O)[C@H](O)[C@H]1O)([C@H](O)CO)[C@H](O)[C@@H](O)CO	75323	NA	NA	VQHSOMBJVWLPSR-JVCRWLNRSA-N	C12H24O11	Lipids and lipid-like molecules	Fatty Acyls	Fatty acyl glycosides	Level 1	88.9	0.0767451	32382.1	34525.1	0.937931	-0.0924463	Down	0.631964	0.739234
138	10.401	356075	98.0913	4-Hydroxymethyl-3,3,4-Trimethyl-1,2-Dioxetane	77.1	546199	NA	NA	NA	NA	55198	NA	NA	NA	CC1(C(OO1)(C)CO)C	NA	NA	NA	JQVQHBAHURDRSY-UHFFFAOYSA-N	C6H12O3	Unclassified	Unclassified	Unclassified	Level 3	62	0.0710161	13712.7	14780.4	0.927759	-0.108177	Down	0.601852	0.722678
77	8.532	291191	241.034	Methylphosphate	98	83285	812-00-0	HMDB0061711	NA	NA	13130	NA	NA	NA	COP(O)(O)=O	340824	NA	NA	CAAULPUQFIIOTL-UHFFFAOYSA-N	CH5O4P	Organic acids and derivatives	Organic phosphoric acids and derivatives	Phosphate esters	Level 1	96.9	0.0687696	1.43083e+06	1.39206e+06	1.02785	0.0396268	Up	0.858349	0.913251
114	9.745	333811	116.062	L-Alaninamide	76.2	549725	NA	NA	NA	NA	444939	NA	NA	NA	CC(C(=O)N)N	NA	NA	NA	HQMLIDZJXVVKCW-REOHCLBHSA-N	NA	Unclassified	Unclassified	Unclassified	Level 3	69.7	0.0590283	74510	78878.4	0.944619	-0.0821955	Down	0.658659	0.762025
7	5.378	179049	221.07	Boric Acid	84.9	59583	10043-35-3	HMDB0035731	4168	NA	7628	C12486	NA	NA	OB(O)O	33118	NA	NA	KGBXLFKZBHKPEV-UHFFFAOYSA-N	H3BO3	Mixed metal/non-metal compounds	Miscellaneous mixed metal/non-metals	Miscellaneous metallic oxoanionic compounds	Level 2	94.8	0.0562214	56156.2	57146.8	0.982666	-0.0252272	Down	0.864675	0.916729
40	6.692	225769	128.064	Cyclohexylamine	98.2	55978	108-91-8	HMDB0031404	NA	NA	7965	C00571	NA	NA	NC1CCCCC1	15773	NA	NA	PAFZNILMFXTMIY-UHFFFAOYSA-N	C6H13N	Organic nitrogen compounds	Organonitrogen compounds	Cyclohexylamines	Level 1	97.1	0.0552052	470842	476436	0.988259	-0.0170396	Down	0.930576	0.949716
67	8.199	279351	198.137	2-Piperidinone	74.6	51514	675-20-7	HMDB0011749	62467	NA	12665	NA	NA	NA	O=C1CCCCN1	77761	NA	NA	XUWHAWMETYGRKB-UHFFFAOYSA-N	C5H9NO	Organoheterocyclic compounds	Piperidines	Piperidinones	Level 3	57.7	0.0487464	9279.53	9885.28	0.938723	-0.0912292	Down	0.663766	0.765142
343	18.879	636928	174.097	Alanylalanine	83	53721	1948-31-8	HMDB0028680	447875	NA	5484352	NA	NA	NA	C[C@H](N)C(=O)N[C@@H](C)C(O)=O	72816	NA	NA	DEFJQIDDEAULHB-IMJSIDKUSA-N	C6H12N2O3	Organic acids and derivatives	Carboxylic acids and derivatives	Amino acids, peptides, and analogues	Level 2	73.7	0.0482406	96544.4	98907.4	0.976109	-0.0348859	Down	0.898458	0.939971
68	8.227	280347	141.049	2-Cyclopropylethenol	73.4	546133	NA	NA	NA	NA	138110543	NA	NA	NA	C1CC1C=CO	NA	NA	NA	XNZMPLMOHVDHSH-UHFFFAOYSA-N	C5H8O	Unclassified	Unclassified	Unclassified	Level 3	56.8	0.0467653	10144	10721.3	0.946152	-0.0798562	Down	0.681464	0.778972
155	10.986	375929	130.089	2-(Ethylamino)Ethanol	83.8	200395	NA	HMDB0244944	NA	NA	8072	NA	NA	NA	CCNCCO	NA	NA	NA	MIJDSYMOBYNHOT-UHFFFAOYSA-N	C4H11NO	Organic nitrogen compounds	Organonitrogen compounds	Amines	Level 2	77.7	0.0460495	475060	502041	0.946258	-0.0796943	Down	0.685594	0.778972
10	5.596	186800	116.063	Diisopropylamine	72.6	205985	NA	HMDB0251358	NA	NA	7912	NA	NA	NA	CC(C)NC(C)C	NA	NA	NA	UAOMVDZJSHZZME-UHFFFAOYSA-N	C6H15N	Organic nitrogen compounds	Organonitrogen compounds	Amines	Level 3	55.6	0.0453984	781832	790596	0.988914	-0.0160827	Down	0.928735	0.949716
562	28.037	1.11471e+06	133.04	Ginkgolide B	75.8	60532	15291-77-7	HMDB0036861	NA	NA	65243	C07602	NA	NA	CC1C(=O)OC2C(O)C34C5CC(C(C)(C)C)C33C(O)C(=O)OC3OC4(C(=O)O5)C12O	NA	NA	NA	SQOJOAFXDQDRGF-UHFFFAOYSA-N	C20H24O10	Lipids and lipid-like molecules	Prenol lipids	Terpene lactones	Level 3	61.6	0.0445254	534332	349503	1.52884	0.612433	Up	0.337684	0.495583
46	7.098	240204	156.099	4-Pentenoic Acid	70.5	517	591-80-0	HMDB0031602	34698	LMFA01030007	61138	NA	NA	NA	C=CCCC(=O)O	35936	NA	NA	HVAMZGADVCBITI-UHFFFAOYSA-N	C5H8O2	Lipids and lipid-like molecules	Fatty Acyls	Fatty acids and conjugates	Level 3	50.9	0.044452	16735.8	17076.1	0.980074	-0.0290372	Down	0.878604	0.922243
124	9.947	340666	98.07	1-Nonanol	71.6	6070	143-08-8	HMDB0031265	46047	LMFA05000092	8914	C14696	NA	NA	CCCCCCCCCO	35986	NA	NA	ZWRUINPWMLAQRD-UHFFFAOYSA-N	C9H20O	Lipids and lipid-like molecules	Fatty Acyls	Fatty alcohols	Level 3	56.7	0.0429283	68131.9	71424	0.953908	-0.0680784	Down	0.706043	0.793673
336	18.52	625076	256.135	Citrulline	90	47290	372-75-8	HMDB0000904	16	NA	9750	C00327	mmu00220	Arginine biosynthesis	N[C@@H](CCCNC(N)=O)C(O)=O	16349	NA	NA	RHGKLRLOHDJJDR-BYPYZUCNSA-N	C6H13N3O3	Organic acids and derivatives	Carboxylic acids and derivatives	Amino acids, peptides, and analogues	Level 1	84.2	0.026776	9803.62	13978.4	0.701341	-0.511813	Down	0.423431	0.576447
191	12.813	436084	94.05	2-Furanpropanoic Acid	75.6	545959	NA	NA	NA	NA	70286	NA	NA	NA	C1=COC(=C1)CCC(=O)O	NA	NA	NA	XLTJXJJMUFDQEZ-UHFFFAOYSA-N	C7H8O3	Unclassified	Unclassified	Unclassified	Level 3	59.6	0.0187391	299754	308203	0.972589	-0.0400983	Down	0.834641	0.896886
123	9.94	340429	130.081	1,4-Cyclohexanediol	77	536935	NA	NA	NA	NA	NA	NA	NA	NA	OC1CCC(O)CC1	NA	NA	NA	VKONPUDBRVKQLM-UHFFFAOYSA-N	C6H12O2	Organic oxygen compounds	Organooxygen compounds	Alcohols and polyols	Level 3	63.7	0.0176638	1.39929e+06	1.42702e+06	0.980571	-0.0283064	Down	0.875579	0.922243
473	23.59	838503	258.124	Kinetin	80.6	51939	525-79-1	HMDB0012245	44276	NA	3830	C08272	NA	NA	C(NC1=NC=NC2=C1NC=N2)C1=CC=CO1	27407	NA	NA	QANMHLXAZMSUEX-UHFFFAOYSA-N	C10H9N5O	Organoheterocyclic compounds	Imidazopyrimidines	Purines and purine derivatives	Level 2	70.3	0.0162054	78757.2	95611.9	0.823718	-0.279778	Down	0.56727	0.694303
488	24.052	864780	91.0392	5-Methoxytryptamine	80.2	48232	608-07-1	HMDB0004095	7015	NA	1833	C05659	mmu00380	Tryptophan metabolism	COC1=CC2=C(NC=C2CCN)C=C1	2089	NA	NA	JTEJPPKMYBDEMY-UHFFFAOYSA-N	C11H14N2O	Organoheterocyclic compounds	Indoles and derivatives	Tryptamines and derivatives	Level 2	67.3	0.00992472	35001.4	35389.2	0.989044	-0.0158937	Down	0.917708	0.947634
159	11.174	382268	232.149	2,2-Dimethylsuccinic Acid	74.5	2892	597-43-3	HMDB0002074	6473	LMFA01170080	11701	NA	NA	NA	C(=O)(O)C(C)(C)CC(O)=O	86537	NA	NA	GOHPTLYPQCTZSE-UHFFFAOYSA-N	C6H10O4	Lipids and lipid-like molecules	Fatty Acyls	Fatty acids and conjugates	Level 3	57.6	0.00460036	52363	53353.4	0.981438	-0.0270315	Down	0.877831	0.922243
565	28.226	1.12668e+06	215.165	Dihydrocholesterol	92.5	43439	80-97-7	HMDB0000908	3903	LMST01010077	6665	NA	NA	NA	C1[C@]2(C)[C@@]3([H])CC[C@]4(C)[C@@]([H])([C@]([H])(C)CCCC(C)C)CC[C@@]4([H])[C@]3([H])CC[C@@]2([H])C[C@@H](O)C1	86570	NA	NA	QYIXCDOBOSTCEI-QCYZZNICSA-N	C27H48O	Lipids and lipid-like molecules	Steroids and steroid derivatives	Cholestane steroids	Level 1	88.2	0.0045377	6782.53	6848.2	0.99041	-0.0139023	Down	0.979016	0.979016
62	7.927	269680	147.046	Hydroxypropionic Acid	80.5	47167	503-66-2	HMDB0000700	5668	NA	68152	C01013	mmu00240,mmu00410,mmu00640	Pyrimidine metabolism|beta-Alanine metabolism|Propanoate metabolism	OCCC(O)=O	33404	NA	NA	ALRHLSYJTWAHJZ-UHFFFAOYSA-N	C3H6O3	Organic acids and derivatives	Hydroxy acids and derivatives	Beta hydroxy acids and derivatives	Level 2	69.8	0.00452467	5.28811e+06	5.35151e+06	0.988153	-0.017194	Down	0.943347	0.958465
431	22.439	779666	314.264	Bisphenol A Monomethyl Ether	73.2	545653	NA	NA	NA	NA	614942	NA	NA	NA	CC(C)(C1=CC=C(C=C1)O)C2=CC=C(C=C2)OC	NA	NA	NA	WPVCFEULGFXPJD-UHFFFAOYSA-N	C16H18O2	Unclassified	Unclassified	Unclassified	Level 3	58.4	0.00382097	132547	131167	1.01053	0.0151057	Up	0.952508	0.961608
220	14.002	475125	217.089	Erythritol	98.2	48012	149-32-6	HMDB0002994	140	NA	222285	C00503	mmu02010	ABC transporters	OC[C@H](O)[C@H](O)CO	17113	NA	NA	UNXHWFMMPAWVPI-ZXZARUISSA-N	C4H10O4	Organic oxygen compounds	Organooxygen compounds	Carbohydrates and carbohydrate conjugates	Level 1	97.5	0.00132292	152860	159063	0.960999	-0.057393	Down	0.808573	0.880817
